# Supplementary material for: Crystal structure of a Zn complex with tereph­thalate and 1,6-bis­(1,2,4-triazol-1-yl)hexa­ne
Source: Acta Crystallogr E Crystallogr Commun. 2018 Jan 1;74(Pt 1):6–9. doi: 10.1107/S2056989017017224 (PMC5778475; doi:10.1107/S2056989017017224)
Supplement: Supplementary file 1 [file e-74-00006-sup1.cif]

##############################################################################
#                                                                            #
# This CIF contains the data in a paper accepted for publication in          #
# Acta Crystallographica Section E. It conforms to the requirements of       #
# Notes for Authors for Acta Crystallographica Section E, and has been       #
# peer reviewed under the auspices of the IUCr Commission on Journals.       #
#                                                                            #
# Full details of the Crystallographic Information File format               #
# are given in the paper "The Crystallographic Information File (CIF):       #
# a New Standard Archive File for Crystallography" by S. R. Hall, F. H.      #
# Allen and I. D. Brown [Acta Cryst. (1991), A47, 655-685].                  #
#                                                                            #
# The current version of the core CIF dictionary is obtainable from          #
# ftp://ftp.iucr.org/pub/cif_core.dic.                                       #
#                                                                            #
# Software is freely available for graphical display of the structure(s)     #
# in this CIF. For information consult the CIF software page                 #
# http://www.iucr.org/resources/cif/software.                                #
#                                                                            #
# This file may be used for bona fide research purposes within the           #
# scientific community so long as proper attribution is given to the journal # 
# article from which it was obtained.                                        #
#                                                                            #
##############################################################################
data_I
_database_code_depnum_ccdc_archive 'CCDC 1588505'

_audit_creation_method
;
Olex2 1.2
(compiled 2017.08.10 svn.r3458 for OlexSys, GUI svn.r5381)
;
_journal_date_recd_electronic     2017-10-24
_journal_date_accepted     2017-11-30
_journal_name_full     'Acta Crystallographica, Section E'
_journal_year     2017
_journal_volume     73
_journal_issue      1
_journal_page_first     6
_journal_page_last     9
_journal_paper_category     GM
_journal_paper_doi     10.1107/S2056989017017224
_journal_coeditor_code     EB2003
_publ_contact_author_name     'Sukhikh, Taisiya S.'
_publ_contact_author_address
;
Nikolaev Institute of Inorganic Chemistry,
SB Russian Academy of Sciences,
Akad. Lavrentiev prospekt 3,
Novosibirsk 90,
630090 Russia
;
_publ_contact_author_email     sukhikh@niic.nsc.ru
_publ_contact_author_phone     ?
_publ_section_title
;
Crystal structure of a Zn complex with terephthalate and
1,6-bis(1,2,4-triazol-1-yl)hexane
;
loop_
    _publ_author_name
    _publ_author_address
    'Sukhikh, Taisiya S.'
;
Nikolaev Institute of Inorganic Chemistry,
SB Russian Academy of Sciences,
Akad. Lavrentiev prospekt 3,
Novosibirsk 90,
630090 Russian Federation
Department of Natural Sciences,
National Research University,
Novosibirsk State University,
Pirogova st. 2,
Novosibirsk 90,
630090 Russian Federation
;
    'Semitut, Evgeny Yu.'
;
Department of Biotechnology and Organic Chemistry,
National Research Tomsk Polytechnic
University, 30 Lenin Ave., 634050, Tomsk, Russian Federation
Nikolaev Institute of Inorganic Chemistry,
SB Russian Academy of Sciences,
Akad. Lavrentiev prospekt 3,
Novosibirsk 90,
630090 Russian Federation
;
    'Potapov, Andrei S.'
;
Department of Biotechnology and Organic Chemistry,
National Research Tomsk Polytechnic
University, 30 Lenin Ave., 634050, Tomsk, Russian Federation
;
_publ_section_synopsis
;
A new Zn coordination polymer with bitopic rigid terephthalate and flexible
1,6-bis(1,2,4-triazol-1-yl)hexane was synthesized and structurally
characterized.
;
_chemical_name_systematic
;\
Poly[[(\m~2~-benzene-1,4-dicarboxylato)[\m~2~-1,6-bis(1,2,4-triazol-\
1-yl)hexane]zinc] dimethylformamide monosolvate]
;
_chemical_name_common     ?
_chemical_formula_moiety     'C18 H20 N6 O4 Zn, C3 H7 N O'
_chemical_formula_sum     'C21 H27 N7 O5 Zn'
_chemical_formula_iupac     '[Zn (C8 H4 O4) (C10 H16 N6)], C3 H7 N O'
_chemical_formula_weight     522.86
_chemical_melting_point     ?
_shelx_space_group_comment
;
The symmetry employed for this shelxl refinement is uniquely defined
by the following loop, which should always be used as a source of
symmetry information in preference to the above space-group names.
They are only intended as comments.
;
_space_group_crystal_system     triclinic
_space_group_name_H-M_alt     'P -1'
_space_group_name_Hall     '-P 1'
loop_
    _space_group_symop_operation_xyz
    'x, y, z'
    '-x, -y, -z'
_cell_length_a     9.7803(6)
_cell_length_b     10.4481(5)
_cell_length_c     13.3708(8)
_cell_angle_alpha     101.438(2)
_cell_angle_beta     101.015(2)
_cell_angle_gamma     109.073(2)
_cell_volume     1216.41(12)
_cell_formula_units_Z     2
_cell_measurement_reflns_used     2516
_cell_measurement_theta_min     2.29
_cell_measurement_theta_max     22.38
_cell_measurement_temperature     298
_exptl_crystal_description     plate
_exptl_crystal_colour     colourless
_exptl_crystal_size_max     0.1
_exptl_crystal_size_mid     0.05
_exptl_crystal_size_min     0.02
_exptl_crystal_density_diffrn     1.428
_exptl_crystal_density_meas     ?
_exptl_crystal_density_method     ?
_exptl_crystal_F_000     544
_exptl_absorpt_coefficient_mu     1.055
_exptl_absorpt_correction_type     multi-scan
_exptl_absorpt_process_details
;
(SADABS; Bruker, 2012)
;
_shelx_estimated_absorpt_T_min     ?
_shelx_estimated_absorpt_T_max     ?
_exptl_absorpt_correction_T_min     0.6651
_exptl_absorpt_correction_T_max     0.7453
_diffrn_ambient_temperature     298.0
_diffrn_radiation_type     MoK\a
_diffrn_radiation_wavelength     0.71073
_diffrn_measurement_device_type     'Bruker APEXII CCD'
_diffrn_measurement_method     '\f and \w scans'
_diffrn_detector_area_resol_mean     ?
_diffrn_reflns_number     12157
_diffrn_reflns_av_R_equivalents     0.0485
_diffrn_reflns_theta_min     2.149
_diffrn_reflns_theta_max     25.026
_diffrn_reflns_theta_full     25.026
_diffrn_measured_fraction_theta_max     0.998
_diffrn_measured_fraction_theta_full     0.998
_diffrn_reflns_limit_h_min     -11
_diffrn_reflns_limit_h_max     11
_diffrn_reflns_limit_k_min     -12
_diffrn_reflns_limit_k_max     9
_diffrn_reflns_limit_l_min     -15
_diffrn_reflns_limit_l_max     15
_diffrn_standards_number     0
_refine_special_details     ?
_reflns_number_total     4293
_reflns_number_gt     2999
_reflns_threshold_expression     'I > 2\s(I)'
_refine_ls_structure_factor_coef     Fsqd
_refine_ls_matrix_type     full
_refine_ls_R_factor_all     0.0805
_refine_ls_R_factor_gt     0.0467
_refine_ls_wR_factor_gt     0.1045
_refine_ls_wR_factor_ref     0.1180
_refine_ls_goodness_of_fit_ref     0.996
_refine_ls_restrained_S_all     0.996
_refine_ls_number_reflns     4293
_refine_ls_number_parameters     309
_refine_ls_number_restraints     0
_refine_ls_hydrogen_treatment     constr
_refine_ls_weighting_scheme     calc
_refine_ls_weighting_details
                      'w=1/[\s^2^(Fo^2^)+(0.0620P)^2^] where P=(Fo^2^+2Fc^2^)/3'
_atom_sites_solution_hydrogens     geom
_atom_sites_solution_primary     ?
_atom_sites_solution_secondary     ?
_refine_ls_shift/su_max     0.000
_refine_ls_shift/su_mean     0.000
_refine_diff_density_max     0.597
_refine_diff_density_min     -0.334
_refine_ls_extinction_method     none
_refine_ls_extinction_coef     .
loop_
    _atom_type_symbol
    _atom_type_description
    _atom_type_scat_dispersion_real
    _atom_type_scat_dispersion_imag
    _atom_type_scat_source
    'C' 'C' 0.0033 0.0016
                         'International Tables Vol C Tables 4.2.6.8 and 6.1.1.4'
    'H' 'H' 0.0000 0.0000
                         'International Tables Vol C Tables 4.2.6.8 and 6.1.1.4'
    'N' 'N' 0.0061 0.0033
                         'International Tables Vol C Tables 4.2.6.8 and 6.1.1.4'
    'O' 'O' 0.0106 0.0060
                         'International Tables Vol C Tables 4.2.6.8 and 6.1.1.4'
    'Zn' 'Zn' 0.2839 1.4301
                         'International Tables Vol C Tables 4.2.6.8 and 6.1.1.4'
_computing_data_collection
;
APEX2 (Bruker, 2012)
;
_computing_cell_refinement
;
SAINT (Bruker, 2012)
;
_computing_data_reduction
;
SAINT (Bruker, 2012)
;
_computing_structure_solution
;
SHELXT (Sheldrick, 2015a)
;
_computing_structure_refinement
;
SHELXL2014 (Sheldrick, 2015b)
;
_computing_molecular_graphics
;
<i>OLEX2</i> (Dolomanov <i>et al.</i>,  2009)
;
_computing_publication_material
;
<i>OLEX2</i> (Dolomanov <i>et al.</i>,  2009)
;
loop_
    _atom_site_type_symbol
    _atom_site_label
    _atom_site_fract_x
    _atom_site_fract_y
    _atom_site_fract_z
    _atom_site_U_iso_or_equiv
    _atom_site_adp_type
    _atom_site_calc_flag
    _atom_site_occupancy
    _atom_site_disorder_assembly
    _atom_site_disorder_group
    Zn Zn1 0.55113(4) 0.42735(4) 0.19802(3) 0.04413(17) Uani d 1 . .
    O O21 0.6685(3) 0.4028(3) 0.0983(2) 0.0588(7) Uani d 1 . .
    O O22 0.8610(3) 0.5441(3) 0.2351(2) 0.0751(9) Uani d 1 . .
    O O31 0.3399(3) 0.3182(3) 0.1154(3) 0.0745(9) Uani d 1 . .
    O O32 0.3836(4) 0.1533(3) 0.1758(3) 0.0911(11) Uani d 1 . .
    N N111 0.6118(3) 0.4320(3) 0.3513(2) 0.0476(7) Uani d 1 . .
    N N113 0.6160(4) 0.3855(4) 0.5075(3) 0.0749(11) Uani d 1 . .
    N N114 0.7283(4) 0.5081(3) 0.5193(3) 0.0586(9) Uani d 1 . .
    N N121 1.4483(3) 1.3736(3) 0.7898(2) 0.0464(7) Uani d 1 . .
    N N123 1.4969(4) 1.1793(4) 0.7385(3) 0.0701(10) Uani d 1 . .
    N N124 1.4569(3) 1.1841(3) 0.8295(3) 0.0504(8) Uani d 1 . .
    C C23 0.8065(4) 0.4779(4) 0.1401(3) 0.0486(9) Uani d 1 . .
    C C24 0.9064(4) 0.4885(3) 0.0678(3) 0.0436(9) Uani d 1 . .
    C C25 1.0606(4) 0.5593(4) 0.1062(3) 0.0654(12) Uani d 1 . .
    H H25 1.1032 0.6004 0.1788 0.078 Uiso calc 1 . .
    C C26 1.1517(4) 0.5703(4) 0.0403(3) 0.0637(11) Uani d 1 . .
    H H26 1.2551 0.6186 0.0688 0.076 Uiso calc 1 . .
    C C33 0.3002(4) 0.1957(4) 0.1235(3) 0.0540(10) Uani d 1 . .
    C C34 0.1434(4) 0.0945(4) 0.0602(3) 0.0473(9) Uani d 1 . .
    C C35 0.0949(4) -0.0457(4) 0.0597(3) 0.0544(10) Uani d 1 . .
    H H35 0.1584 -0.0773 0.1002 0.065 Uiso calc 1 . .
    C C36 -0.0471(4) -0.1389(4) -0.0003(3) 0.0547(10) Uani d 1 . .
    H H36 -0.0781 -0.2331 -0.0003 0.066 Uiso calc 1 . .
    C C112 0.5502(5) 0.3442(4) 0.4054(4) 0.0674(12) Uani d 1 . .
    H H112 0.4670 0.2605 0.3729 0.081 Uiso calc 1 . .
    C C115 0.7231(5) 0.5337(4) 0.4267(3) 0.0596(11) Uani d 1 . .
    H H115 0.7894 0.6132 0.4158 0.071 Uiso calc 1 . .
    C C122 1.4891(5) 1.2946(4) 0.7177(3) 0.0658(12) Uani d 1 . .
    H H122 1.5100 1.3199 0.6577 0.079 Uiso calc 1 . .
    C C125 1.4289(4) 1.2994(4) 0.8595(3) 0.0496(9) Uani d 1 . .
    H H125 1.3999 1.3247 0.9204 0.060 Uiso calc 1 . .
    C C131 0.8254(6) 0.5943(5) 0.6262(3) 0.0807(14) Uani d 1 . .
    H H13A 0.8279 0.5326 0.6714 0.097 Uiso calc 1 . .
    H H13B 0.7810 0.6584 0.6554 0.097 Uiso calc 1 . .
    C C132 0.9823(5) 0.6778(4) 0.6292(3) 0.0662(12) Uani d 1 . .
    H H13C 0.9812 0.7343 0.5797 0.079 Uiso calc 1 . .
    H H13D 1.0317 0.6146 0.6076 0.079 Uiso calc 1 . .
    C C133 1.0684(5) 0.7730(4) 0.7397(3) 0.0656(12) Uani d 1 . .
    H H13E 1.0744 0.7146 0.7871 0.079 Uiso calc 1 . .
    H H13F 1.0118 0.8284 0.7629 0.079 Uiso calc 1 . .
    C C134 1.2262(5) 0.8728(4) 0.7510(3) 0.0628(11) Uani d 1 . .
    H H13G 1.2858 0.8186 0.7319 0.075 Uiso calc 1 . .
    H H13H 1.2222 0.9302 0.7025 0.075 Uiso calc 1 . .
    C C135 1.3004(5) 0.9675(4) 0.8631(3) 0.0636(12) Uani d 1 . .
    H H13I 1.2358 1.0160 0.8823 0.076 Uiso calc 1 . .
    H H13J 1.3056 0.9083 0.9100 0.076 Uiso calc 1 . .
    C C136 1.4545(5) 1.0756(4) 0.8842(3) 0.0654(12) Uani d 1 . .
    H H13K 1.4953 1.1204 0.9600 0.078 Uiso calc 1 . .
    H H13L 1.5191 1.0290 0.8617 0.078 Uiso calc 1 . .
    O O1S 1.2093(8) 1.1555(6) 0.4821(6) 0.225(4) Uani d 1 A 1
    N N3S 1.1710(7) 0.9340(5) 0.4102(4) 0.1045(16) Uani d 1 A 1
    C C2S 1.2272(11) 1.0486(9) 0.4748(8) 0.179(4) Uani d 1 A 1
    H H2S 1.3017 1.0532 0.5318 0.215 Uiso calc 1 A 1
    C C4S 1.1971(10) 0.8107(8) 0.4102(7) 0.175(4) Uani d 1 A 1
    H H4SA 1.2829 0.8303 0.4680 0.263 Uiso calc 1 A 1
    H H4SB 1.2159 0.7757 0.3443 0.263 Uiso calc 1 A 1
    H H4SC 1.1104 0.7411 0.4181 0.263 Uiso calc 1 A 1
    C C5S 1.0403(15) 0.9099(11) 0.3279(8) 0.261(7) Uani d 1 A 1
    H H5SA 0.9604 0.9146 0.3586 0.392 Uiso calc 1 A 1
    H H5SB 1.0094 0.8183 0.2790 0.392 Uiso calc 1 A 1
    H H5SC 1.0637 0.9807 0.2909 0.392 Uiso calc 1 A 1
loop_
    _atom_site_aniso_label
    _atom_site_aniso_U_11
    _atom_site_aniso_U_22
    _atom_site_aniso_U_33
    _atom_site_aniso_U_12
    _atom_site_aniso_U_13
    _atom_site_aniso_U_23
    Zn1 0.0345(2) 0.0472(3) 0.0430(3) 0.00801(18) 0.01047(19) 0.00923(18)
    O21 0.0449(16) 0.0665(17) 0.0534(18) 0.0082(13) 0.0217(14) 0.0061(13)
    O22 0.0524(18) 0.100(2) 0.052(2) 0.0115(16) 0.0196(16) 0.0013(17)
    O31 0.0462(17) 0.0557(18) 0.097(3) 0.0006(13) 0.0069(16) 0.0137(16)
    O32 0.061(2) 0.070(2) 0.104(3) 0.0154(16) -0.0199(19) -0.0029(18)
    N111 0.0452(18) 0.0493(17) 0.0420(19) 0.0111(14) 0.0116(16) 0.0114(15)
    N113 0.070(3) 0.078(2) 0.053(3) 0.000(2) 0.008(2) 0.0255(19)
    N114 0.055(2) 0.061(2) 0.045(2) 0.0058(17) 0.0104(17) 0.0148(16)
    N121 0.0449(18) 0.0446(17) 0.0431(19) 0.0117(14) 0.0118(15) 0.0077(15)
    N123 0.093(3) 0.069(2) 0.063(3) 0.041(2) 0.037(2) 0.0171(19)
    N124 0.0488(19) 0.0504(19) 0.046(2) 0.0174(15) 0.0054(16) 0.0093(15)
    C23 0.045(2) 0.055(2) 0.051(3) 0.0197(19) 0.021(2) 0.016(2)
    C24 0.038(2) 0.046(2) 0.043(2) 0.0121(16) 0.0134(18) 0.0102(17)
    C25 0.042(2) 0.092(3) 0.040(3) 0.011(2) 0.008(2) -0.001(2)
    C26 0.032(2) 0.093(3) 0.048(3) 0.008(2) 0.010(2) 0.006(2)
    C33 0.039(2) 0.056(3) 0.060(3) 0.017(2) 0.017(2) 0.002(2)
    C34 0.036(2) 0.045(2) 0.054(3) 0.0101(16) 0.0138(18) 0.0059(17)
    C35 0.041(2) 0.051(2) 0.065(3) 0.0149(18) 0.008(2) 0.0133(19)
    C36 0.048(2) 0.042(2) 0.068(3) 0.0121(18) 0.014(2) 0.0144(19)
    C112 0.061(3) 0.063(3) 0.058(3) -0.001(2) 0.009(2) 0.022(2)
    C115 0.061(3) 0.059(2) 0.048(3) 0.007(2) 0.017(2) 0.017(2)
    C122 0.072(3) 0.071(3) 0.054(3) 0.024(2) 0.026(2) 0.015(2)
    C125 0.044(2) 0.053(2) 0.047(2) 0.0171(18) 0.0098(18) 0.0097(19)
    C131 0.087(4) 0.083(3) 0.044(3) 0.006(3) 0.008(3) 0.010(2)
    C132 0.054(3) 0.074(3) 0.056(3) 0.022(2) 0.003(2) 0.001(2)
    C133 0.071(3) 0.057(2) 0.052(3) 0.016(2) 0.002(2) 0.008(2)
    C134 0.060(3) 0.065(3) 0.055(3) 0.026(2) 0.005(2) 0.006(2)
    C135 0.076(3) 0.055(2) 0.049(3) 0.021(2) 0.001(2) 0.0133(19)
    C136 0.077(3) 0.057(2) 0.054(3) 0.028(2) -0.003(2) 0.012(2)
    O1S 0.253(8) 0.094(4) 0.257(8) 0.083(4) -0.056(6) -0.012(4)
    N3S 0.146(5) 0.079(3) 0.084(4) 0.049(3) 0.020(3) 0.013(3)
    C2S 0.214(10) 0.096(6) 0.187(9) 0.047(6) 0.008(8) 0.017(6)
    C4S 0.199(9) 0.149(7) 0.189(9) 0.099(7) 0.052(7) 0.017(6)
    C5S 0.345(17) 0.179(10) 0.186(10) 0.104(10) -0.075(12) 0.026(8)
_geom_special_details
;
 All esds (except the esd in the dihedral angle between two l.s. planes)
 are estimated using the full covariance matrix.  The cell esds are taken
 into account individually in the estimation of esds in distances, angles
 and torsion angles; correlations between esds in cell parameters are only
 used when they are defined by crystal symmetry.  An approximate (isotropic)
 treatment of cell esds is used for estimating esds involving l.s. planes.
;
loop_
    _geom_bond_atom_site_label_1
    _geom_bond_atom_site_label_2
    _geom_bond_site_symmetry_2
    _geom_bond_distance
    _geom_bond_publ_flag
    Zn1 O21 . 1.950(3) ?
    Zn1 O31 . 1.969(3) ?
    Zn1 N111 . 2.008(3) ?
    Zn1 N121 2_776 2.052(3) ?
    O21 C23 . 1.263(4) ?
    O22 C23 . 1.236(4) ?
    O31 C33 . 1.244(5) ?
    O32 C33 . 1.222(5) ?
    N111 C112 . 1.340(5) ?
    N111 C115 . 1.315(5) ?
    N113 N114 . 1.344(4) ?
    N113 C112 . 1.309(5) ?
    N114 C115 . 1.314(5) ?
    N114 C131 . 1.472(5) ?
    N121 Zn1 2_776 2.052(3) ?
    N121 C122 . 1.348(5) ?
    N121 C125 . 1.327(5) ?
    N123 N124 . 1.343(4) ?
    N123 C122 . 1.311(5) ?
    N124 C125 . 1.324(4) ?
    N124 C136 . 1.462(5) ?
    C23 C24 . 1.495(5) ?
    C24 C25 . 1.382(5) ?
    C24 C26 2_765 1.376(5) ?
    C25 H25 . 0.9300 ?
    C25 C26 . 1.363(5) ?
    C26 C24 2_765 1.376(5) ?
    C26 H26 . 0.9300 ?
    C33 C34 . 1.508(5) ?
    C34 C35 . 1.383(5) ?
    C34 C36 2 1.374(5) ?
    C35 H35 . 0.9300 ?
    C35 C36 . 1.379(5) ?
    C36 C34 2 1.374(5) ?
    C36 H36 . 0.9300 ?
    C112 H112 . 0.9300 ?
    C115 H115 . 0.9300 ?
    C122 H122 . 0.9300 ?
    C125 H125 . 0.9300 ?
    C131 H13A . 0.9700 ?
    C131 H13B . 0.9700 ?
    C131 C132 . 1.485(6) ?
    C132 H13C . 0.9700 ?
    C132 H13D . 0.9700 ?
    C132 C133 . 1.509(5) ?
    C133 H13E . 0.9700 ?
    C133 H13F . 0.9700 ?
    C133 C134 . 1.513(6) ?
    C134 H13G . 0.9700 ?
    C134 H13H . 0.9700 ?
    C134 C135 . 1.510(5) ?
    C135 H13I . 0.9700 ?
    C135 H13J . 0.9700 ?
    C135 C136 . 1.492(6) ?
    C136 H13K . 0.9700 ?
    C136 H13L . 0.9700 ?
    O1S C2S . 1.174(8) ?
    N3S C2S . 1.208(9) ?
    N3S C4S . 1.393(8) ?
    N3S C5S . 1.432(10) ?
    C2S H2S . 0.9300 ?
    C4S H4SA . 0.9600 ?
    C4S H4SB . 0.9600 ?
    C4S H4SC . 0.9600 ?
    C5S H5SA . 0.9600 ?
    C5S H5SB . 0.9600 ?
    C5S H5SC . 0.9600 ?
loop_
    _geom_angle_atom_site_label_1
    _geom_angle_atom_site_label_2
    _geom_angle_atom_site_label_3
    _geom_angle_site_symmetry_1
    _geom_angle_site_symmetry_3
    _geom_angle
    _geom_angle_publ_flag
    O21 Zn1 O31 . . 105.00(12) ?
    O21 Zn1 N111 . . 124.42(12) ?
    O21 Zn1 N121 . 2_776 104.47(12) ?
    O31 Zn1 N111 . . 118.44(13) ?
    O31 Zn1 N121 . 2_776 98.53(12) ?
    N111 Zn1 N121 . 2_776 101.66(12) ?
    C23 O21 Zn1 . . 110.9(2) ?
    C33 O31 Zn1 . . 110.0(3) ?
    C112 N111 Zn1 . . 131.6(3) ?
    C115 N111 Zn1 . . 126.1(3) ?
    C115 N111 C112 . . 102.1(3) ?
    C112 N113 N114 . . 102.6(3) ?
    N113 N114 C131 . . 119.8(3) ?
    C115 N114 N113 . . 109.4(3) ?
    C115 N114 C131 . . 130.7(4) ?
    C122 N121 Zn1 . 2_776 128.6(3) ?
    C125 N121 Zn1 . 2_776 128.2(3) ?
    C125 N121 C122 . . 102.5(3) ?
    C122 N123 N124 . . 102.6(3) ?
    N123 N124 C136 . . 121.4(3) ?
    C125 N124 N123 . . 110.2(3) ?
    C125 N124 C136 . . 128.4(4) ?
    O21 C23 C24 . . 116.7(3) ?
    O22 C23 O21 . . 123.9(4) ?
    O22 C23 C24 . . 119.4(3) ?
    C25 C24 C23 . . 121.5(4) ?
    C26 C24 C23 2_765 . 121.3(3) ?
    C26 C24 C25 2_765 . 117.1(3) ?
    C24 C25 H25 . . 119.2 ?
    C26 C25 C24 . . 121.7(4) ?
    C26 C25 H25 . . 119.2 ?
    C24 C26 H26 2_765 . 119.4 ?
    C25 C26 C24 . 2_765 121.2(4) ?
    C25 C26 H26 . . 119.4 ?
    O31 C33 C34 . . 117.3(4) ?
    O32 C33 O31 . . 123.2(4) ?
    O32 C33 C34 . . 119.4(4) ?
    C35 C34 C33 . . 120.5(3) ?
    C36 C34 C33 2 . 120.8(3) ?
    C36 C34 C35 2 . 118.7(3) ?
    C34 C35 H35 . . 119.8 ?
    C36 C35 C34 . . 120.4(3) ?
    C36 C35 H35 . . 119.8 ?
    C34 C36 C35 2 . 120.8(3) ?
    C34 C36 H36 2 . 119.6 ?
    C35 C36 H36 . . 119.6 ?
    N111 C112 H112 . . 122.6 ?
    N113 C112 N111 . . 114.8(4) ?
    N113 C112 H112 . . 122.6 ?
    N111 C115 H115 . . 124.4 ?
    N114 C115 N111 . . 111.1(4) ?
    N114 C115 H115 . . 124.4 ?
    N121 C122 H122 . . 122.6 ?
    N123 C122 N121 . . 114.8(4) ?
    N123 C122 H122 . . 122.6 ?
    N121 C125 H125 . . 125.0 ?
    N124 C125 N121 . . 110.0(4) ?
    N124 C125 H125 . . 125.0 ?
    N114 C131 H13A . . 108.7 ?
    N114 C131 H13B . . 108.7 ?
    N114 C131 C132 . . 114.2(4) ?
    H13A C131 H13B . . 107.6 ?
    C132 C131 H13A . . 108.7 ?
    C132 C131 H13B . . 108.7 ?
    C131 C132 H13C . . 109.6 ?
    C131 C132 H13D . . 109.6 ?
    C131 C132 C133 . . 110.3(4) ?
    H13C C132 H13D . . 108.1 ?
    C133 C132 H13C . . 109.6 ?
    C133 C132 H13D . . 109.6 ?
    C132 C133 H13E . . 108.5 ?
    C132 C133 H13F . . 108.5 ?
    C132 C133 C134 . . 115.3(4) ?
    H13E C133 H13F . . 107.5 ?
    C134 C133 H13E . . 108.5 ?
    C134 C133 H13F . . 108.5 ?
    C133 C134 H13G . . 109.4 ?
    C133 C134 H13H . . 109.4 ?
    H13G C134 H13H . . 108.0 ?
    C135 C134 C133 . . 111.3(4) ?
    C135 C134 H13G . . 109.4 ?
    C135 C134 H13H . . 109.4 ?
    C134 C135 H13I . . 108.1 ?
    C134 C135 H13J . . 108.1 ?
    H13I C135 H13J . . 107.3 ?
    C136 C135 C134 . . 116.8(4) ?
    C136 C135 H13I . . 108.1 ?
    C136 C135 H13J . . 108.1 ?
    N124 C136 C135 . . 113.0(3) ?
    N124 C136 H13K . . 109.0 ?
    N124 C136 H13L . . 109.0 ?
    C135 C136 H13K . . 109.0 ?
    C135 C136 H13L . . 109.0 ?
    H13K C136 H13L . . 107.8 ?
    C2S N3S C4S . . 130.5(8) ?
    C2S N3S C5S . . 116.7(7) ?
    C4S N3S C5S . . 112.0(6) ?
    O1S C2S N3S . . 134.7(10) ?
    O1S C2S H2S . . 112.7 ?
    N3S C2S H2S . . 112.7 ?
    N3S C4S H4SA . . 109.5 ?
    N3S C4S H4SB . . 109.5 ?
    N3S C4S H4SC . . 109.5 ?
    H4SA C4S H4SB . . 109.5 ?
    H4SA C4S H4SC . . 109.5 ?
    H4SB C4S H4SC . . 109.5 ?
    N3S C5S H5SA . . 109.5 ?
    N3S C5S H5SB . . 109.5 ?
    N3S C5S H5SC . . 109.5 ?
    H5SA C5S H5SB . . 109.5 ?
    H5SA C5S H5SC . . 109.5 ?
    H5SB C5S H5SC . . 109.5 ?
loop_
    _geom_torsion_atom_site_label_1
    _geom_torsion_atom_site_label_2
    _geom_torsion_atom_site_label_3
    _geom_torsion_atom_site_label_4
    _geom_torsion_site_symmetry_1
    _geom_torsion_site_symmetry_2
    _geom_torsion_site_symmetry_3
    _geom_torsion_site_symmetry_4
    _geom_torsion
    _geom_torsion_publ_flag
    Zn1 O21 C23 O22 . . . . 8.3(5) ?
    Zn1 O21 C23 C24 . . . . -170.1(2) ?
    Zn1 O31 C33 O32 . . . . -0.1(5) ?
    Zn1 O31 C33 C34 . . . . -176.8(3) ?
    Zn1 N111 C112 N113 . . . . -176.0(3) ?
    Zn1 N111 C115 N114 . . . . 176.7(3) ?
    Zn1 N121 C122 N123 2_776 . . . 170.8(3) ?
    Zn1 N121 C125 N124 2_776 . . . -171.3(2) ?
    O21 C23 C24 C25 . . . . -175.2(3) ?
    O21 C23 C24 C26 . . . 2_765 5.7(5) ?
    O22 C23 C24 C25 . . . . 6.4(5) ?
    O22 C23 C24 C26 . . . 2_765 -172.7(4) ?
    O31 C33 C34 C35 . . . . 175.8(4) ?
    O31 C33 C34 C36 . . . 2 -3.0(6) ?
    O32 C33 C34 C35 . . . . -1.0(6) ?
    O32 C33 C34 C36 . . . 2 -179.8(4) ?
    N113 N114 C115 N111 . . . . -0.6(5) ?
    N113 N114 C131 C132 . . . . 149.1(4) ?
    N114 N113 C112 N111 . . . . -0.4(5) ?
    N114 C131 C132 C133 . . . . 174.5(4) ?
    N123 N124 C125 N121 . . . . 0.4(4) ?
    N123 N124 C136 C135 . . . . -99.8(5) ?
    N124 N123 C122 N121 . . . . 0.7(5) ?
    C23 C24 C25 C26 . . . . -179.3(4) ?
    C24 C25 C26 C24 . . . 2_765 0.1(7) ?
    C26 C24 C25 C26 2_765 . . . -0.1(7) ?
    C33 C34 C35 C36 . . . . -178.3(4) ?
    C34 C35 C36 C34 . . . 2 -0.5(7) ?
    C36 C34 C35 C36 2 . . . 0.5(7) ?
    C112 N111 C115 N114 . . . . 0.3(5) ?
    C112 N113 N114 C115 . . . . 0.6(5) ?
    C112 N113 N114 C131 . . . . 176.1(4) ?
    C115 N111 C112 N113 . . . . 0.0(5) ?
    C115 N114 C131 C132 . . . . -36.4(7) ?
    C122 N121 C125 N124 . . . . 0.1(4) ?
    C122 N123 N124 C125 . . . . -0.6(4) ?
    C122 N123 N124 C136 . . . . -178.1(3) ?
    C125 N121 C122 N123 . . . . -0.5(5) ?
    C125 N124 C136 C135 . . . . 83.2(5) ?
    C131 N114 C115 N111 . . . . -175.5(4) ?
    C131 C132 C133 C134 . . . . -175.0(4) ?
    C132 C133 C134 C135 . . . . 177.6(3) ?
    C133 C134 C135 C136 . . . . -177.4(3) ?
    C134 C135 C136 N124 . . . . 66.5(5) ?
    C136 N124 C125 N121 . . . . 177.7(3) ?
    C4S N3S C2S O1S . . . . -177.8(11) ?
    C5S N3S C2S O1S . . . . -9.0(19) ?
loop_
    _geom_hbond_atom_site_label_D
    _geom_hbond_atom_site_label_H
    _geom_hbond_atom_site_label_A
    _geom_hbond_site_symmetry_D
    _geom_hbond_site_symmetry_H
    _geom_hbond_distance_DH
    _geom_hbond_distance_HA
    _geom_hbond_distance_DA
    _geom_hbond_angle_DHA
    C36 H36 Cg 1_665 1_665 0.93 3.07 3.95 148.7
_shelx_hkl_file
;
  -1   0   0 1545.75   51.29
  -1   0   0 1536.55   51.19
   1   0   0 1592.24   51.29
   1   0   0 1566.14   51.29
   1   0   0 1576.94   50.59
  -2   0   0  660.23   24.20
  -2   0   0  736.03   24.30
   2   0   0  640.94   22.60
   2   0   0  677.23   24.20
  -3   0   0  794.92   27.70
  -3   0   0  689.23   27.50
   3   0   0  745.43   27.60
   3   0   0  766.52   27.80
   3   0   0  775.62   25.70
  -4   0   0   13.10    5.20
  -4   0   0   15.40    5.40
   4   0   0    8.60    5.50
   4   0   0   14.20    5.40
   4   0   0   17.50    3.80
  -5   0   0   10.30    5.70
  -5   0   0   14.10    6.30
   5   0   0   11.20    5.70
   5   0   0    9.40    4.10
   5   0   0   14.20    5.90
  -6   0   0   18.50    6.60
  -6   0   0   16.40    7.10
   6   0   0    5.70    6.20
   6   0   0   14.30    6.50
   6   0   0   10.60    4.60
  -7   0   0  103.09   12.10
   7   0   0   91.69   11.50
   7   0   0  109.79    8.90
  -8   0   0  120.39   13.20
   8   0   0  119.69   14.00
   8   0   0  145.39   10.80
  -9   0   0   28.60   10.40
   9   0   0   49.80    7.50
   9   0   0   68.39   12.30
 -10   0   0   57.89   12.60
  10   0   0   75.99    8.80
  10   0   0   64.09   13.00
  11  -1   0   15.40   10.80
 -11   1   0   19.90   11.50
  10  -1   0   59.69    8.90
  10  -1   0   66.99   12.70
 -10   1   0   68.79   13.70
   9  -1   0   30.40    7.10
   9  -1   0   23.20   10.10
  -9   1   0   52.99   11.70
   8  -1   0  156.08   14.40
   8  -1   0  166.68   12.60
  -8   1   0  195.88   16.30
   7  -1   0  128.19   13.20
   7  -1   0  102.49   11.70
   7  -1   0  112.59    9.70
  -7   1   0   97.99   11.40
   6  -1   0   28.90    7.40
   6  -1   0   36.90    5.90
   6  -1   0   29.20    7.20
  -6   1   0   39.90    7.70
  -6   1   0   31.20    7.40
   5  -1   0   38.00    6.70
   5  -1   0   46.70    7.60
   5  -1   0   34.10    5.30
  -5   1   0   37.70    7.10
  -5   1   0   34.70    6.50
   4  -1   0   64.89    6.70
   4  -1   0   78.49    7.40
   4  -1   0   63.79    5.70
  -4   1   0   69.79    6.70
  -4   1   0   92.99    7.90
   3  -1   0   25.10    4.50
   3  -1   0   22.60    5.10
   3  -1   0   21.40    4.10
  -3   1   0   20.00    4.50
  -3   1   0   20.80    4.40
   2  -1   0  988.40   32.20
   2  -1   0  891.31   32.00
  -2   1   0  934.71   32.10
  -2   1   0  944.51   32.10
   1  -1   0 1553.04   52.09
   1  -1   0 1583.24   51.79
  -1   1   0 1519.85   51.89
  -1   1   0 1553.64   50.69
   0  -1   0 1794.62   60.79
   0  -1   0 1937.21   60.89
   0   1   0 1875.81   60.89
  -1  -1   0  854.81   28.10
  -1  -1   0  813.92   28.10
  -1  -1   0  844.22   26.30
   1   1   0  834.62   28.10
   1   1   0  795.62   28.00
  -2  -1   0   83.89    7.10
  -2  -1   0   95.69    7.40
  -2  -1   0   97.09    4.70
   2   1   0   93.69    4.50
   2   1   0  101.09    7.80
   2   1   0   84.39    7.20
  -3  -1   0  101.49    8.50
  -3  -1   0  110.69    8.50
   3   1   0   95.09    5.40
   3   1   0   96.49    8.10
   3   1   0   99.99    7.70
  -4  -1   0   -7.50    4.50
  -4  -1   0    1.00    5.20
   4   1   0   11.00    5.60
   4   1   0    4.70    4.90
   4   1   0    8.70    3.00
  -5  -1   0   12.50    5.70
  -5  -1   0    9.70    6.30
   5   1   0   12.90    6.10
   5   1   0   13.50    6.40
   5   1   0   16.80    3.70
  -6  -1   0    2.60    6.70
  -6  -1   0    1.30    6.10
   6   1   0    3.80    4.10
   6   1   0    1.70    7.20
  -7  -1   0   89.59   11.90
   7   1   0   63.59   11.00
   7   1   0   75.29    7.10
  -8  -1   0   36.20   10.30
   8   1   0   25.90    5.50
   8   1   0   18.20    9.20
  -9  -1   0   52.09   12.10
   9   1   0   44.60   11.60
   9   1   0   35.80    6.30
 -10  -1   0    7.30   10.30
  10   1   0   26.30   10.80
  11  -2   0   16.50    7.30
  11  -2   0   21.10   10.30
 -11   2   0   15.00   10.90
  10  -2   0   46.30   11.60
  10  -2   0   14.60    7.20
 -10   2   0   20.20   10.70
   9  -2   0   26.00    9.80
   9  -2   0   30.30    7.60
  -9   2   0   35.60   10.10
   8  -2   0   47.90    8.20
   8  -2   0   56.69    9.80
  -8   2   0   50.09   10.10
   7  -2   0  295.17   17.40
   7  -2   0  301.77   17.80
   7  -2   0  277.17   15.60
  -7   2   0  289.67   17.60
   6  -2   0  272.37   14.10
   6  -2   0  269.77   15.60
   6  -2   0  285.77   16.00
  -6   2   0  264.67   15.20
  -6   2   0  280.67   15.70
   5  -2   0  137.29    9.80
   5  -2   0  149.99   10.60
   5  -2   0  128.69   10.40
  -5   2   0  137.89   10.40
  -5   2   0  151.08   11.30
   4  -2   0  608.64   24.60
   4  -2   0  663.63   24.30
   4  -2   0  679.63   24.80
  -4   2   0  629.94   24.70
  -4   2   0  680.73   25.10
   3  -2   0  424.26   16.00
   3  -2   0  385.96   15.80
  -3   2   0  393.36   15.90
  -3   2   0  404.36   16.00
   2  -2   0 2881.51   96.89
   2  -2   0 3017.60   94.79
  -2   2   0 2870.21   94.69
  -2   2   0 2836.92   94.69
   1  -2   0  589.24   19.40
   1  -2   0  578.34   19.30
   0  -2   0 1755.92   56.79
   0  -2   0 1766.32   56.69
   0   2   0 1702.53   56.59
  -1  -2   0   30.10    4.00
  -1  -2   0   36.40    4.20
   1   2   0   31.50    3.50
   1   2   0   31.20    3.80
  -2  -2   0  187.28    9.60
  -2  -2   0  175.28    9.90
   2   2   0  182.58    9.40
   2   2   0  178.88    9.50
  -3  -2   0 1988.30   65.79
  -3  -2   0 1875.71   65.79
   3   2   0 1896.41   65.69
   3   2   0 1964.60   65.89
  -4  -2   0   67.49    7.50
  -4  -2   0   73.79    8.30
   4   2   0   56.69    7.30
   4   2   0   67.49    8.10
  -5  -2   0  199.68   13.10
  -5  -2   0  174.98   13.20
   5   2   0  187.48   13.20
   5   2   0  187.18   13.50
  -6  -2   0    2.50    7.60
  -6  -2   0   13.00    7.20
   6   2   0   11.40    7.70
  -7  -2   0    3.20    8.00
   7   2   0    1.30    7.40
  -8  -2   0    4.00    8.50
   8   2   0   -1.80    8.10
  -9  -2   0   -0.80    9.30
   9   2   0   -2.00    9.10
  11  -3   0    2.50    7.10
  11  -3   0   -5.00    9.50
 -11   3   0   -3.60    9.90
  10  -3   0   -4.90    8.10
  10  -3   0   -0.90    6.70
 -10   3   0    0.20    8.50
   9  -3   0   14.70    8.50
   9  -3   0   13.70    7.30
  -9   3   0    9.00    8.60
   8  -3   0   74.09   10.70
   8  -3   0   73.09   10.50
   8  -3   0   62.79    8.90
  -8   3   0   64.69   10.20
   7  -3   0  112.69   11.00
   7  -3   0  107.69   10.40
   7  -3   0  110.59   11.20
  -7   3   0  113.79   11.10
   6  -3   0  280.17   15.30
   6  -3   0  248.48   14.60
   6  -3   0  269.17   14.20
  -6   3   0  243.78   14.80
  -6   3   0  240.48   14.30
   5  -3   0  183.48   11.20
   5  -3   0  192.38   11.60
  -5   3   0  173.98   11.10
  -5   3   0  149.09   10.90
   4  -3   0   44.50    5.60
   4  -3   0   41.90    5.30
  -4   3   0   46.00    5.60
  -4   3   0   42.60    5.30
   3  -3   0  162.68    8.50
   3  -3   0  166.08    8.30
  -3   3   0  155.68    8.20
  -3   3   0  148.59    8.10
   2  -3   0 1941.61   62.49
   2  -3   0 1942.71   62.39
  -2   3   0 1942.21   62.29
  -2   3   0 1795.42   62.09
   1  -3   0 1169.88   38.20
   1  -3   0 1174.28   38.10
   0  -3   0  641.24   21.30
   0  -3   0  632.44   21.20
   0   3   0  602.24   20.70
   0   3   0  605.64   20.80
  -1  -3   0   94.99    6.60
  -1  -3   0   82.39    6.70
   1   3   0   96.99    6.10
   1   3   0  101.09    6.30
  -2  -3   0  419.46   17.20
  -2  -3   0  426.46   17.30
   2   3   0  435.96   17.10
   2   3   0  406.06   16.80
  -3  -3   0  917.71   32.60
  -3  -3   0  861.91   32.60
   3   3   0  890.01   32.50
   3   3   0  842.02   32.20
  -4  -3   0  222.18   13.10
  -4  -3   0  192.88   12.80
   4   3   0  216.38   13.20
   4   3   0  215.28   13.00
  -5  -3   0  167.08   12.90
  -5  -3   0  173.78   13.40
   5   3   0  179.98   13.40
  -6  -3   0   26.80    8.80
  -6  -3   0   13.60    7.10
   6   3   0   21.30    8.20
  -7  -3   0   52.19   10.30
   7   3   0   39.30    9.60
  -8  -3   0   22.00   10.00
   8   3   0   27.80    9.80
  -9  -3   0   11.80    9.80
   9   3   0   10.30    9.60
  11  -4   0   17.70   10.00
  11  -4   0   14.80    8.10
 -11   4   0   13.40    9.90
  10  -4   0   47.10   10.60
  10  -4   0   54.19    9.60
 -10   4   0   64.29   11.30
   9  -4   0    0.60    7.20
   9  -4   0   -8.30    6.20
  -9   4   0    1.80    7.70
   8  -4   0   30.60    8.10
   8  -4   0   26.30    8.80
   8  -4   0   31.40    8.30
  -8   4   0   21.00    8.10
   7  -4   0   97.29   10.20
   7  -4   0  101.19   10.20
   7  -4   0   95.19   10.30
  -7   4   0  117.89   10.90
   6  -4   0   73.39    7.80
   6  -4   0   79.39    8.20
   6  -4   0   77.69    8.30
  -6   4   0   72.79    7.80
  -6   4   0   74.09    8.00
   5  -4   0    4.20    4.70
   5  -4   0   10.80    4.80
   5  -4   0    8.60    5.10
  -5   4   0    7.20    4.30
  -5   4   0    3.80    4.20
   4  -4   0  285.77   12.90
   4  -4   0  272.47   12.60
  -4   4   0  284.17   12.50
  -4   4   0  279.47   12.30
   3  -4   0  845.82   28.60
   3  -4   0  817.82   28.40
  -3   4   0  806.52   28.20
   2  -4   0 1135.49   37.60
   1  -4   0  657.13   21.70
   1  -4   0  647.54   21.80
   0  -4   0  389.56   14.10
   0  -4   0  379.36   14.00
   0   4   0  379.36   13.30
   0   4   0  375.46   13.20
  -1  -4   0   83.99    6.80
  -1  -4   0   98.09    6.70
   1   4   0   88.39    6.40
   1   4   0   77.19    5.70
  -2  -4   0   50.49    6.10
  -2  -4   0   64.39    6.70
   2   4   0   65.09    6.10
   2   4   0   59.49    5.90
  -3  -4   0  320.97   15.80
  -3  -4   0  317.27   15.50
   3   4   0  337.47   15.60
   3   4   0  313.67   15.30
  -4  -4   0  210.88   13.80
  -4  -4   0  227.98   14.10
   4   4   0  216.48   13.50
  -5  -4   0  255.07   16.90
  -5  -4   0  254.47   16.30
   5   4   0  286.47   16.90
  -6  -4   0   11.30    7.60
  -6  -4   0    8.90    7.30
   6   4   0    1.30    7.10
  -7  -4   0   65.69   11.40
   7   4   0   67.59   11.20
  -8  -4   0   28.00   10.00
   8   4   0   28.00   10.00
  11  -5   0    6.70    9.20
  11  -5   0   19.00    8.70
 -11   5   0   16.80    9.60
  10  -5   0   10.60    8.40
  10  -5   0   14.40    7.90
 -10   5   0   -8.40    7.70
   9  -5   0   25.50    8.70
   9  -5   0   18.50    7.70
   9  -5   0   26.50    8.90
  -9   5   0   10.70    7.60
   8  -5   0    7.90    7.60
   8  -5   0    8.70    6.90
   8  -5   0   19.80    7.90
  -8   5   0    5.60    7.10
   7  -5   0   55.19    8.80
   7  -5   0   41.50    7.50
   7  -5   0   48.10    7.80
  -7   5   0   37.00    7.30
   6  -5   0   -3.30    4.70
   6  -5   0   -2.80    5.00
   6  -5   0    2.40    5.30
  -6   5   0    0.00    4.70
  -6   5   0   14.40    4.90
   5  -5   0  148.39   11.60
   5  -5   0  156.98   10.10
   5  -5   0  162.98    9.90
  -5   5   0  150.18    9.40
  -5   5   0  170.28    9.90
   4  -5   0   82.19    6.30
   4  -5   0   71.09    5.90
  -4   5   0   74.59    5.60
   3  -5   0  857.81   29.60
   3  -5   0  867.71   29.40
   2  -5   0  340.47   11.90
   2  -5   0  335.17   12.10
   1  -5   0 1463.75   47.70
   1  -5   0 1441.56   47.80
   0  -5   0  118.39    7.10
   0  -5   0  124.99    7.00
   0   5   0  123.99    5.20
  -1  -5   0   30.80    4.90
  -1  -5   0   25.90    4.80
   1   5   0   30.30    3.90
  -2  -5   0    3.90    4.50
  -2  -5   0    2.10    4.60
   2   5   0    2.00    3.80
   2   5   0    2.00    4.00
  -3  -5   0  220.08   12.80
  -3  -5   0  211.28   13.40
   3   5   0  205.78   12.10
   3   5   0  211.28   12.50
  -4  -5   0   25.30    7.30
  -4  -5   0   38.60    7.60
   4   5   0   13.50    6.40
  -5  -5   0   81.69    9.90
  -5  -5   0   70.29    9.90
   5   5   0   56.39    9.20
  -6  -5   0   22.10    8.70
  -6  -5   0    6.50    7.20
   6   5   0   26.60    8.20
  -7  -5   0   56.29   11.20
   7   5   0   70.59   11.10
  -8  -5   0   59.69   12.40
  11  -6   0   -5.00    7.30
  11  -6   0    3.90    8.90
  10  -6   0   42.10    9.50
  10  -6   0   55.79   10.60
 -10   6   0   53.79   10.30
   9  -6   0   25.80    8.20
   9  -6   0   13.40    7.10
   9  -6   0   19.80    8.30
  -9   6   0   16.20    7.40
   8  -6   0    8.50    7.10
   8  -6   0   15.40    6.80
   8  -6   0   12.10    7.30
  -8   6   0    5.90    6.10
   7  -6   0   13.30    6.00
   7  -6   0    9.80    6.20
   7  -6   0   -3.50    6.20
  -7   6   0   10.90    5.70
   6  -6   0    1.90    4.80
   6  -6   0    4.60    5.10
   6  -6   0    0.70    5.30
  -6   6   0    4.80    4.60
  -6   6   0    2.00    4.60
   5  -6   0   47.60    7.30
   5  -6   0   84.79    6.60
   5  -6   0   70.09    6.70
  -5   6   0   67.59    6.00
   4  -6   0   42.70    4.60
   4  -6   0   40.20    4.70
  -4   6   0   44.30    3.40
  -4   6   0   43.20    3.30
   3  -6   0  124.29    6.20
   3  -6   0  117.59    6.30
   2  -6   0  255.77    9.30
   1  -6   0    5.60    2.70
   1  -6   0    1.80    2.40
   0  -6   0   76.99    5.60
   0  -6   0   59.29    5.40
  -1  -6   0  108.69    8.30
  -1  -6   0  128.19    9.40
   1   6   0  131.49    7.20
   1   6   0  135.49    7.50
  -2  -6   0   49.20    6.90
  -2  -6   0   50.79    6.70
  -2  -6   0   54.29    3.80
   2   6   0   47.00    5.50
   2   6   0   43.50    5.50
  -3  -6   0   66.49    8.10
  -3  -6   0   58.19    8.40
   3   6   0   57.79    7.10
  -4  -6   0  106.09   10.30
  -4  -6   0   91.89   10.60
   4   6   0   86.99    9.10
  -5  -6   0   45.40    9.30
  -5  -6   0   42.50    8.40
   5   6   0   54.69    8.80
  -6  -6   0   16.30    8.10
  -7  -6   0   44.00   11.30
  11  -7   0   -8.50    7.20
  11  -7   0   -4.20    8.40
  10  -7   0    5.70    8.60
  10  -7   0    4.90    8.30
   9  -7   0   42.20    8.10
   9  -7   0   32.70    9.30
   9  -7   0   31.10    8.40
  -9   7   0   37.30    7.70
   8  -7   0   16.50    7.20
   8  -7   0   20.70    6.60
   8  -7   0    9.60    7.50
  -8   7   0   21.10    6.40
   7  -7   0   18.40    7.50
   7  -7   0   17.10    6.10
   7  -7   0   23.40    6.70
  -7   7   0   19.40    5.60
   6  -7   0   12.10    5.20
   6  -7   0   21.30    7.50
   6  -7   0   19.00    5.40
  -6   7   0    6.90    4.30
  -6   7   0    6.00    3.50
   5  -7   0   51.19    5.90
   5  -7   0   46.50    7.80
  -5   7   0   54.79    4.20
  -5   7   0   51.59    4.10
   4  -7   0   14.10    3.70
   4  -7   0   13.20    3.40
   3  -7   0   17.40    2.80
   3  -7   0   19.90    2.80
   1  -7   0   68.89    5.10
   1  -7   0   66.29    5.60
   0  -7   0  142.19    8.20
   0  -7   0  138.89    8.80
  -1  -7   0  277.27   11.80
  -1  -7   0  270.07   12.90
  -1  -7   0  270.17   13.60
   1   7   0  241.78   10.70
   1   7   0  257.67   11.00
  -2  -7   0  268.27   14.80
  -2  -7   0  263.17   14.20
  -2  -7   0  253.17   10.10
   2   7   0  262.27   12.50
  -3  -7   0    1.20    6.20
  -3  -7   0   16.40    5.80
   3   7   0    5.50    4.60
  -4  -7   0    8.70    6.00
  -4  -7   0    1.30    6.90
   4   7   0    6.50    5.30
  -5  -7   0   10.70    8.10
  -6  -7   0    6.20    8.60
  11  -8   0    0.40    8.10
  11  -8   0   -0.30    8.70
  10  -8   0    1.00    7.90
  10  -8   0    5.90    8.20
   9  -8   0   26.50    9.20
   9  -8   0   47.90    9.30
   8  -8   0   14.80    8.10
   8  -8   0   29.20    7.50
   8  -8   0   28.50    6.70
  -8   8   0   30.40    6.00
   7  -8   0   68.19    8.10
   7  -8   0   70.49    7.80
   7  -8   0   42.40    9.30
  -7   8   0   53.59    6.00
   6  -8   0   63.19    7.20
   6  -8   0   41.60    8.60
  -6   8   0   59.49    4.50
  -6   8   0   54.09    4.40
   5  -8   0   -1.40    3.70
   5  -8   0    2.00    4.00
   5  -8   0   10.20    7.30
   4  -8   0    4.80    3.10
   4  -8   0    7.30    3.30
   4  -8   0   13.00    6.60
   3  -8   0   40.60    7.20
   2  -8   0   22.00    5.90
   1  -8   0   92.39    8.30
   1  -8   0   81.79    6.00
   1  -8   0   82.39    6.50
   0  -8   0  217.58   11.30
   0  -8   0  198.38   10.50
   0  -8   0  208.88   11.80
  -1  -8   0  180.08    9.70
  -1  -8   0  167.98   10.70
  -1  -8   0  171.18   11.60
  -2  -8   0  132.49   10.50
  -2  -8   0  118.19    9.70
   2   8   0  101.39    7.50
  -3  -8   0   20.40    7.40
  -4  -8   0   -4.60    7.00
  -5  -8   0  -11.10    7.60
  10  -9   0    4.60    7.90
  10  -9   0   10.50    8.50
   9  -9   0   20.90    8.50
   9  -9   0   26.60    7.90
   8  -9   0   10.20    6.40
   8  -9   0   -1.90    7.50
   7  -9   0   32.10    6.30
   7  -9   0   27.10    9.10
   7  -9   0   44.00    6.40
   6  -9   0    8.30    6.90
   6  -9   0    6.80    4.40
   6  -9   0    8.70    4.70
   5  -9   0   43.80    4.90
   5  -9   0   47.80    4.80
   5  -9   0   52.09    9.40
   4  -9   0   37.50    8.00
   3  -9   0   16.60    6.70
   2  -9   0    2.30    5.10
   1  -9   0    1.90    3.50
   1  -9   0   -6.00    5.00
   1  -9   0   -1.00    3.10
   0  -9   0   -0.20    3.70
   0  -9   0    2.80    4.40
   0  -9   0   -2.20    4.40
  -1  -9   0   10.80    5.60
  -1  -9   0    1.80    3.80
  -1  -9   0    1.40    4.60
  -2  -9   0   37.80    8.00
  -3  -9   0   14.10    7.60
  -4  -9   0    9.90    8.10
  10 -10   0    8.70    7.90
   9 -10   0   -3.90    6.80
   9 -10   0    9.10    8.30
   8 -10   0    0.50    7.40
   8 -10   0   -4.50    5.80
   7 -10   0   12.70    5.50
   7 -10   0   12.90    8.30
   6 -10   0  112.49    8.60
   6 -10   0  126.69   13.40
   6 -10   0  124.59    8.30
   5 -10   0  119.19    6.80
   5 -10   0  127.29   13.20
   5 -10   0  136.69    6.90
   4 -10   0   55.09    9.00
   3 -10   0   38.50    7.70
   2 -10   0   36.80    7.20
   1 -10   0   18.00    3.80
   1 -10   0   24.50    6.50
   1 -10   0   13.20    4.00
   0 -10   0    2.90    4.80
   0 -10   0    2.10    4.80
   0 -10   0   -2.50    3.80
  -1 -10   0   10.70    5.90
  -1 -10   0   19.50    4.80
  -2 -10   0   29.10    7.80
   9 -11   0   -0.50    6.70
   8 -11   0    3.70    5.90
   8 -11   0   -4.60    8.20
   7 -11   0   10.80    8.50
   7 -11   0   17.30    5.50
   6 -11   0    8.90    3.50
   6 -11   0   20.70    3.80
   6 -11   0   10.70    8.10
   5 -11   0   24.90    8.30
   4 -11   0   11.00    7.20
   3 -11   0    0.50    6.20
   2 -11   0   12.00    6.80
   1 -11   0  -12.50    5.20
   0 -11   0    8.70    5.10
  -1 -11   0    3.60    6.00
   7 -12   0    3.40    8.90
   7 -12   0    0.60    3.70
   6 -12   0    9.90    8.70
   5 -12   0    9.20    7.50
   4 -12   0    5.80    7.10
   3 -12   0    7.40    6.90
   2 -12   0   28.40    7.90
   2 -12   1    4.00    6.30
   3 -12   1   11.50    6.80
   4 -12   1   -3.90    6.40
   5 -12   1    1.30    7.30
   6 -12   1    7.20    8.70
   7 -12   1    6.80    8.80
   7 -12   1    6.50    3.80
  -1 -11   1   32.90    6.80
   0 -11   1   45.40    5.70
   1 -11   1   21.80    6.40
   2 -11   1   40.70    7.80
   3 -11   1    7.90    6.80
   4 -11   1   -5.00    6.20
   5 -11   1   -1.80    6.90
   6 -11   1    4.20    7.80
   6 -11   1    5.80    3.20
   6 -11   1    5.60    3.40
   7 -11   1   -0.80    4.70
   7 -11   1    5.20    8.20
   8 -11   1   10.10    8.90
   8 -11   1   17.40    6.30
   9 -11   1    3.80    6.70
  -3 -10   1    1.00    6.90
  -2 -10   1   11.80    6.80
  -1 -10   1   62.49    5.80
  -1 -10   1   61.69    7.30
   0 -10   1  131.99    9.90
   0 -10   1  112.19    8.00
   0 -10   1  120.09    8.90
   1 -10   1  119.59   10.20
   2 -10   1   41.60    7.70
   3 -10   1   60.89    8.70
   4 -10   1   39.70    8.20
   5 -10   1   -6.30    7.20
   6 -10   1   17.60    4.70
   6 -10   1   16.80    4.40
   6 -10   1    3.90    7.80
   7 -10   1   -6.20    5.00
   7 -10   1  -14.40    6.90
   8 -10   1   21.30    9.10
   8 -10   1   24.70    7.10
   9 -10   1    6.50    8.40
   9 -10   1   15.80    7.50
  10 -10   1   30.30    9.50
  -4  -9   1   13.10    7.90
  -3  -9   1   17.30    7.20
  -2  -9   1    2.60    5.90
  -1  -9   1   20.90    4.40
  -1  -9   1   12.50    5.30
  -1  -9   1   17.90    4.80
   0  -9   1    6.50    3.70
   0  -9   1   -0.40    4.50
   0  -9   1   12.20    4.30
   1  -9   1   14.40    5.80
   1  -9   1   11.00    2.80
   2  -9   1   69.39    8.60
   3  -9   1   23.40    6.70
   4  -9   1    6.10    6.60
   5  -9   1   42.30    4.70
   5  -9   1   48.40    5.10
   5  -9   1   42.90    8.90
   6  -9   1   -3.50    4.40
   6  -9   1    3.70    6.90
   7  -9   1    7.80    7.90
   7  -9   1    3.30    4.70
   7  -9   1    9.00    5.50
   8  -9   1    0.10    6.20
   8  -9   1    8.40    8.00
   9  -9   1   18.40    7.80
   9  -9   1   10.70    7.80
  10  -9   1   -8.40    7.70
  10  -9   1    4.20    8.10
  -5  -8   1   19.30    8.70
  -4  -8   1   59.19    9.60
  -3  -8   1   68.89    8.40
  -3  -8   1   50.59    8.30
   2   8  -1   38.20    4.60
   2   8  -1   37.30    4.30
  -2  -8   1   48.40    6.80
  -2  -8   1   32.00    6.80
  -1  -8   1   11.30    4.10
  -1  -8   1    8.30    5.40
  -1  -8   1   12.70    4.60
   0  -8   1   -0.30    3.60
   0  -8   1   -6.30    4.30
   0  -8   1    1.60    4.00
   1  -8   1   13.50    5.30
   1  -8   1    9.80    2.90
   1  -8   1    6.60    2.60
   2  -8   1   43.90    6.90
   3  -8   1   96.19    9.60
   4  -8   1  172.98    8.00
   4  -8   1  150.18   12.40
   4  -8   1  178.78    8.20
   5  -8   1   11.50    4.50
   5  -8   1    8.90    4.10
   5  -8   1    8.30    6.80
  -6   8  -1  162.18    8.00
  -6   8  -1  155.68    7.90
   6  -8   1  159.28   10.90
   6  -8   1  170.68   10.40
   6  -8   1  140.59   13.30
  -7   8  -1   39.10    5.50
   7  -8   1   46.40    6.80
   7  -8   1   47.60    7.50
   7  -8   1   39.40    9.00
  -8   8  -1   14.60    5.70
   8  -8   1   19.10    6.40
   8  -8   1   23.50    7.80
   8  -8   1   14.80    7.30
   9  -8   1   17.70    7.80
   9  -8   1   -4.50    7.60
  10  -8   1    5.90    8.40
  10  -8   1    6.20    7.80
  11  -8   1   11.80    9.70
  11  -8   1    0.70    9.00
  -6  -7   1   20.00    9.30
  -5  -7   1   13.10    7.90
   4   7  -1   77.49    8.40
  -4  -7   1   97.89   10.40
  -4  -7   1   74.39    9.90
   3   7  -1    1.20    4.30
  -3  -7   1    2.20    5.20
  -3  -7   1    6.40    6.40
   2   7  -1  131.69    8.30
   2   7  -1  128.79    8.50
  -2  -7   1  127.49   10.00
  -2  -7   1  146.79   10.50
   1   7  -1   34.10    3.20
   1   7  -1   36.60    3.50
  -1  -7   1   45.50    5.90
  -1  -7   1   33.80    5.30
  -1  -7   1   29.70    4.40
   0  -7   1   12.70    4.60
   0  -7   1   15.10    3.60
   0  -7   1   11.90    4.00
   1  -7   1   -4.60    4.10
   1  -7   1   -1.80    2.30
   2  -7   1  208.58   12.20
   3  -7   1  230.78   13.10
   4  -7   1  128.99    7.20
   4  -7   1  111.09   10.00
   4  -7   1  118.19    7.40
  -5   7  -1  107.09    6.20
  -5   7  -1  101.19    6.20
   5  -7   1  116.49    8.30
   5  -7   1  107.19    7.90
   5  -7   1  112.29   10.80
  -6   7  -1   94.19    7.40
   6  -7   1   75.99    9.60
   6  -7   1   94.69    8.70
   6  -7   1   96.69    8.20
  -7   7  -1  139.99   10.30
   7  -7   1  155.58   11.90
   7  -7   1  142.69   11.30
   7  -7   1  107.49   11.70
  -8   7  -1   44.70    7.50
   8  -7   1   43.30    9.40
   8  -7   1   58.99    8.80
   8  -7   1   70.99    9.50
  -9   7  -1    2.90    6.30
   9  -7   1   -1.20    7.00
   9  -7   1   -2.20    7.20
   9  -7   1    2.90    6.40
  10  -7   1    4.60    8.20
  10  -7   1   -2.30    7.90
  11  -7   1    3.10    9.00
  11  -7   1    0.80    8.00
  -7  -6   1   -6.50    8.10
   6   6  -1   -3.90    6.60
  -6  -6   1  -24.10    6.20
   5   6  -1   -2.60    5.90
  -5  -6   1    4.60    7.00
  -5  -6   1   10.80    6.70
   4   6  -1   29.10    6.70
  -4  -6   1   33.60    8.00
  -4  -6   1   56.39    8.20
   3   6  -1  311.27   15.50
  -3  -6   1  329.17   16.70
  -3  -6   1  333.97   16.40
  -2  -6   1  382.36   16.90
  -2  -6   1  378.46   17.00
   1   6  -1  232.58    9.70
   1   6  -1  226.38    9.60
  -1  -6   1  230.38   11.30
  -1  -6   1  222.18   11.10
  -1  -6   1  227.28   10.00
   0  -6   1  204.18    9.10
   0  -6   1  197.08    8.90
   0  -6   1  194.38    9.90
   1  -6   1  101.49    7.90
   2  -6   1   90.79    7.80
   3  -6   1    1.90    2.40
   3  -6   1    4.60    2.50
   3  -6   1   -9.40    4.10
  -4   6  -1   51.99    4.30
  -4   6  -1   51.69    4.30
   4  -6   1   58.09    5.40
   4  -6   1   44.30    6.70
   4  -6   1   59.59    5.30
  -5   6  -1  108.19    7.70
   5  -6   1  106.09   10.60
   5  -6   1  115.59    8.70
   5  -6   1   86.89    7.70
  -6   6  -1   37.60    5.80
  -6   6  -1   39.90    6.00
   6  -6   1   31.90    7.60
   6  -6   1   28.10    6.20
   6  -6   1   39.90    6.50
  -7   6  -1   49.30    7.60
   7  -6   1   47.00    9.10
   7  -6   1   65.09    8.30
   7  -6   1   56.39    8.20
  -8   6  -1   40.10    7.90
   8  -6   1   46.10    8.80
   8  -6   1   41.60    8.10
   8  -6   1   31.50    8.70
  -9   6  -1  100.19   11.30
   9  -6   1   95.69   11.00
   9  -6   1   72.49   10.90
   9  -6   1   80.89   11.40
 -10   6  -1    4.80    7.90
  10  -6   1   11.00    8.70
  10  -6   1   18.30    8.70
  11  -6   1    7.70    8.90
  11  -6   1   -9.50    6.90
  -8  -5   1   30.30   10.10
   7   5  -1    7.90    8.30
  -7  -5   1    4.20    8.00
   6   5  -1    3.50    6.60
  -6  -5   1    1.00    7.00
  -6  -5   1    1.60    6.70
   5   5  -1   20.40    7.10
  -5  -5   1   26.40    7.30
  -5  -5   1   18.50    7.70
   4   5  -1  287.27   15.30
  -4  -5   1  266.37   16.00
  -4  -5   1  283.47   15.90
   3   5  -1   79.59    7.60
   3   5  -1   84.49    7.40
  -3  -5   1   81.69    8.20
  -3  -5   1   64.99    7.70
   2   5  -1  401.76   16.00
   2   5  -1  394.06   16.00
  -2  -5   1  369.06   16.70
  -2  -5   1  394.16   16.70
   1   5  -1  204.88    9.00
   1   5  -1  216.88    9.40
  -1  -5   1  211.38   10.50
  -1  -5   1  218.68    9.10
  -1  -5   1  216.98   10.40
   0  -5   1  134.19    7.80
   0  -5   1  133.79    6.70
   0  -5   1  127.69    6.80
   1  -5   1 1010.10   34.80
   2  -5   1   49.60    5.80
  -3   5  -1    2.50    1.80
   3  -5   1    0.60    3.00
   3  -5   1    0.30    2.80
   3  -5   1   -0.20    4.20
  -4   5  -1   90.89    6.60
   4  -5   1   94.49    7.10
   4  -5   1   89.39    7.30
  -5   5  -1   46.10    5.70
  -5   5  -1   58.29    6.00
   5  -5   1   59.09    6.30
   5  -5   1   50.29    6.40
   5  -5   1   41.80    6.80
  -6   5  -1   58.89    7.30
  -6   5  -1   51.89    6.70
   6  -5   1   49.50    7.40
   6  -5   1   58.49    7.40
   6  -5   1   56.79    8.20
  -7   5  -1  177.88   13.10
   7  -5   1  165.48   12.90
   7  -5   1  188.38   13.50
   7  -5   1  193.78   14.10
  -8   5  -1  152.48   12.70
   8  -5   1  132.09   12.50
   8  -5   1  179.08   14.10
   8  -5   1  123.49   12.20
  -9   5  -1  110.49   12.30
   9  -5   1   97.09   11.70
   9  -5   1   97.69   11.50
   9  -5   1  102.39   12.00
 -10   5  -1    7.50    8.80
  10  -5   1   14.10    7.90
  10  -5   1   21.90    9.60
 -11   5  -1    7.10    9.10
  11  -5   1    5.40    7.80
  11  -5   1   10.50    9.60
   9   4  -1   15.80   10.10
  -9  -4   1   14.80   10.40
   8   4  -1   32.60   10.00
  -8  -4   1   33.70   10.90
   7   4  -1   79.79   11.40
  -7  -4   1   63.79   10.80
   6   4  -1   27.90    8.30
  -6  -4   1   36.40    8.10
  -6  -4   1   26.30    8.60
   5   4  -1   11.70    6.90
  -5  -4   1   14.50    7.30
  -5  -4   1   12.90    6.90
   4   4  -1    7.30    5.70
   4   4  -1   18.10    5.30
  -4  -4   1   19.00    6.60
  -4  -4   1   16.00    5.90
   3   4  -1    1.50    4.00
   3   4  -1   -0.20    4.20
  -3  -4   1    4.90    4.90
  -3  -4   1   -3.20    4.90
   2   4  -1  469.35   18.30
   2   4  -1  466.45   18.20
  -2  -4   1  441.96   18.70
  -2  -4   1  495.65   18.80
  -1  -4   1  196.88    9.20
  -1  -4   1  184.28    9.20
  -1  -4   1  185.38    7.80
   0  -4   1  705.93   23.90
   0  -4   1  694.53   24.20
   0  -4   1  709.13   23.90
   1  -4   1 2194.08   71.29
   2  -4   1    3.20    3.70
   2  -4   1   10.00    2.20
   2  -4   1    6.90    2.30
  -3   4  -1   52.99    4.30
   3  -4   1   55.59    4.90
   3  -4   1   49.90    6.40
   3  -4   1   46.10    4.40
  -4   4  -1   50.59    5.50
  -4   4  -1   57.29    5.60
   4  -4   1   59.89    6.00
   4  -4   1   52.39    5.80
   4  -4   1   51.99    7.20
  -5   4  -1  116.19    9.20
  -5   4  -1  118.79    9.30
   5  -4   1  137.09    9.50
   5  -4   1  108.09    9.30
   5  -4   1  119.99    9.90
  -6   4  -1   42.60    6.80
  -6   4  -1   36.40    6.80
   6  -4   1   44.10    7.20
   6  -4   1   34.90    6.90
   6  -4   1   41.10    7.00
  -7   4  -1   40.20    7.80
   7  -4   1   21.00    7.00
   7  -4   1   35.50    7.60
   7  -4   1   27.90    7.20
  -8   4  -1  136.39   12.90
   8  -4   1  117.19   11.60
   8  -4   1  109.59   11.70
   8  -4   1  119.69   11.90
  -9   4  -1   42.00    9.80
   9  -4   1   37.20    9.70
   9  -4   1   27.40    8.10
 -10   4  -1   51.29   11.40
  10  -4   1   46.60   11.20
  10  -4   1   32.40    8.70
 -11   4  -1   50.19   12.50
  11  -4   1   58.89   10.80
  11  -4   1   34.00   11.20
   9   3  -1   40.30   11.10
  -9  -3   1   35.90   11.00
   8   3  -1   94.29   13.00
  -8  -3   1   72.79   12.50
   7   3  -1  119.39   12.80
  -7  -3   1   99.89   11.90
   6   3  -1   87.79   10.90
  -6  -3   1  105.29   11.60
  -6  -3   1   88.39   10.40
   5   3  -1   32.40    7.60
  -5  -3   1   24.20    7.60
  -5  -3   1   34.50    7.20
   4   3  -1   44.10    6.60
   4   3  -1   48.20    7.00
  -4  -3   1   35.40    6.80
  -4  -3   1   42.20    6.80
   3   3  -1   43.50    5.70
   3   3  -1   23.90    5.10
  -3  -3   1   50.39    6.30
  -3  -3   1   32.40    5.50
   2   3  -1   14.50    3.70
   2   3  -1    6.50    3.60
  -2  -3   1    8.50    4.00
  -2  -3   1    7.30    4.10
   1   3  -1  475.95   17.20
   1   3  -1  476.95   17.30
  -1  -3   1  485.85   16.00
  -1  -3   1  472.65   17.60
  -1  -3   1  476.35   17.60
   0   3  -1  340.37   11.50
   0  -3   1  341.27   12.10
   0  -3   1  347.37   12.70
   0  -3   1  344.07   12.20
   1  -3   1 5231.58  165.88
  -2   3  -1  986.20   33.30
   2  -3   1  973.20   34.10
   2  -3   1 1015.20   33.50
   2  -3   1 1009.10   33.50
  -3   3  -1   23.20    4.00
  -3   3  -1   24.30    3.90
   3  -3   1   33.30    5.40
   3  -3   1   23.20    3.90
   3  -3   1   30.30    4.50
  -4   3  -1   76.89    6.90
  -4   3  -1   88.09    7.30
   4  -3   1   76.39    7.10
   4  -3   1   92.69    7.60
  -5   3  -1   33.80    5.90
  -5   3  -1   31.60    5.90
   5  -3   1   18.90    5.40
   5  -3   1   25.80    5.80
   5  -3   1   22.90    5.80
  -6   3  -1   12.90    5.30
  -6   3  -1   27.10    6.80
   6  -3   1    8.50    6.10
   6  -3   1   12.80    6.10
   6  -3   1   10.80    5.70
  -7   3  -1   -1.40    6.80
   7  -3   1    9.70    6.30
   7  -3   1    6.80    7.00
   7  -3   1   -0.80    5.80
  -8   3  -1    0.40    7.70
   8  -3   1   -4.80    6.00
   8  -3   1    5.90    7.60
  -9   3  -1   71.29   11.70
   9  -3   1   99.59   13.30
   9  -3   1   80.59   10.20
 -10   3  -1   15.40    9.80
  10  -3   1   21.70    9.60
  10  -3   1   35.40    8.40
 -11   3  -1   20.20   10.70
  11  -3   1   39.40   11.10
  11  -3   1   26.30    8.50
  10   2  -1   -0.40   10.00
 -10  -2   1    0.70    9.70
   9   2  -1   47.80   11.20
  -9  -2   1   39.00   11.30
   8   2  -1   20.30    4.10
   8   2  -1   15.60    9.60
  -8  -2   1    7.70    9.10
   7   2  -1  253.87   17.80
   7   2  -1  260.57   11.60
  -7  -2   1  291.77   18.80
   6   2  -1  122.49   11.80
   6   2  -1  107.99    6.90
  -6  -2   1  120.49   12.20
  -6  -2   1  126.69   11.90
   5   2  -1   64.59    8.40
   5   2  -1   78.99    5.30
   5   2  -1   84.59    9.00
  -5  -2   1   71.09    9.00
  -5  -2   1   87.09    9.50
   4   2  -1    3.50    2.00
   4   2  -1    6.80    5.20
   4   2  -1    3.80    5.00
  -4  -2   1   -0.30    4.90
  -4  -2   1    2.20    5.00
   3   2  -1  165.88   10.00
   3   2  -1  161.58   10.00
  -3  -2   1  156.08   10.00
  -3  -2   1  154.68   10.30
   2   2  -1   19.30    4.00
   2   2  -1   16.00    4.00
  -2  -2   1   17.30    4.30
  -2  -2   1   10.00    3.90
   1   2  -1    5.40    2.80
   1   2  -1    6.60    2.90
  -1  -2   1    1.20    3.10
  -1  -2   1    5.80    1.50
  -1  -2   1    2.80    3.20
   0   2  -1  345.17   12.30
   0   2  -1  360.16   12.30
   0   2  -1  358.66   12.80
   0  -2   1  373.06   12.60
   0  -2   1  378.86   12.80
   0  -2   1  376.06   12.50
  -1   2  -1 5101.49  165.68
  -1   2  -1 5271.97  166.88
   1  -2   1 5184.08  167.58
   1  -2   1 5044.90  165.08
   1  -2   1 5063.89  166.98
  -2   2  -1  159.28    7.60
  -2   2  -1  148.39    8.60
  -2   2  -1  142.99    7.60
   2  -2   1  161.58    7.80
   2  -2   1  149.69    7.80
   2  -2   1  141.29    8.20
  -3   2  -1   -1.90    3.80
  -3   2  -1    5.80    3.60
   3  -2   1   -1.50    3.60
   3  -2   1   -2.30    3.40
   3  -2   1    1.20    3.90
  -4   2  -1  415.96   17.20
  -4   2  -1  409.96   17.40
   4  -2   1  401.36   16.90
   4  -2   1  411.86   17.50
   4  -2   1  380.66   17.20
  -5   2  -1    5.70    5.00
  -5   2  -1    6.80    5.50
   5  -2   1    1.80    4.50
   5  -2   1    9.50    5.00
   5  -2   1    0.60    5.30
  -6   2  -1  223.08   14.80
  -6   2  -1  239.78   14.30
   6  -2   1  263.77   14.00
   6  -2   1  243.38   15.00
  -7   2  -1   76.29   10.50
   7  -2   1   81.49   10.90
   7  -2   1   77.89    8.80
   7  -2   1   87.49   10.30
  -8   2  -1   14.00    8.60
   8  -2   1   17.70    9.10
   8  -2   1   19.00    6.60
  -9   2  -1    8.30    8.50
   9  -2   1    3.70    6.20
   9  -2   1   -4.20    8.20
 -10   2  -1   16.80   10.40
  10  -2   1   12.10   10.00
  10  -2   1   22.10    7.70
 -11   2  -1   15.40   11.30
  11  -2   1    7.90    7.30
  11  -2   1    9.70   10.60
  10   1  -1   -0.90    9.20
 -10  -1   1    7.60   10.80
   9   1  -1   -1.30    4.60
   9   1  -1   10.60    9.50
  -9  -1   1    1.40    8.70
   8   1  -1   15.00    9.00
   8   1  -1   15.70    5.00
  -8  -1   1   11.90    8.30
   7   1  -1  109.59   11.90
   7   1  -1   97.19    7.70
  -7  -1   1   78.69   11.10
   6   1  -1  433.76   21.10
   6   1  -1  411.26   16.60
  -6  -1   1  417.26   21.20
  -6  -1   1  418.76   20.80
   5   1  -1  221.58   13.70
   5   1  -1  223.08   10.10
   5   1  -1  212.48   13.40
  -5  -1   1  211.98   13.90
  -5  -1   1  223.28   13.60
   4   1  -1  681.63   26.80
   4   1  -1  685.23   26.80
   4   1  -1  684.53   23.60
  -4  -1   1  680.53   26.90
  -4  -1   1  714.73   27.00
   3   1  -1 2309.07   78.99
   3   1  -1 2355.56   78.89
   3   1  -1 2289.67   75.09
  -3  -1   1 2355.16   78.99
  -3  -1   1 2491.15   79.19
   2   1  -1  122.89    8.20
   2   1  -1  133.39    7.90
  -2  -1   1  128.29    7.90
  -2  -1   1  136.09    8.20
   1   1  -1  160.18    7.00
   1   1  -1  166.48    7.10
  -1  -1   1  160.58    7.00
  -1  -1   1  174.18    7.30
   0   1  -1  200.48    7.40
   0   1  -1  207.78    7.50
   0  -1   1  215.08    7.50
   0  -1   1  207.28    7.40
   0  -1   1  220.38    7.50
  -1   1  -1  436.46   15.10
  -1   1  -1  437.46   15.00
  -1   1  -1  433.76   15.10
   1  -1   1  451.45   15.20
   1  -1   1  414.36   14.90
   1  -1   1  428.46   15.00
  -2   1  -1  285.97   12.60
  -2   1  -1  294.67   12.50
  -2   1  -1  302.07   12.20
   2  -1   1  319.47   12.90
   2  -1   1  304.17   12.30
   2  -1   1  326.77   12.70
  -3   1  -1  332.57   14.20
  -3   1  -1  327.17   13.20
   3  -1   1  300.07   13.90
   3  -1   1  310.67   13.30
   3  -1   1  339.87   14.50
  -4   1  -1  425.56   18.20
  -4   1  -1  430.76   18.70
   4  -1   1  437.76   18.70
   4  -1   1  423.06   17.20
   4  -1   1  437.96   18.60
  -5   1  -1   57.59    7.30
  -5   1  -1   55.29    7.80
   5  -1   1   99.89    9.20
   5  -1   1   72.49    6.90
   5  -1   1   66.59    8.50
  -6   1  -1   90.09    9.60
  -6   1  -1  121.19   11.20
   6  -1   1  132.79   11.60
   6  -1   1  122.09   11.40
   6  -1   1  117.69    9.10
  -7   1  -1   13.30    7.50
   7  -1   1   14.30    7.80
   7  -1   1   12.60    5.80
  -8   1  -1   38.80   10.50
   8  -1   1   37.60    7.30
   8  -1   1   46.30    9.70
  -9   1  -1    5.70    9.30
   9  -1   1    9.60    6.40
   9  -1   1   17.60    9.30
 -10   1  -1   -1.40    9.80
  10  -1   1    4.00    6.30
  10  -1   1   -3.80    9.20
  11   0  -1    3.20   10.20
 -11   0   1   -4.40    9.70
  10   0  -1   22.10    6.30
  10   0  -1   17.60   10.60
 -10   0   1   11.70   10.50
   9   0  -1    8.70    9.00
   9   0  -1   17.40    5.90
  -9   0   1   16.40    9.80
   8   0  -1   -3.20    4.80
   8   0  -1    9.40    8.10
  -8   0   1    2.60    8.40
   7   0  -1  152.68   13.80
   7   0  -1  136.89   10.40
  -7   0   1  133.89   12.90
   6   0  -1  684.43   27.60
   6   0  -1  616.84   27.30
   6   0  -1  631.14   24.20
  -6   0   1  663.93   27.70
  -6   0   1  624.04   27.00
   5   0  -1 2195.48   72.69
   5   0  -1 2330.47   76.69
   5   0  -1 2192.18   76.59
  -5   0   1 2215.98   76.59
  -5   0   1 2199.48   76.49
   4   0  -1  379.36   17.20
   4   0  -1  388.16   17.20
  -4   0   1  386.56   17.30
  -4   0   1  400.86   17.50
   3   0  -1 1113.29   37.70
   3   0  -1 1027.10   37.60
  -3   0   1 1059.99   37.70
  -3   0   1 1098.29   37.80
   2   0  -1 3489.15  118.29
   2   0  -1 3650.43  118.29
  -2   0   1 3730.23  118.39
  -2   0   1 3606.94  118.29
   1   0  -1  748.83   24.90
   1   0  -1  728.33   24.90
  -1   0   1  734.13   25.00
   0   0   1   71.29    3.10
  -1   0  -1  138.19    5.70
  -1   0  -1  129.19    6.20
  -1   0  -1  128.69    6.20
   1   0   1  131.79    6.10
   1   0   1  123.49    5.40
   1   0   1  126.39    6.40
  -2   0  -1   19.40    4.60
  -2   0  -1   15.60    3.30
  -2   0  -1   20.50    4.60
   2   0   1   10.90    2.90
   2   0   1   15.80    4.60
   2   0   1    9.10    3.70
  -3   0  -1  968.60   31.60
  -3   0  -1  898.11   33.60
  -3   0  -1  944.81   33.60
   3   0   1  944.41   33.70
   3   0   1  913.41   33.60
   3   0   1  936.71   31.60
  -4   0  -1 2242.68   77.69
  -4   0  -1 2293.37   77.59
  -4   0  -1 2257.47   74.09
   4   0   1 2309.27   74.19
   4   0   1 2298.07   77.69
   4   0   1 2286.07   77.79
  -5   0  -1  276.47   15.80
  -5   0  -1  258.67   14.80
   5   0   1  279.97   12.80
   5   0   1  296.17   15.60
   5   0   1  256.27   15.50
  -6   0  -1  398.66   20.40
  -6   0  -1  433.66   21.40
   6   0   1  420.86   21.20
   6   0   1  416.36   17.90
   6   0   1  422.36   20.90
  -7   0  -1  142.19   13.30
   7   0   1  153.28   14.20
   7   0   1  128.49   10.60
  -8   0  -1  259.87   19.10
   8   0   1  273.07   19.10
   8   0   1  239.48   14.10
  -9   0  -1   44.70   11.60
   9   0   1   56.29   11.70
   9   0   1   57.79    7.70
 -10   0  -1   12.80   10.60
  10   0   1    1.90    9.70
  11  -1  -1   18.60   11.20
 -11   1   1   -7.80   10.20
  10  -1  -1   35.60   11.20
  10  -1  -1   23.20    7.00
 -10   1   1   50.69   12.20
   9  -1  -1   51.39   10.90
   9  -1  -1   60.59    8.50
  -9   1   1   45.20   11.00
   8  -1  -1   31.80    9.40
   8  -1  -1   43.30    7.50
  -8   1   1   49.00   10.60
   7  -1  -1   57.49    9.20
   7  -1  -1   76.89    8.30
   7  -1  -1   86.29   10.50
  -7   1   1   98.69   11.10
   6  -1  -1  262.77   15.30
   6  -1  -1  268.07   15.60
   6  -1  -1  269.47   13.50
  -6   1   1  268.67   15.80
  -6   1   1  267.97   15.50
   5  -1  -1   -3.60    5.30
   5  -1  -1    1.70    4.00
   5  -1  -1    2.00    5.40
  -5   1   1   -1.90    4.80
  -5   1   1    1.00    5.20
   4  -1  -1  331.67   15.20
   4  -1  -1  326.97   15.20
  -4   1   1  348.47   15.50
  -4   1   1  329.37   15.10
   3  -1  -1 1379.36   48.20
   3  -1  -1 1478.05   48.20
  -3   1   1 1410.66   48.10
  -3   1   1 1377.76   48.20
   2  -1  -1  222.68    9.50
   2  -1  -1  208.38    9.50
  -2   1   1  211.28    9.20
  -2   1   1  210.58    9.50
   1  -1  -1  294.17   10.30
   1  -1  -1  277.07   10.30
  -1   1   1  270.17   10.30
  -1   1   1  287.17   10.20
   0  -1  -1  370.46   12.60
   0  -1  -1  339.77   12.50
   0   1   1  356.56   12.50
   0   1   1  359.76   12.60
  -1  -1  -1 2012.40   68.09
  -1  -1  -1 2093.69   67.99
   1   1   1 2053.39   67.99
   1   1   1 2080.29   68.09
  -2  -1  -1 1608.64   56.09
  -2  -1  -1 1707.33   56.09
  -2  -1  -1 1697.93   53.29
   2   1   1 1648.04   56.09
   2   1   1 1633.04   55.99
  -3  -1  -1 2415.26   75.09
  -3  -1  -1 2285.07   78.99
  -3  -1  -1 2376.56   78.89
   3   1   1 2264.57   78.69
   3   1   1 2340.47   78.79
   3   1   1 2356.56   75.09
  -4  -1  -1  898.11   34.50
  -4  -1  -1  927.61   31.20
  -4  -1  -1  910.11   34.30
   4   1   1  903.51   34.30
   4   1   1  936.11   34.40
   4   1   1  912.51   31.10
  -5  -1  -1  166.08   13.30
  -5  -1  -1  195.28   12.90
   5   1   1  197.58   13.50
   5   1   1  170.08   13.00
   5   1   1  201.98    9.80
  -6  -1  -1  127.99   12.60
  -6  -1  -1  113.49   11.30
   6   1   1  151.68   13.30
   6   1   1  127.89    8.90
  -7  -1  -1    5.80    8.20
   7   1   1   32.00    9.00
   7   1   1   29.70    5.50
  -8  -1  -1   83.69   13.20
   8   1   1  110.89   12.90
   8   1   1   91.69    8.10
  -9  -1  -1   67.89   13.20
   9   1   1   85.39   13.50
 -10  -1  -1    9.50   11.20
  10   1   1   31.60   11.80
  11  -2  -1   21.30    7.80
  11  -2  -1   22.60   11.20
 -11   2   1   27.00   11.90
  10  -2  -1   40.20    8.40
  10  -2  -1   32.30    9.90
 -10   2   1   47.80   11.50
   9  -2  -1  169.48   16.20
   9  -2  -1  178.38   13.60
  -9   2   1  167.38   15.70
   8  -2  -1   48.10   10.10
   8  -2  -1   53.29    8.40
  -8   2   1   46.90    9.90
   7  -2  -1   49.99    7.70
   7  -2  -1   46.30    8.60
   7  -2  -1   44.60    8.50
  -7   2   1   49.40    9.10
   6  -2  -1   53.59    8.20
   6  -2  -1   50.09    6.80
   6  -2  -1   50.59    7.80
  -6   2   1   47.10    7.20
  -6   2   1   45.50    7.30
   5  -2  -1   -5.40    4.60
   5  -2  -1   -0.60    4.70
  -5   2   1   -0.40    4.40
  -5   2   1   -6.00    4.60
   4  -2  -1  162.58   10.00
   4  -2  -1  194.48   11.00
  -4   2   1  182.08   10.30
  -4   2   1  187.68   10.30
   3  -2  -1  563.14   20.50
   3  -2  -1  538.95   20.60
  -3   2   1  570.94   20.70
  -3   2   1  545.15   20.50
   2  -2  -1 6683.43  218.68
  -2   2   1 6608.04  219.98
  -2   2   1 6690.83  217.58
   1  -2  -1  233.48    9.10
   1  -2  -1  230.78    9.10
  -1   2   1  231.48    9.00
   0  -2  -1 1098.79   36.50
   0  -2  -1 1131.29   36.70
   0   2   1 1052.29   36.40
   0   2   1 1097.99   36.60
  -1  -2  -1   10.40    3.80
  -1  -2  -1    2.50    3.40
   1   2   1    5.40    3.20
   1   2   1    8.20    3.60
  -2  -2  -1   73.99    4.70
  -2  -2  -1   72.69    6.40
  -2  -2  -1   89.29    7.10
   2   2   1   66.59    6.00
   2   2   1   93.49    7.70
  -3  -2  -1  347.77   12.80
  -3  -2  -1  344.27   16.10
  -3  -2  -1  335.17   15.80
   3   2   1  347.87   15.80
   3   2   1  362.36   16.20
  -4  -2  -1   12.40    3.10
  -4  -2  -1    6.70    5.80
  -4  -2  -1   14.20    5.60
   4   2   1   12.90    5.80
   4   2   1   15.10    5.90
  -5  -2  -1    1.10    5.30
  -5  -2  -1    9.40    6.70
   5   2   1    4.00    6.40
  -6  -2  -1    3.50    7.60
  -6  -2  -1    0.90    6.40
   6   2   1   -3.30    7.00
  -7  -2  -1   13.40    8.30
   7   2   1   -6.40    7.60
  -8  -2  -1  128.09   15.60
   8   2   1  139.69   15.20
  -9  -2  -1   45.00   12.40
   9   2   1   50.69   12.10
  11  -3  -1   -6.90    8.90
  11  -3  -1    5.50    7.20
 -11   3   1   14.80   10.20
  10  -3  -1   31.50    7.90
  10  -3  -1   20.50    9.60
 -10   3   1   23.70   10.20
   9  -3  -1   -1.40    7.70
   9  -3  -1    9.30    6.90
  -9   3   1   16.80    8.20
   8  -3  -1   63.59   10.00
   8  -3  -1   90.69   11.00
   8  -3  -1   76.49    9.60
  -8   3   1  120.99   12.60
   7  -3  -1   54.59    8.60
   7  -3  -1   45.10    7.70
   7  -3  -1   68.09    8.30
  -7   3   1   61.09    9.20
   6  -3  -1  115.69    9.70
   6  -3  -1   99.39    9.50
  -6   3   1   71.29    8.00
  -6   3   1  100.59    9.30
   5  -3  -1  253.97   13.80
   5  -3  -1  288.17   13.90
  -5   3   1  272.47   13.60
  -5   3   1  258.27   13.70
   4  -3  -1  102.79    8.30
   4  -3  -1   94.59    7.90
  -4   3   1  101.99    7.40
  -4   3   1   91.59    7.10
   3  -3  -1  642.84   23.20
   3  -3  -1  648.54   23.00
  -3   3   1  636.94   23.00
  -3   3   1  629.34   22.80
   2  -3  -1  411.86   15.10
   2  -3  -1  407.46   15.30
  -2   3   1  427.16   15.10
   1  -3  -1  488.15   16.30
   1  -3  -1  471.45   16.50
  -1   3   1  415.56   15.80
  -1   3   1  481.85   16.00
   0  -3  -1  773.32   26.30
   0  -3  -1  765.62   26.50
   0   3   1  755.32   26.20
  -1  -3  -1 1641.84   54.59
  -1  -3  -1 1650.43   54.39
   1   3   1 1633.14   54.29
   1   3   1 1538.55   54.09
  -2  -3  -1 1133.49   40.10
  -2  -3  -1 1146.69   40.00
   2   3   1 1122.49   39.80
   2   3   1 1131.89   39.90
  -3  -3  -1  125.79   10.00
  -3  -3  -1  131.69    6.10
  -3  -3  -1  122.19   10.30
   3   3   1  128.69   10.10
   3   3   1  134.29    9.90
  -4  -3  -1    9.20    5.60
  -4  -3  -1    0.30    5.70
  -4  -3  -1    0.50    2.50
   4   3   1   -1.40    5.70
   4   3   1    6.40    5.40
  -5  -3  -1   17.50    7.60
  -5  -3  -1    4.00    6.10
   5   3   1   11.60    7.20
  -6  -3  -1   12.90    8.40
  -6  -3  -1    9.70    7.10
   6   3   1   13.70    8.00
  -7  -3  -1    3.70    8.20
   7   3   1    7.10    8.30
  -8  -3  -1   27.80   10.10
   8   3   1   39.60   10.60
  -9  -3  -1   31.90   12.10
   9   3   1   44.50   12.20
  11  -4  -1   -0.10    8.80
  11  -4  -1   -4.90    7.10
 -11   4   1   -7.70    8.30
  10  -4  -1    5.00    7.20
  10  -4  -1    9.40    8.50
 -10   4   1   13.90    9.30
   9  -4  -1  102.09   12.10
   9  -4  -1  123.99   12.60
  -9   4   1  142.29   13.80
   8  -4  -1  295.27   17.60
   8  -4  -1  268.57   17.30
   8  -4  -1  275.47   17.40
  -8   4   1  280.17   17.50
   7  -4  -1  227.38   14.60
   7  -4  -1  197.38   13.90
   7  -4  -1  201.88   14.10
  -7   4   1  240.08   15.10
   6  -4  -1  623.74   26.10
   6  -4  -1  693.83   26.10
  -6   4   1  644.74   26.00
  -6   4   1  633.54   26.00
   5  -4  -1  483.85   19.20
   5  -4  -1  463.45   19.40
  -5   4   1  458.35   19.10
  -5   4   1  434.96   19.10
   4  -4  -1  624.44   22.20
   4  -4  -1  568.64   22.30
  -4   4   1  579.94   21.90
  -4   4   1  582.24   22.00
   3  -4  -1   38.60    4.20
   3  -4  -1   38.60    4.30
  -3   4   1   36.70    4.00
   2  -4  -1   19.30    3.10
   2  -4  -1   23.90    3.40
  -2   4   1   21.60    2.40
  -2   4   1   19.20    2.30
   1  -4  -1  134.89    6.30
   1  -4  -1  130.99    6.60
  -1   4   1  122.09    5.30
  -1   4   1  122.09    5.40
   0  -4  -1  412.36   15.60
   0  -4  -1  408.46   15.90
   0   4   1  421.56   15.30
  -1  -4  -1  668.83   24.50
  -1  -4  -1  665.13   24.70
   1   4   1  645.64   24.00
   1   4   1  680.63   24.20
  -2  -4  -1  552.34   21.70
  -2  -4  -1  525.75   21.90
   2   4   1  545.45   21.20
   2   4   1  552.24   21.50
  -3  -4  -1  227.68   13.40
  -3  -4  -1  230.98   13.80
  -3  -4  -1  227.28    8.80
   3   4   1  227.08   12.80
   3   4   1  246.08   13.20
  -4  -4  -1   90.99   10.00
  -4  -4  -1  132.99   11.10
   4   4   1  109.29   10.10
  -5  -4  -1    5.40    6.40
  -5  -4  -1    5.30    7.20
   5   4   1    5.70    7.10
  -6  -4  -1    1.80    6.80
  -6  -4  -1   -5.20    7.20
   6   4   1    6.50    7.50
  -7  -4  -1   21.40    9.10
   7   4   1   38.50    9.90
  -8  -4  -1   10.90    9.70
   8   4   1   -3.40    8.40
  11  -5  -1   -5.80    7.10
  11  -5  -1  -10.10    7.80
 -11   5   1   -0.80    8.40
  10  -5  -1   14.20    8.00
  10  -5  -1   10.50    8.10
 -10   5   1    6.50    8.20
   9  -5  -1   57.49    9.90
   9  -5  -1   52.49    9.10
   9  -5  -1   45.10    9.60
  -9   5   1   59.69    9.80
   8  -5  -1  148.09   12.90
   8  -5  -1  163.88   12.80
   8  -5  -1  122.89   12.00
  -8   5   1  132.09   12.00
   7  -5  -1  123.09   11.70
   7  -5  -1  141.79   11.60
   7  -5  -1  119.99   10.90
  -7   5   1  116.89   10.40
   6  -5  -1  335.07   16.90
   6  -5  -1  363.06   16.80
  -6   5   1  370.56   16.80
  -6   5   1  340.97   16.30
   5  -5  -1  461.75   19.50
   5  -5  -1  490.55   19.30
  -5   5   1  470.25   19.00
  -5   5   1  484.75   19.30
   4  -5  -1   31.20    4.80
  -4   5   1   27.20    4.10
   3  -5  -1   98.19    6.30
   3  -5  -1  106.19    6.70
  -3   5   1   90.79    5.10
  -3   5   1   89.99    5.10
   2  -5  -1    6.10    2.70
   2  -5  -1   10.80    2.80
   1  -5  -1    3.60    3.10
   1  -5  -1    4.40    2.70
   0  -5  -1   53.49    5.10
   0  -5  -1   52.69    5.30
   0   5   1   52.79    4.20
   0   5   1   59.49    4.30
  -1  -5  -1  580.24   22.80
  -1  -5  -1  591.44   23.20
   1   5   1  678.03   22.70
   1   5   1  572.04   22.10
  -2  -5  -1  560.24   23.40
  -2  -5  -1  590.24   23.10
   2   5   1  550.74   22.20
   2   5   1  602.84   22.80
  -3  -5  -1  548.75   24.00
  -3  -5  -1  572.94   23.60
   3   5   1  539.15   22.80
  -4  -5  -1    5.80    6.50
  -4  -5  -1    7.50    7.00
   4   5   1    2.70    6.00
  -5  -5  -1   41.40    9.00
  -5  -5  -1   50.59    8.60
   5   5   1   55.79    9.00
  -6  -5  -1   24.20    9.30
   6   5   1   14.80    8.40
  -7  -5  -1   39.10   10.50
   7   5   1   26.50    9.50
  11  -6  -1   12.40    8.80
  11  -6  -1   -1.50    7.60
  10  -6  -1    0.70    7.90
  10  -6  -1    1.80    8.20
 -10   6   1    0.40    7.50
   9  -6  -1   10.50    7.70
   9  -6  -1   18.80    7.30
   9  -6  -1   24.20    8.00
  -9   6   1   15.80    7.50
   8  -6  -1   21.20    7.90
   8  -6  -1   20.40    6.90
   8  -6  -1   21.70    7.20
  -8   6   1   25.70    6.90
   7  -6  -1    2.80    5.50
   7  -6  -1   12.00    7.50
   7  -6  -1   12.30    6.00
  -7   6   1    4.20    5.40
   6  -6  -1  132.19   10.70
   6  -6  -1  149.88   10.50
  -6   6   1  112.19    9.30
  -6   6   1  129.49    9.50
   5  -6  -1  484.95   20.10
  -5   6   1  514.55   19.40
   4  -6  -1  270.87   12.50
   4  -6  -1  288.37   12.30
  -4   6   1  281.47   11.00
  -4   6   1  296.47   11.20
   3  -6  -1   84.19    6.30
   3  -6  -1   87.29    5.80
   2  -6  -1  138.09    6.90
   2  -6  -1  140.69    7.20
   1  -6  -1    6.60    3.30
   1  -6  -1    6.70    3.20
   0  -6  -1    2.30    3.50
   0  -6  -1    0.80    3.70
   0   6   1    2.50    2.60
   0   6   1    8.20    2.50
  -1  -6  -1  126.29    9.30
  -1  -6  -1  132.59   10.00
   1   6   1  148.39    8.50
  -2  -6  -1  251.47   13.80
  -2  -6  -1  220.38   14.00
   2   6   1  267.67   12.80
   2   6   1  232.18   12.40
  -3  -6  -1   76.79    9.60
  -3  -6  -1   80.39    9.10
   3   6   1   67.69    7.70
  -4  -6  -1   20.20    6.90
  -4  -6  -1   21.20    7.70
   4   6   1   31.70    6.90
  -5  -6  -1   20.90    8.40
  -5  -6  -1   19.10    7.60
   5   6   1   18.50    7.10
  -6  -6  -1   10.70    8.90
  -7  -6  -1   45.30   11.20
  11  -7  -1   -1.80    8.60
  11  -7  -1   -3.80    7.90
  10  -7  -1   49.70   10.60
  10  -7  -1   47.90   10.20
   9  -7  -1   14.90    7.50
   9  -7  -1    1.40    6.40
   9  -7  -1    5.80    7.40
  -9   7   1    0.90    5.70
   8  -7  -1    1.10    6.30
   8  -7  -1   -1.10    5.60
   8  -7  -1    0.20    6.00
  -8   7   1    1.70    5.30
   7  -7  -1   10.00    6.80
   7  -7  -1    1.10    5.80
  -7   7   1    2.50    4.60
   6  -7  -1   70.59    7.40
   6  -7  -1   70.89    7.80
  -6   7   1   62.09    5.50
  -6   7   1   67.79    6.40
   5  -7  -1  147.99    9.50
   5  -7  -1  164.38   10.10
  -5   7   1  167.88    7.80
  -5   7   1  154.08    7.70
   4  -7  -1  159.08    8.90
   4  -7  -1  158.98    8.60
   3  -7  -1  175.88    8.80
   3  -7  -1  178.08    8.40
   2  -7  -1   54.89    4.80
   2  -7  -1   57.89    4.40
   1  -7  -1  119.99    7.80
   1  -7  -1  117.29    7.40
   0  -7  -1   77.69    6.40
   0  -7  -1   63.49    6.60
  -1  -7  -1    0.00    5.30
  -1  -7  -1    3.80    4.70
   1   7   1    4.20    3.50
   1   7   1    3.90    3.50
  -2  -7  -1    4.30    5.50
  -2  -7  -1    3.30    5.80
   2   7   1   -4.00    2.10
  -3  -7  -1    3.10    5.30
  -3  -7  -1   -6.50    5.90
   3   7   1    3.40    4.90
  -4  -7  -1   27.50    8.00
  -5  -7  -1   28.10    9.60
  -6  -7  -1   22.40    9.80
  11  -8  -1    3.50    7.80
  11  -8  -1    1.20    8.20
  10  -8  -1    0.60    7.50
  10  -8  -1    1.40    7.60
   9  -8  -1   17.90    8.10
   9  -8  -1   12.40    7.50
   8  -8  -1   18.50    6.30
   8  -8  -1   12.90    7.50
   8  -8  -1   15.90    6.70
  -8   8   1   24.50    6.00
   7  -8  -1   27.40    6.10
   7  -8  -1   28.10    8.60
   7  -8  -1   38.20    7.00
  -7   8   1   33.50    5.20
   6  -8  -1   -1.10    4.40
   6  -8  -1    5.90    5.10
  -6   8   1   -0.30    2.80
  -6   8   1    2.40    3.00
   5  -8  -1   98.19    7.80
   5  -8  -1   93.19    7.50
   4  -8  -1   64.69    5.30
   4  -8  -1   63.09    5.60
   3  -8  -1   80.39    5.90
   3  -8  -1   77.89    6.40
   2  -8  -1  134.39    7.90
   2  -8  -1  127.99    7.30
   1  -8  -1   73.09    6.30
   1  -8  -1   65.69    5.70
   0  -8  -1   74.29    6.90
   0  -8  -1   71.29    7.30
  -1  -8  -1  137.39    9.80
  -1  -8  -1  124.29    9.90
   1   8   1  121.99    6.90
  -2  -8  -1    9.10    5.40
  -2  -8  -1   13.70    3.30
  -2  -8  -1   11.30    6.70
  -3  -8  -1   17.60    7.60
  -4  -8  -1   22.60    9.00
  -5  -8  -1   13.50    9.10
  10  -9  -1   15.80    8.60
  10  -9  -1   30.30    9.20
   9  -9  -1    5.30    6.90
   9  -9  -1   15.90    8.60
   8  -9  -1   12.70    7.80
   8  -9  -1   18.80    6.70
   7  -9  -1   56.79    7.60
   7  -9  -1   59.09   10.80
   7  -9  -1   56.99    7.00
   6  -9  -1    7.30    4.30
   6  -9  -1    5.70    6.90
   6  -9  -1    3.00    4.60
   5  -9  -1    2.90    3.90
   5  -9  -1    1.90    3.60
   4  -9  -1   14.70    3.70
   4  -9  -1   16.40    3.60
   3  -9  -1   10.00    3.10
   3  -9  -1   11.70    3.40
   2  -9  -1    4.60    3.20
   2  -9  -1    1.50    3.50
   1  -9  -1  103.09    7.60
   1  -9  -1   91.79    7.40
   0  -9  -1   19.10    5.50
   0  -9  -1   25.30    5.80
   0  -9  -1   28.00    5.20
  -1  -9  -1    3.00    4.70
  -1  -9  -1   -0.80    4.00
  -1  -9  -1   -0.80    5.80
  -2  -9  -1    7.30    6.70
  -3  -9  -1   -1.80    7.00
  10 -10  -1   24.10    8.40
   9 -10  -1    8.00    6.90
   9 -10  -1   17.70    9.20
   8 -10  -1   17.70    8.90
   8 -10  -1   23.70    6.60
   7 -10  -1   10.10    8.70
   7 -10  -1   20.60    5.80
   6 -10  -1   17.70    4.90
   6 -10  -1   22.40    4.60
   6 -10  -1   28.30    9.00
   5 -10  -1   -2.10    3.30
   5 -10  -1   -0.50    6.80
   5 -10  -1    4.10    3.60
   4 -10  -1   -1.50    6.00
   3 -10  -1    1.50    5.80
   2 -10  -1   49.10    4.90
   2 -10  -1   39.00    7.40
   2 -10  -1   48.50    4.40
   1 -10  -1   48.80    5.20
   1 -10  -1   42.20    5.80
   1 -10  -1   55.49    7.80
   0 -10  -1   73.09    7.70
   0 -10  -1   58.99    7.70
  -1 -10  -1   21.80    7.10
  -2 -10  -1   30.50    8.30
   8 -11  -1    8.90    6.00
   8 -11  -1    0.60    8.40
   7 -11  -1   19.00    9.10
   7 -11  -1   21.80    5.40
   6 -11  -1    8.50    4.00
   6 -11  -1    6.30    7.70
   5 -11  -1    5.90    7.80
   4 -11  -1    0.90    6.80
   3 -11  -1    8.20    6.90
   2 -11  -1   13.60    6.90
   1 -11  -1   31.30    7.10
   1 -11  -1   25.50    5.20
   0 -11  -1    6.20    5.80
   6 -12  -1    6.00    8.30
   5 -12  -1    4.20    7.70
   4 -12  -1   -7.90    6.10
   3 -12  -1    0.20    6.50
   2 -12  -1    6.20    6.90
   2 -12   2   11.90    6.60
   3 -12   2    1.40    6.20
   4 -12   2   16.00    7.60
   5 -12   2   -7.00    6.80
   6 -12   2   16.30    8.60
   7 -12   2   16.70    9.10
   7 -12   2    4.70    4.00
  -1 -11   2    9.80    5.50
   0 -11   2   -5.60    4.50
   0 -11   2    4.20    4.00
   1 -11   2   -7.70    5.10
   2 -11   2   14.00    6.50
   3 -11   2    8.40    6.40
   4 -11   2   14.80    7.10
   5 -11   2    9.20    7.70
   6 -11   2   31.60    4.20
   6 -11   2   24.90    8.80
   6 -11   2   24.60    3.90
   7 -11   2   11.00    8.60
   7 -11   2   22.30    5.50
   8 -11   2   14.40    6.40
   8 -11   2   24.70    9.20
  -3 -10   2   49.90    8.90
  -2 -10   2   23.30    6.80
  -1 -10   2   90.09    7.40
  -1 -10   2   92.19    8.10
   0 -10   2   19.60    4.00
   0 -10   2   11.60    5.20
   0 -10   2   11.90    4.20
   1 -10   2    8.60    5.80
   2 -10   2   -0.90    5.40
   3 -10   2   75.69    9.50
   4 -10   2   27.60    7.70
   5 -10   2   40.20    3.90
   5 -10   2   42.60    8.90
   6 -10   2   15.60    4.80
   6 -10   2   13.90    8.20
   7 -10   2   31.70    9.10
   7 -10   2   38.50    6.70
   8 -10   2   62.09   11.90
   8 -10   2   39.30    7.70
   9 -10   2   15.10    7.40
   9 -10   2   15.40    9.50
  -4  -9   2   21.10    8.00
  -3  -9   2   26.10    7.20
  -2  -9   2   43.80    7.20
  -2  -9   2   42.20    6.70
  -1  -9   2   43.00    6.30
  -1  -9   2   51.79    6.20
  -1  -9   2   48.10    5.30
   0  -9   2   68.19    5.80
   0  -9   2   64.19    5.60
   0  -9   2   55.69    6.80
   1  -9   2    2.00    5.30
   2  -9   2    7.20    5.90
   3  -9   2    7.80    6.20
   4  -9   2   15.10    7.30
   5  -9   2   -3.50    3.80
   5  -9   2    0.00    3.50
   5  -9   2    2.20    7.10
   6  -9   2   56.09    6.60
   6  -9   2   52.69    9.80
   6  -9   2   54.79    6.10
  -7   9  -2    6.80    3.00
   7  -9   2   16.90    6.00
   7  -9   2    0.00    7.20
   7  -9   2   14.30    5.40
   8  -9   2   43.30    8.20
   8  -9   2   25.80    8.60
   9  -9   2   20.90    8.10
   9  -9   2   27.90    9.70
  10  -9   2   11.40    8.70
  10  -9   2   17.20    8.80
  -5  -8   2    7.30    7.80
  -4  -8   2    1.20    6.80
  -3  -8   2   -4.40    5.10
  -3  -8   2   -1.80    6.00
   2   8  -2   82.29    6.30
   2   8  -2   95.39    6.20
  -2  -8   2  101.39    8.50
  -2  -8   2  110.29    9.20
  -1  -8   2  203.78   11.30
  -1  -8   2  197.38   11.70
  -1  -8   2  218.08   10.40
   0  -8   2  127.19    7.70
   0  -8   2  122.49    7.90
   0  -8   2  131.29    9.50
   1  -8   2  231.58   13.10
   2  -8   2  266.37   14.50
   3  -8   2   25.70    6.80
   4  -8   2  110.99    6.70
   4  -8   2   98.69    6.70
   4  -8   2  101.09   10.70
   5  -8   2   38.00    5.20
   5  -8   2   41.40    5.60
   5  -8   2   43.80    8.60
  -6   8  -2   -0.60    3.30
  -6   8  -2   -2.30    3.20
   6  -8   2    6.00    5.30
   6  -8   2   -1.70    6.60
   6  -8   2    8.40    4.90
  -7   8  -2   -1.80    2.90
   7  -8   2    4.30    6.00
   7  -8   2   -9.40    6.30
   7  -8   2    9.00    5.40
   8  -8   2    9.30    8.00
   8  -8   2    9.20    6.30
   8  -8   2   14.70    7.30
   9  -8   2    3.80    7.80
   9  -8   2   -3.50    7.20
  10  -8   2   27.50    9.30
  10  -8   2   25.40    9.40
  -6  -7   2   62.19   10.90
  -5  -7   2   19.30    8.10
   4   7  -2    5.40    5.30
  -4  -7   2   -4.10    5.40
  -4  -7   2    2.30    6.30
   3   7  -2   51.09    6.40
  -3  -7   2   62.99    8.20
  -3  -7   2   56.59    7.70
   2   7  -2   -3.60    3.30
   2   7  -2   -4.20    3.50
  -2  -7   2    4.30    5.40
  -2  -7   2    1.00    4.80
  -1  -7   2  106.29    7.40
  -1  -7   2  108.09    8.80
  -1  -7   2  119.69    8.20
   0  -7   2  159.28    9.70
   0  -7   2  164.58    8.20
   0  -7   2  156.88    8.30
   1  -7   2  169.88   10.70
   2  -7   2  627.84   24.80
   3  -7   2   30.10    3.00
   3  -7   2   30.50    3.10
   3  -7   2   31.90    6.70
   4  -7   2   25.40    4.20
   4  -7   2   24.60    7.10
   4  -7   2   27.60    4.10
  -5   7  -2   23.50    3.80
  -5   7  -2   26.20    3.90
   5  -7   2   24.90    5.20
   5  -7   2   27.50    5.00
   5  -7   2   18.10    6.90
  -6   7  -2    0.50    1.10
  -6   7  -2    3.00    4.20
   6  -7   2   -1.50    6.90
   6  -7   2    5.10    4.90
   6  -7   2    6.20    5.60
  -7   7  -2    0.10    5.00
   7  -7   2    2.10    6.90
   7  -7   2   -0.50    6.30
   7  -7   2    2.80    5.60
  -8   7  -2   10.20    6.00
   8  -7   2   -3.50    5.70
   8  -7   2   -0.40    6.50
   8  -7   2    1.30    6.80
  -9   7  -2   42.00    8.60
   9  -7   2   64.69   11.30
   9  -7   2   37.00    9.00
   9  -7   2   45.50    8.70
  10  -7   2   33.20    9.70
  10  -7   2   36.60   10.10
  11  -7   2   30.00   10.60
  11  -7   2   25.40    9.30
  -7  -6   2   74.59   12.00
   6   6  -2  107.89   11.40
  -6  -6   2  106.29   12.50
   5   6  -2   84.89    9.70
  -5  -6   2   64.09    9.20
  -5  -6   2   81.59   10.40
   4   6  -2   16.40    6.10
  -4  -6   2   25.70    7.40
  -4  -6   2   36.20    7.20
   3   6  -2  141.39   10.00
  -3  -6   2  151.68   12.00
  -3  -6   2  147.59   11.00
   2   6  -2  249.38   11.50
  -2  -6   2  240.98   12.70
  -2  -6   2  235.78   13.00
   1   6  -2   56.89    4.80
   1   6  -2   61.49    4.70
  -1  -6   2   57.79    4.80
  -1  -6   2   56.19    5.80
  -1  -6   2   62.19    5.70
   0  -6   2   29.30    3.80
   0  -6   2   36.10    3.70
   0  -6   2   32.60    4.80
   1  -6   2  159.58    9.70
   2  -6   2  356.46   16.00
   3  -6   2   17.50    5.70
   3  -6   2   20.40    3.40
   3  -6   2   21.70    3.30
  -4   6  -2  273.17   10.90
  -4   6  -2  249.78   10.70
   4  -6   2  268.27   15.00
   4  -6   2  279.27   12.00
   4  -6   2  260.57   11.80
  -5   6  -2  129.29    8.50
   5  -6   2  119.99    9.40
   5  -6   2  108.59    9.80
   5  -6   2  119.69    9.10
  -6   6  -2   15.00    5.30
  -6   6  -2   22.30    5.70
   6  -6   2   24.10    6.40
   6  -6   2   20.80    6.10
   6  -6   2   12.30    6.50
  -7   6  -2   39.80    7.30
   7  -6   2   20.60    7.10
   7  -6   2   35.30    7.30
   7  -6   2   30.10    7.80
  -8   6  -2   -5.30    6.10
   8  -6   2   -9.90    5.60
   8  -6   2    3.30    7.20
   8  -6   2   -6.70    6.50
  -9   6  -2    0.70    7.10
   9  -6   2   -7.90    7.00
   9  -6   2   -5.40    7.00
   9  -6   2    5.00    7.10
 -10   6  -2   -6.20    7.40
  10  -6   2   14.50    8.90
  10  -6   2   -5.00    7.20
  11  -6   2    1.50    8.80
  11  -6   2    6.60    8.30
  -8  -5   2   16.10    9.60
   7   5  -2   60.79   10.60
  -7  -5   2   49.00   10.50
   6   5  -2  161.88   13.90
  -6  -5   2  153.38   14.00
  -6  -5   2  162.38   14.00
   5   5  -2   50.09    8.30
  -5  -5   2   57.79    8.80
  -5  -5   2   56.89    9.50
   4   5  -2  302.07   15.70
  -4  -5   2  280.07   16.40
  -4  -5   2  309.27   16.40
   3   5  -2  118.79    9.50
   3   5  -2  138.89    9.90
  -3  -5   2  154.68   10.60
  -3  -5   2  151.98   10.80
   2   5  -2  404.46   15.70
   2   5  -2  363.36   15.30
  -2  -5   2  366.16   16.20
  -2  -5   2  368.86   16.20
   1   5  -2   31.20    3.50
   1   5  -2   33.30    3.60
  -1  -5   2   33.80    3.70
  -1  -5   2   27.10    4.20
  -1  -5   2   37.10    4.60
   0  -5   2   72.19    5.10
   0  -5   2   65.29    5.60
   0  -5   2   77.29    5.50
   1  -5   2   97.29    7.90
   1  -5   2  105.99    4.80
   2  -5   2 1655.13   55.39
   2  -5   2 1713.83   55.39
   2  -5   2 1702.03   56.89
  -3   5  -2  109.39    5.80
  -3   5  -2  121.29    5.90
   3  -5   2  112.69    7.00
   3  -5   2  111.79    6.90
   3  -5   2   91.49    8.20
  -4   5  -2  115.59    7.50
  -4   5  -2  132.69    8.00
   4  -5   2  124.29    8.50
   4  -5   2  114.19   10.10
   4  -5   2  120.89    8.40
  -5   5  -2  345.77   15.20
  -5   5  -2  317.17   14.90
   5  -5   2  334.17   15.50
   5  -5   2  323.37   16.70
   5  -5   2  319.37   15.40
  -6   5  -2  120.69    9.80
  -6   5  -2  124.69    9.60
   6  -5   2   99.59    9.60
   6  -5   2   93.89   10.60
   6  -5   2  118.49    9.80
  -7   5  -2  170.08   13.50
   7  -5   2  162.48   13.40
   7  -5   2  173.58   13.90
   7  -5   2  161.48   13.50
  -8   5  -2   85.49   10.60
   8  -5   2   76.09   10.60
   8  -5   2   74.09    9.70
   8  -5   2   76.29   10.50
  -9   5  -2   25.40    8.70
   9  -5   2   25.90    8.50
   9  -5   2   36.00    8.90
 -10   5  -2    7.80    8.30
  10  -5   2   -1.40    7.30
  10  -5   2   -2.90    8.20
 -11   5  -2    8.50    9.70
  11  -5   2    9.00    7.90
  11  -5   2    5.80    9.00
   9   4  -2   20.40    9.80
  -9  -4   2   15.20   10.40
   8   4  -2   -5.40    8.00
  -8  -4   2   -0.10    8.20
   7   4  -2   20.10    8.40
  -7  -4   2   19.20    8.50
   6   4  -2   75.09   10.30
  -6  -4   2   70.69   10.20
  -6  -4   2   55.69    9.80
   5   4  -2  292.77   17.10
  -5  -4   2  284.17   16.50
  -5  -4   2  289.27   17.40
   4   4  -2   91.39    8.30
   4   4  -2  101.19    9.20
  -4  -4   2   97.09    9.20
  -4  -4   2   87.09    8.80
   3   4  -2  131.99    9.70
  -3  -4   2  150.88   10.50
  -3  -4   2  155.38   10.40
   2   4  -2  729.63   26.70
   2   4  -2  763.72   26.80
  -2  -4   2  748.63   27.20
  -2  -4   2  709.63   27.00
   1   4  -2   32.20    3.70
  -1  -4   2   26.90    3.20
  -1  -4   2   31.90    4.30
  -1  -4   2   29.80    3.90
   0   4  -2  111.49    4.70
   0  -4   2  106.59    6.10
   0  -4   2  120.39    6.90
   0  -4   2  125.39    5.80
   1  -4   2   84.99    7.10
   1  -4   2   96.69    4.90
   1  -4   2   98.49    4.60
  -2   4  -2    8.10    2.20
  -2   4  -2   10.60    2.30
   2  -4   2   10.60    4.30
   2  -4   2   11.00    2.90
   2  -4   2   12.40    3.00
  -3   4  -2   50.69    4.60
  -3   4  -2   55.69    4.80
   3  -4   2   49.99    6.40
   3  -4   2   57.69    5.30
   3  -4   2   49.80    4.80
  -4   4  -2   43.30    5.50
  -4   4  -2   55.69    5.60
   4  -4   2   48.20    6.40
   4  -4   2   42.60    5.80
   4  -4   2   59.69    6.40
  -5   4  -2  797.12   27.80
  -5   4  -2  680.73   27.40
   5  -4   2  739.03   27.80
   5  -4   2  666.83   27.90
   5  -4   2  697.53   27.80
  -6   4  -2  155.78   11.40
  -6   4  -2  143.19   12.20
   6  -4   2  159.58   12.50
   6  -4   2  169.48   11.90
   6  -4   2  152.68   12.30
  -7   4  -2  232.68   15.90
   7  -4   2  234.48   15.00
   7  -4   2  215.28   15.60
   7  -4   2  190.58   14.90
  -8   4  -2  159.88   13.90
   8  -4   2  138.19   13.10
   8  -4   2  166.98   14.00
   8  -4   2  153.98   13.30
  -9   4  -2   28.70    9.70
   9  -4   2   10.70    7.30
   9  -4   2    7.80    7.70
 -10   4  -2   12.90    9.50
  10  -4   2    7.50    9.00
  10  -4   2   11.90    7.70
 -11   4  -2    3.90    9.80
  11  -4   2    8.70    9.20
  11  -4   2  -14.70    6.70
   9   3  -2   34.90   10.70
  -9  -3   2   44.60   11.50
   8   3  -2   40.40   10.60
  -8  -3   2   40.30   10.60
   7   3  -2   -3.60    7.20
  -7  -3   2    4.70    7.60
   6   3  -2   68.29   10.00
  -6  -3   2   56.39    9.50
  -6  -3   2   65.39   10.00
   5   3  -2  123.99   11.00
  -5  -3   2  118.09   10.70
  -5  -3   2  171.48   12.80
   4   3  -2   65.09    6.90
   4   3  -2   59.89    7.40
  -4  -3   2   76.39    8.10
  -4  -3   2   79.99    8.10
   3   3  -2   33.80    5.50
   3   3  -2   31.50    5.00
  -3  -3   2   29.30    5.70
  -3  -3   2   30.50    5.80
   2   3  -2 1011.60   34.40
   2   3  -2  934.61   34.30
  -2  -3   2 1007.50   34.70
  -2  -3   2  975.80   34.50
   1   3  -2  831.62   27.80
   1   3  -2  793.52   26.50
   1   3  -2  804.72   27.80
  -1  -3   2  816.52   28.10
  -1  -3   2  792.32   27.90
  -1  -3   2  801.92   26.50
   0   3  -2  407.36   14.10
   0   3  -2  410.56   14.90
   0   3  -2  381.16   14.10
   0  -3   2  413.86   14.60
   0  -3   2  410.86   14.90
   0  -3   2  404.26   14.40
  -1   3  -2  395.26   13.50
  -1   3  -2  376.36   13.60
  -1   3  -2  390.56   15.10
   1  -3   2  384.66   13.90
   1  -3   2  381.16   15.10
   1  -3   2  399.66   13.80
  -2   3  -2  110.29    6.30
  -2   3  -2  117.19    8.00
  -2   3  -2  111.79    6.20
   2  -3   2   97.59    7.70
   2  -3   2  104.19    6.60
   2  -3   2  110.89    6.80
  -3   3  -2   23.70    4.30
  -3   3  -2   31.40    4.40
  -3   3  -2   20.10    4.60
   3  -3   2   33.50    4.80
   3  -3   2   25.20    4.40
   3  -3   2   20.70    4.70
  -4   3  -2  208.78   11.50
  -4   3  -2  203.28   10.70
   4  -3   2  210.98   11.50
   4  -3   2  199.88   11.20
   4  -3   2  191.88   11.80
  -5   3  -2  421.16   19.70
  -5   3  -2  474.55   19.60
   5  -3   2  450.25   19.70
   5  -3   2  448.36   20.00
   5  -3   2  478.65   20.00
  -6   3  -2   29.10    7.60
  -6   3  -2   30.90    6.40
   6  -3   2   26.70    7.10
   6  -3   2   29.50    6.60
   6  -3   2   29.30    7.00
  -7   3  -2  134.79   12.60
   7  -3   2  113.29   10.50
   7  -3   2  116.49   11.80
   7  -3   2  105.79   11.30
  -8   3  -2    5.70    8.40
   8  -3   2    7.20    6.80
   8  -3   2   -0.40    7.40
  -9   3  -2  112.39   13.90
   9  -3   2  109.09   12.20
   9  -3   2  114.49   13.50
 -10   3  -2    6.20    9.30
  10  -3   2    0.80    7.10
  10  -3   2    7.70    9.70
 -11   3  -2    2.80   10.40
  11  -3   2    9.40   10.00
  11  -3   2   -2.90    7.10
  10   2  -2   12.90   11.00
 -10  -2   2   18.10   10.90
   9   2  -2  148.39   16.20
  -9  -2   2  126.69   14.60
   8   2  -2   66.89    5.90
   8   2  -2  106.49   13.30
  -8  -2   2   62.49   12.10
   7   2  -2   26.30    8.50
   7   2  -2   33.00    4.60
  -7  -2   2   41.50    9.60
   6   2  -2   -0.20    6.80
   6   2  -2    3.90    3.20
  -6  -2   2   13.10    7.30
  -6  -2   2   -5.60    6.40
   5   2  -2   78.49    9.10
   5   2  -2   72.79    7.80
   5   2  -2   87.99    5.60
  -5  -2   2   86.39    9.60
  -5  -2   2   83.49    9.00
   4   2  -2   76.09    4.70
   4   2  -2   75.19    7.20
   4   2  -2   85.29    8.20
  -4  -2   2   76.69    7.90
  -4  -2   2   71.19    7.90
   3   2  -2  231.88   11.70
   3   2  -2  241.68   12.00
  -3  -2   2  255.57   12.60
  -3  -2   2  240.68   12.10
   2   2  -2  357.46   14.80
   2   2  -2  356.76   14.80
  -2  -2   2  370.76   15.20
  -2  -2   2  372.66   14.80
   1   2  -2    3.10    3.20
   1   2  -2    2.40    2.00
   1   2  -2    3.90    2.90
  -1  -2   2   -0.20    3.20
  -1  -2   2    2.30    3.40
   0   2  -2  841.62   28.70
   0   2  -2  862.31   29.00
   0  -2   2  863.81   29.10
   0  -2   2  881.31   29.30
   0  -2   2  887.51   28.80
  -1   2  -2 4918.11  164.68
  -1   2  -2 4963.50  167.38
  -1   2  -2 5044.40  166.58
   1  -2   2 5191.28  168.08
   1  -2   2 5265.67  167.18
   1  -2   2 5236.88  168.48
  -2   2  -2    1.90    3.80
  -2   2  -2    3.80    3.20
  -2   2  -2    5.80    3.60
   2  -2   2    3.10    3.60
   2  -2   2    5.50    4.00
   2  -2   2    1.40    3.30
  -3   2  -2    1.90    3.70
  -3   2  -2    5.30    4.00
  -3   2  -2    6.70    3.90
   3  -2   2    8.10    3.90
   3  -2   2    2.30    4.30
   3  -2   2    2.30    3.70
  -4   2  -2   -5.80    4.00
  -4   2  -2    3.50    4.40
  -4   2  -2   -3.70    4.50
   4  -2   2   -3.30    4.70
   4  -2   2    3.40    4.40
   4  -2   2   -3.60    3.90
  -5   2  -2   71.89    7.60
  -5   2  -2   62.59    7.80
   5  -2   2   53.09    7.40
   5  -2   2   66.89    7.20
   5  -2   2   65.39    8.10
  -6   2  -2   -0.80    5.10
  -6   2  -2    9.80    6.90
   6  -2   2    5.80    6.30
   6  -2   2    7.30    5.50
   6  -2   2    8.90    6.60
  -7   2  -2    1.00    7.60
   7  -2   2    0.30    7.10
   7  -2   2    0.40    6.80
   7  -2   2    3.70    6.00
  -8   2  -2   94.89   12.10
   8  -2   2   92.59   10.30
   8  -2   2  102.79   12.70
  -9   2  -2  182.38   17.50
   9  -2   2  134.29   14.70
   9  -2   2  138.99   12.50
 -10   2  -2   89.99   14.30
  10  -2   2   67.99   12.90
  10  -2   2   66.89    9.70
  11  -2   2   26.50    8.20
  10   1  -2   26.80   10.60
 -10  -1   2   23.50   10.70
   9   1  -2   53.29   11.60
   9   1  -2   56.89    6.90
  -9  -1   2   36.60   10.50
   8   1  -2  141.19    9.70
   8   1  -2  114.39   13.20
  -8  -1   2  147.79   15.00
   7   1  -2   76.29   10.70
   7   1  -2   83.49    7.20
  -7  -1   2   69.29   10.70
   6   1  -2   17.40    4.30
   6   1  -2   13.70    6.30
   6   1  -2   25.70    7.60
  -6  -1   2   15.00    7.20
  -6  -1   2   18.00    6.60
   5   1  -2  119.69    7.30
   5   1  -2  119.99   10.20
   5   1  -2   78.79    8.00
  -5  -1   2  125.69   10.30
  -5  -1   2  112.09   10.10
   4   1  -2  491.35   20.60
   4   1  -2  494.35   20.90
  -4  -1   2  496.15   20.80
  -4  -1   2  512.95   20.90
   3   1  -2    4.10    3.80
   3   1  -2    5.50    4.20
  -3  -1   2    6.20    4.40
  -3  -1   2    0.00    4.30
   2   1  -2   86.39    6.20
  -2  -1   2   72.39    6.10
  -2  -1   2   65.89    5.50
   1   1  -2  353.56   13.30
   1   1  -2  342.77   13.40
  -1  -1   2  359.66   13.50
  -1  -1   2  351.66   13.20
   0   1  -2  810.42   27.30
   0   1  -2  825.42   26.80
   0   1  -2  814.62   27.50
   0  -1   2  831.92   27.50
   0  -1   2  786.32   27.30
  -1   1  -2  124.39    7.20
  -1   1  -2  138.09    7.20
  -1   1  -2  137.79    7.10
   1  -1   2  148.99    7.40
   1  -1   2  139.19    6.80
   1  -1   2  134.79    6.90
  -2   1  -2  146.89    8.10
  -2   1  -2  148.39    8.50
  -2   1  -2  137.09    8.80
   2  -1   2  150.48    8.60
   2  -1   2  141.29    8.10
   2  -1   2  140.89    8.80
  -3   1  -2  938.91   31.70
  -3   1  -2  863.61   32.90
  -3   1  -2  913.71   32.70
   3  -1   2  914.51   32.80
   3  -1   2  914.91   31.50
   3  -1   2  914.81   32.90
  -4   1  -2   72.49    6.60
  -4   1  -2   71.09    8.00
  -4   1  -2   67.89    7.60
   4  -1   2   61.89    7.50
   4  -1   2   64.29    7.30
   4  -1   2   63.09    6.20
  -5   1  -2    2.70    4.60
  -5   1  -2    5.00    5.60
  -5   1  -2    3.90    6.00
   5  -1   2    6.80    5.80
   5  -1   2    2.00    5.80
   5  -1   2   10.30    4.50
  -6   1  -2   69.69    8.60
  -6   1  -2  107.29   11.20
   6  -1   2   97.29   10.60
   6  -1   2   81.49    9.40
   6  -1   2   87.99    8.30
  -7   1  -2    9.30    8.40
   7  -1   2   22.80    6.40
   7  -1   2   13.20    7.90
  -8   1  -2   35.30    9.80
   8  -1   2   14.10    6.50
   8  -1   2   17.40    8.80
  -9   1  -2   91.09   14.10
   9  -1   2   60.59    8.80
   9  -1   2   65.59   12.00
 -10   1  -2   28.60   11.40
  10  -1   2   18.50   10.90
  10  -1   2   42.70    8.10
  11   0  -2    4.60   10.30
 -11   0   2    8.60   10.20
  10   0  -2   -3.10    5.30
  10   0  -2    8.20    9.30
 -10   0   2    7.90   10.20
   9   0  -2   77.89   12.00
   9   0  -2   82.89    8.70
  -9   0   2   55.39   12.10
   8   0  -2  179.28   15.60
   8   0  -2  202.78   12.60
  -8   0   2  215.18   17.40
   7   0  -2  360.26   20.20
   7   0  -2  369.56   16.50
  -7   0   2  358.46   20.10
   6   0  -2  186.98   13.90
   6   0  -2  181.88   10.80
   6   0  -2  191.98   13.20
  -6   0   2  223.88   14.00
  -6   0   2  196.28   14.20
   5   0  -2  442.06   19.60
   5   0  -2  451.75   20.20
  -5   0   2  473.85   20.40
  -5   0   2  413.96   19.90
   4   0  -2  355.36   15.60
   4   0  -2  318.57   15.50
  -4   0   2  345.07   15.80
  -4   0   2  315.97   15.30
   3   0  -2  378.36   16.00
   3   0  -2  380.26   15.80
  -3   0   2  369.96   15.70
   2   0  -2 2776.52   91.89
  -2   0   2 2768.32   91.99
  -2   0   2 2838.32   92.09
   1   0  -2  722.83   24.20
   1   0  -2  666.13   24.20
  -1   0   2  713.63   24.30
   0   0  -2  249.38    9.20
   0   0  -2  206.88    9.10
   0   0   2  222.88    8.90
   0   0   2  232.48    9.30
  -1   0  -2 4039.70  137.49
  -1   0  -2 4405.16  136.99
  -1   0  -2 4201.18  140.69
   1   0   2 4249.88  140.29
   1   0   2 4088.29  136.79
  -2   0  -2 1949.70   62.19
  -2   0  -2 1857.81   64.69
  -2   0  -2 2041.90   64.59
   2   0   2 1791.02   64.39
   2   0   2 1929.01   62.19
   2   0   2 1954.90   64.69
  -3   0  -2  777.72   30.50
  -3   0  -2  854.31   30.40
  -3   0  -2  847.62   28.60
   3   0   2  791.12   30.20
   3   0   2  818.92   28.50
   3   0   2  838.72   30.60
  -4   0  -2 1237.98   45.90
  -4   0  -2 1306.47   43.30
  -4   0  -2 1314.17   46.00
   4   0   2 1255.47   43.30
   4   0   2 1293.17   46.00
   4   0   2 1284.77   46.10
  -5   0  -2  192.08   14.10
  -5   0  -2  213.98   13.60
  -5   0  -2  239.38   11.60
   5   0   2  231.08   14.40
   5   0   2  202.58   14.20
   5   0   2  207.98   11.50
  -6   0  -2   67.19   10.10
  -6   0  -2   87.79    9.90
   6   0   2   92.19    8.00
   6   0   2   89.09   10.80
  -7   0  -2   50.99   10.90
   7   0   2   63.49    7.70
   7   0   2   55.79   10.30
  -8   0  -2   -8.70    8.00
   8   0   2    4.20    5.40
   8   0   2   -3.20    8.30
  -9   0  -2   44.50   11.90
   9   0   2   46.20   11.80
   9   0   2   40.30    7.10
 -10   0  -2   35.50   12.40
  10   0   2   31.60   11.60
  11  -1  -2    2.80   10.20
  11  -1  -2    0.90    5.90
 -11   1   2   -1.90   10.10
  10  -1  -2   13.70    9.60
  10  -1  -2   11.00    6.30
 -10   1   2    8.70   10.00
   9  -1  -2   32.00    7.20
   9  -1  -2   26.10    9.70
  -9   1   2   43.40   10.70
   8  -1  -2  197.78   16.20
   8  -1  -2  161.28   12.60
  -8   1   2  171.88   15.60
   7  -1  -2  361.76   18.70
   7  -1  -2  343.47   16.50
   7  -1  -2  331.77   19.10
  -7   1   2  346.27   19.20
   6  -1  -2  291.07   16.60
   6  -1  -2  322.07   16.40
  -6   1   2  297.37   16.70
  -6   1   2  330.37   16.90
   5  -1  -2  620.94   25.60
   5  -1  -2  644.34   25.30
  -5   1   2  640.84   25.60
  -5   1   2  628.14   25.60
   4  -1  -2   20.50    5.20
   4  -1  -2   33.10    5.70
  -4   1   2   29.60    5.30
  -4   1   2   23.20    5.10
   3  -1  -2  816.12   29.70
  -3   1   2  774.02   29.40
  -3   1   2  887.41   29.90
   2  -1  -2 3680.33  123.19
   2  -1  -2 3904.01  122.99
  -2   1   2 3699.53  126.49
  -2   1   2 3765.72  123.09
   1  -1  -2   42.40    3.90
   1  -1  -2   37.80    3.80
  -1   1   2   41.00    3.90
  -1   1   2   40.00    4.10
   0  -1  -2  117.49    6.50
   0  -1  -2   98.49    6.60
   0   1   2  108.79    6.50
   0   1   2  106.29    6.50
  -1  -1  -2  113.99    7.60
  -1  -1  -2  107.99    7.70
   1   1   2  109.69    7.80
   1   1   2  110.79    7.00
  -2  -1  -2  644.74   24.40
  -2  -1  -2  686.13   22.80
  -2  -1  -2  658.23   24.90
   2   1   2  657.03   24.70
   2   1   2  631.84   24.40
  -3  -1  -2 1588.74   56.59
  -3  -1  -2 1658.53   53.29
  -3  -1  -2 1638.64   56.19
   3   1   2 1679.53   56.49
   3   1   2 1560.34   56.19
  -4  -1  -2  201.78   10.10
  -4  -1  -2  204.48   13.20
  -4  -1  -2  191.08   12.60
   4   1   2  210.38   13.40
   4   1   2  215.98   13.20
  -5  -1  -2   41.10    7.90
  -5  -1  -2   37.80    8.40
  -5  -1  -2   53.39    5.80
   5   1   2   32.90    8.00
   5   1   2   27.30    7.30
  -6  -1  -2    6.20    6.40
  -6  -1  -2   11.80    8.00
   6   1   2    1.90    7.40
  -7  -1  -2   -4.60    7.50
   7   1   2   -4.00    7.60
  -8  -1  -2   -4.30    8.80
   8   1   2   -7.20    7.80
  -9  -1  -2   27.90   11.70
   9   1   2   18.50   10.20
  11  -2  -2    6.10    9.60
  11  -2  -2    9.60    6.90
 -11   2   2   -4.20    9.00
  10  -2  -2    0.00    6.30
  10  -2  -2   -2.70    8.30
 -10   2   2    0.30    9.20
   9  -2  -2   37.90    7.70
   9  -2  -2   35.10    9.20
  -9   2   2   13.10    9.10
   8  -2  -2   92.59    9.90
   8  -2  -2   76.09   10.20
  -8   2   2  114.59   12.60
   7  -2  -2  432.96   21.30
   7  -2  -2  423.66   21.30
  -7   2   2  456.25   21.70
   6  -2  -2  277.07   15.80
   6  -2  -2  300.77   15.70
  -6   2   2  314.77   16.10
  -6   2   2  302.77   16.20
   5  -2  -2  906.01   33.30
   5  -2  -2  879.61   33.60
  -5   2   2  859.21   33.50
  -5   2   2  935.91   33.70
   4  -2  -2  520.75   21.00
   4  -2  -2  550.04   21.10
  -4   2   2  527.05   21.10
  -4   2   2  527.65   20.80
   3  -2  -2    8.70    4.00
   3  -2  -2    5.80    3.90
  -3   2   2    3.50    3.40
  -3   2   2    9.70    4.00
   2  -2  -2  990.80   33.90
   2  -2  -2 1010.10   33.70
  -2   2   2  998.40   33.70
  -2   2   2  926.61   33.40
   1  -2  -2  362.86   14.10
   1  -2  -2  364.56   13.90
  -1   2   2  356.76   13.70
  -1   2   2  366.06   13.90
   0  -2  -2    3.30    3.60
   0  -2  -2    4.40    3.60
   0   2   2    9.60    3.50
   0   2   2    5.60    3.30
  -1  -2  -2  151.58    8.90
  -1  -2  -2  154.08    8.60
   1   2   2  144.79    8.40
   1   2   2  148.29    8.70
  -2  -2  -2  715.93   26.60
  -2  -2  -2  676.83   26.70
  -2  -2  -2  713.23   24.20
   2   2   2  723.63   26.70
   2   2   2  706.13   26.40
  -3  -2  -2   77.79    6.00
  -3  -2  -2   74.79    8.10
  -3  -2  -2   76.89    7.40
   3   2   2   76.19    7.60
   3   2   2   84.69    8.10
  -4  -2  -2   32.20    6.80
  -4  -2  -2   25.00    7.30
  -4  -2  -2   24.20    4.00
   4   2   2   24.30    6.50
   4   2   2   17.30    6.30
  -5  -2  -2   29.90    7.90
  -5  -2  -2   17.20    7.00
  -5  -2  -2   16.80    4.20
   5   2   2   16.90    7.20
  -6  -2  -2  159.68   15.30
   6   2   2  197.98   15.80
  -7  -2  -2   26.90    9.70
   7   2   2    5.60    8.20
  -8  -2  -2   57.39   11.60
   8   2   2   52.49   11.20
  -9  -2  -2   -0.80    9.90
   9   2   2    7.90    9.50
  11  -3  -2   18.00    9.60
  11  -3  -2   21.30    8.10
 -11   3   2   28.40   11.10
  10  -3  -2   22.60    9.90
  10  -3  -2   22.20    7.90
 -10   3   2   33.10   10.60
   9  -3  -2    9.30    7.70
   9  -3  -2    7.80    6.80
  -9   3   2   11.50    8.40
   8  -3  -2   31.80    7.60
   8  -3  -2   36.80    8.40
   8  -3  -2   37.10    8.50
  -8   3   2   30.60    8.80
   7  -3  -2   -0.90    5.90
   7  -3  -2    2.30    6.00
  -7   3   2   16.20    6.50
   6  -3  -2  110.99   10.10
   6  -3  -2  126.19   10.60
  -6   3   2  143.49   11.00
  -6   3   2  149.39   11.20
   5  -3  -2  753.02   27.60
   5  -3  -2  697.63   27.70
  -5   3   2  717.23   27.40
  -5   3   2  696.13   27.50
   4  -3  -2 1455.15   51.19
  -4   3   2 1499.85   50.99
  -4   3   2 1504.95   51.19
   3  -3  -2    6.00    3.80
   3  -3  -2   -0.50    3.60
  -3   3   2    5.20    3.60
  -3   3   2    4.00    3.20
   2  -3  -2    2.50    3.10
   2  -3  -2    4.80    3.60
  -2   3   2    0.20    3.00
  -2   3   2    1.60    2.60
   1  -3  -2    4.20    3.20
   1  -3  -2   10.30    3.50
  -1   3   2    7.50    2.70
  -1   3   2    6.90    2.90
   0  -3  -2   17.00    3.70
   0  -3  -2   10.00    3.60
   0   3   2   14.40    3.30
   0   3   2   16.50    3.70
  -1  -3  -2    6.00    4.10
  -1  -3  -2    0.90    3.90
   1   3   2    2.70    3.50
   1   3   2    3.50    3.70
  -2  -3  -2   41.40    6.00
  -2  -3  -2   42.00    6.40
   2   3   2   34.20    5.70
   2   3   2   39.10    5.50
  -3  -3  -2   42.90    7.30
  -3  -3  -2   42.60    6.70
  -3  -3  -2   36.40    4.10
   3   3   2   41.10    6.80
   3   3   2   40.40    6.50
  -4  -3  -2   78.29    9.40
  -4  -3  -2   99.29    6.60
  -4  -3  -2   94.59   10.00
   4   3   2  105.59   10.50
  -5  -3  -2  100.59   11.30
  -5  -3  -2  139.69   12.50
  -5  -3  -2  114.09    7.50
   5   3   2  120.69   11.90
  -6  -3  -2  110.39   12.60
   6   3   2  118.39   12.50
  -7  -3  -2  148.59   15.30
   7   3   2  135.89   14.50
  -8  -3  -2  109.89   14.80
   8   3   2   98.89   14.10
  11  -4  -2   44.30   11.50
  11  -4  -2   49.80   10.30
 -11   4   2   49.60   11.80
  10  -4  -2   -7.00    7.70
  10  -4  -2    8.30    7.30
 -10   4   2   -1.90    8.10
   9  -4  -2  148.09   13.20
   9  -4  -2  174.18   14.60
  -9   4   2  219.28   16.80
   8  -4  -2   11.40    6.60
   8  -4  -2    7.90    7.10
  -8   4   2   23.40    8.00
   7  -4  -2   53.79    8.00
   7  -4  -2   57.09    8.60
  -7   4   2   48.00    7.80
   6  -4  -2   73.79    8.10
   6  -4  -2  102.39    9.60
  -6   4   2   72.59    8.30
  -6   4   2   99.59    8.80
   5  -4  -2  267.57   13.90
  -5   4   2  281.27   13.70
  -5   4   2  270.07   13.50
   4  -4  -2  800.42   28.40
   4  -4  -2  748.93   28.60
  -4   4   2  784.52   28.20
  -4   4   2  790.92   28.40
   3  -4  -2  245.48   11.20
   3  -4  -2  256.07   11.70
  -3   4   2  248.38   11.10
  -3   4   2  249.28   10.70
   2  -4  -2  270.57   12.00
   2  -4  -2  310.77   12.10
  -2   4   2  293.67   11.50
   1  -4  -2  833.12   30.20
   1  -4  -2  911.71   30.10
  -1   4   2  854.51   29.70
   0  -4  -2  231.28   11.30
   0  -4  -2  254.17   11.20
   0   4   2  241.48   10.80
   0   4   2  226.48   10.50
  -1  -4  -2  340.07   14.70
  -1  -4  -2  316.37   14.90
   1   4   2  329.67   14.40
   1   4   2  320.17   14.00
  -2  -4  -2    7.80    5.00
  -2  -4  -2   11.70    5.30
   2   4   2    8.40    4.90
   2   4   2   12.00    4.40
  -3  -4  -2    8.00    3.10
  -3  -4  -2   10.30    5.90
  -3  -4  -2    5.50    6.10
   3   4   2   10.90    5.40
   3   4   2   10.80    5.50
  -4  -4  -2    4.80    3.10
  -4  -4  -2   -2.60    6.30
  -4  -4  -2   -0.20    6.20
   4   4   2   14.50    6.50
  -5  -4  -2   96.69   11.80
  -5  -4  -2  113.39   11.60
   5   4   2   81.69   10.50
  -6  -4  -2  104.29   12.60
   6   4   2  107.69   12.20
  -7  -4  -2   55.79   11.60
   7   4   2   52.99   10.70
  -8  -4  -2   24.30   10.80
   8   4   2   39.60   11.20
  11  -5  -2   46.60   11.00
  11  -5  -2   25.80    8.80
 -11   5   2   35.30   10.10
  10  -5  -2   31.30    9.30
  10  -5  -2   20.10    8.50
 -10   5   2   40.60    9.40
   9  -5  -2  155.38   14.00
   9  -5  -2  154.18   13.30
   9  -5  -2  117.79   12.30
  -9   5   2  147.49   13.50
   8  -5  -2  190.98   13.90
   8  -5  -2  152.18   13.20
  -8   5   2  170.28   13.70
   7  -5  -2  224.58   14.40
   7  -5  -2  225.08   14.80
  -7   5   2  215.38   14.00
   6  -5  -2   -0.40    5.20
  -6   5   2   12.00    5.20
  -6   5   2   11.10    5.00
   5  -5  -2  364.76   17.10
   5  -5  -2  398.86   17.00
  -5   5   2  416.36   17.00
  -5   5   2  387.86   16.50
   4  -5  -2  426.16   17.00
   4  -5  -2  394.06   17.30
  -4   5   2  448.86   17.00
   3  -5  -2  566.84   21.50
   3  -5  -2  576.34   21.10
  -3   5   2  577.54   20.40
  -3   5   2  584.14   20.60
   2  -5  -2  765.62   28.00
   2  -5  -2  813.22   27.80
  -2   5   2  804.22   27.10
   1  -5  -2  176.18    9.20
   1  -5  -2  191.78    9.10
  -1   5   2  169.68    8.10
  -1   5   2  172.48    7.90
   0  -5  -2  430.86   17.30
   0  -5  -2  408.36   17.50
   0   5   2  467.95   17.10
  -1  -5  -2  249.58   12.30
  -1  -5  -2  233.08   12.70
   1   5   2  237.58   11.90
   1   5   2  228.48   11.30
  -2  -5  -2   10.90    5.90
  -2  -5  -2   24.20    6.00
   2   5   2   25.90    5.50
   2   5   2   27.80    5.60
  -3  -5  -2   33.70    7.20
  -3  -5  -2   18.60    7.20
  -3  -5  -2   31.50    3.80
   3   5   2   23.80    6.10
  -4  -5  -2   26.00    3.30
  -4  -5  -2   35.90    8.20
  -4  -5  -2   45.10    8.10
   4   5   2   28.80    7.40
  -5  -5  -2   10.60    7.90
  -5  -5  -2   15.00    7.50
   5   5   2   20.80    7.40
  -6  -5  -2   24.90    8.90
   6   5   2   19.80    8.30
  -7  -5  -2   40.20   11.10
  11  -6  -2   28.20    9.30
  11  -6  -2   42.20   10.60
  10  -6  -2   22.30    8.70
  10  -6  -2   25.30    8.90
 -10   6   2   17.10    8.10
   9  -6  -2   95.99   12.10
   9  -6  -2   81.09   10.30
   9  -6  -2   97.19   11.50
  -9   6   2   76.69   10.10
   8  -6  -2   85.69   10.40
  -8   6   2   87.59    9.80
   7  -6  -2   66.09    8.50
   7  -6  -2   51.29    8.00
  -7   6   2   44.70    7.20
   6  -6  -2  238.88   14.10
   6  -6  -2  253.37   13.40
  -6   6   2  248.08   12.90
  -6   6   2  243.18   13.10
   5  -6  -2   21.40    5.40
   5  -6  -2   28.20    5.10
  -5   6   2   21.30    4.70
   4  -6  -2   60.29    6.20
   4  -6  -2   58.89    5.80
  -4   6   2   62.39    5.00
  -4   6   2   63.19    4.80
   3  -6  -2   71.59    5.60
   3  -6  -2   71.59    5.90
  -3   6   2   63.79    4.40
  -3   6   2   70.89    4.30
   2  -6  -2   27.70    4.20
   2  -6  -2   41.70    5.00
   1  -6  -2  132.89    8.60
   1  -6  -2  149.19    8.40
  -1   6   2  140.39    6.60
  -1   6   2  140.69    6.80
   0  -6  -2  185.18   10.30
   0  -6  -2  181.48   11.00
   0   6   2  203.78    9.60
   0   6   2  184.28    9.10
  -1  -6  -2   63.09    7.50
  -1  -6  -2   84.59    7.70
   1   6   2   66.09    6.50
   1   6   2   72.49    6.30
  -2  -6  -2  170.08   12.30
  -2  -6  -2  200.18   13.40
   2   6   2  180.88   11.00
  -3  -6  -2   47.10    8.70
  -3  -6  -2   68.99    8.60
  -3  -6  -2   49.30    4.30
   3   6   2   54.49    7.40
  -4  -6  -2   19.70    7.90
  -4  -6  -2   27.60    7.90
   4   6   2   13.70    6.10
  -5  -6  -2  -10.50    6.80
   5   6   2    3.70    6.50
  -6  -6  -2   -9.30    7.90
  11  -7  -2   -1.60    7.90
  11  -7  -2   18.70    9.10
  10  -7  -2    2.80    7.60
  10  -7  -2   16.20    8.20
   9  -7  -2   13.00    6.90
   9  -7  -2   28.20    8.40
   9  -7  -2   16.70    7.80
  -9   7   2   22.90    7.00
   8  -7  -2   47.90    7.80
   8  -7  -2   27.80    7.60
  -8   7   2   49.70    7.50
   7  -7  -2   62.29    7.90
   7  -7  -2   63.49    8.70
  -7   7   2   72.69    7.50
   6  -7  -2  154.88   11.70
   6  -7  -2  133.59   10.10
  -6   7   2  130.69    9.10
   5  -7  -2   22.80    4.90
   5  -7  -2   22.60    5.60
  -5   7   2   28.00    4.20
  -5   7   2   27.30    3.90
   4  -7  -2    7.30    4.40
   4  -7  -2   16.40    4.10
   3  -7  -2    9.60    4.10
   3  -7  -2    5.40    3.60
   2  -7  -2   -0.50    3.50
   2  -7  -2    0.30    4.00
   1  -7  -2  173.68    9.50
   1  -7  -2  159.58   10.00
   0  -7  -2  139.69   10.50
   0  -7  -2  138.39    9.50
   0   7   2  148.39    8.00
   0   7   2  138.49    7.60
  -1  -7  -2  118.09    9.90
  -1  -7  -2  131.39   10.10
   1   7   2  119.29    8.70
  -2  -7  -2   11.70    6.00
  -2  -7  -2   -0.50    6.00
   2   7   2   -0.40    4.00
  -3  -7  -2   61.59    9.40
  -3  -7  -2   63.49    8.70
  -3  -7  -2   59.89    4.60
   3   7   2   63.49    7.50
  -4  -7  -2   26.70    8.90
  -5  -7  -2   21.60    9.40
  11  -8  -2   20.10    9.20
  11  -8  -2   -4.80    7.70
  10  -8  -2   12.70    8.00
  10  -8  -2    1.20    7.60
   9  -8  -2    8.60    8.10
   9  -8  -2   12.00    7.60
   8  -8  -2   24.90    6.50
   8  -8  -2   14.50    6.70
   7  -8  -2   97.19    9.40
   7  -8  -2   74.49    8.10
  -7   8   2   75.29    6.80
   6  -8  -2   55.29    7.30
   6  -8  -2   60.59    6.80
  -6   8   2   56.69    5.00
  -6   8   2   51.39    4.70
   5  -8  -2   93.89    8.00
   5  -8  -2   96.39    7.50
   4  -8  -2  190.28   10.40
   4  -8  -2  169.38    9.80
   3  -8  -2   -4.50    4.10
   3  -8  -2    4.60    3.60
   2  -8  -2    3.90    4.30
   2  -8  -2    4.40    3.80
   1  -8  -2   -1.30    4.70
   1  -8  -2    4.20    4.10
   0  -8  -2   42.20    6.00
   0  -8  -2   30.10    6.40
  -1  -8  -2   -1.80    5.40
  -1  -8  -2   -6.80    4.70
   1   8   2   -2.90    3.40
  -2  -8  -2   22.50    6.40
  -2  -8  -2   18.50    7.40
  -3  -8  -2   31.10    8.50
  -4  -8  -2   44.10   10.20
  10  -9  -2    5.80    8.60
  10  -9  -2   -1.50    7.70
   9  -9  -2    1.00    7.50
   9  -9  -2    2.00    6.80
   8  -9  -2   -3.70    7.10
   8  -9  -2   10.60    6.70
   7  -9  -2    3.80    5.50
   7  -9  -2    3.40    4.90
   6  -9  -2  112.29    8.80
   6  -9  -2  111.99    9.00
   5  -9  -2   65.19    6.50
   5  -9  -2   67.39    6.20
   4  -9  -2   47.70    5.70
   4  -9  -2   55.29    5.40
   3  -9  -2   79.29    6.60
   3  -9  -2   78.99    6.00
   2  -9  -2   30.50    5.40
   2  -9  -2   40.10    4.90
   1  -9  -2    1.20    4.80
   1  -9  -2    3.60    4.10
   0  -9  -2    9.00    4.70
   0  -9  -2    4.50    5.60
  -1  -9  -2   11.10    6.70
  -2  -9  -2    6.60    7.20
  -3  -9  -2   13.90    8.30
   9 -10  -2   -7.30    6.20
   9 -10  -2   -4.50    7.80
   8 -10  -2    3.70    5.80
   8 -10  -2    2.20    7.80
   7 -10  -2   20.70    6.00
   6 -10  -2   14.30    5.20
   6 -10  -2   11.10    4.60
   5 -10  -2   51.99    5.60
   5 -10  -2   59.59    6.00
   4 -10  -2   76.39    5.80
   4 -10  -2   70.99    6.20
   3 -10  -2   32.30    4.50
   3 -10  -2   34.90    5.10
   2 -10  -2   35.10    5.70
   2 -10  -2   46.40    5.20
   1 -10  -2   38.10    6.50
   0 -10  -2    1.30    5.90
  -1 -10  -2   -2.80    6.60
  -2 -10  -2   -3.80    7.30
   8 -11  -2   -0.70    5.60
   8 -11  -2   -3.50    8.10
   7 -11  -2   -2.30    4.70
   7 -11  -2  -17.40    7.30
   6 -11  -2   -4.40    4.20
   6 -11  -2   -8.50    7.00
   5 -11  -2    9.20    3.70
   3 -11  -2   36.50    4.70
   2 -11  -2   16.70    5.00
   2 -11  -2   27.40    7.40
   1 -11  -2   13.20    6.60
   1 -11  -2    5.80    5.10
   0 -11  -2    0.00    6.40
   6 -12  -2    4.60    8.60
   5 -12  -2    1.90    7.20
   4 -12  -2   17.20    7.80
   1 -12   3    9.00    6.90
   2 -12   3    1.60    6.50
   3 -12   3    1.20    6.50
   4 -12   3    5.30    6.90
   5 -12   3    3.80    7.00
   6 -12   3   -0.60    7.90
   7 -12   3   -5.70    7.70
   7 -12   3   -3.40    4.20
  -2 -11   3  -13.10    5.30
  -1 -11   3   10.20    5.20
   0 -11   3    4.30    5.10
   0 -11   3   16.10    3.90
   1 -11   3   17.20    6.20
   2 -11   3    0.20    5.70
   3 -11   3   39.50    8.10
   4 -11   3   10.00    6.80
   5 -11   3    3.50    7.80
   6 -11   3   20.10    8.90
   6 -11   3   36.80    5.10
   7 -11   3    7.70    5.20
   7 -11   3   -4.40    7.50
   8 -11   3    4.00    6.30
   8 -11   3    1.80    8.20
  -3 -10   3    7.40    6.80
  -2 -10   3    0.00    5.70
  -1 -10   3   -0.40    4.60
  -1 -10   3   -0.40    3.90
  -1 -10   3   -3.50    4.50
   0 -10   3   27.50    6.00
   0 -10   3   27.50    4.30
   0 -10   3   20.80    4.30
   1 -10   3   27.90    6.50
   2 -10   3   37.70    7.20
   3 -10   3   92.59   10.40
   4 -10   3   53.09    9.30
   5 -10   3  113.59    7.00
   5 -10   3  115.79    7.30
   5 -10   3  128.69   13.50
   6 -10   3   24.60    8.70
   6 -10   3    9.80    4.30
   6 -10   3    7.70    5.00
   7 -10   3   18.10    6.30
   7 -10   3    2.40    8.20
   8 -10   3   13.60    7.00
   8 -10   3    3.50    7.90
   9 -10   3    1.70    7.30
   9 -10   3    5.00    7.90
  -5  -9   3   21.30    8.90
  -4  -9   3   10.60    7.50
  -3  -9   3    4.70    6.50
  -2  -9   3    0.90    5.30
  -2  -9   3    8.50    4.80
  -1  -9   3   -1.70    3.70
  -1  -9   3   -7.70    3.70
  -1  -9   3    1.90    4.50
   0  -9   3   18.10    4.10
   0  -9   3   11.90    4.10
   0  -9   3   11.40    5.00
   1  -9   3   16.00    6.00
   2  -9   3   11.20    5.80
   3  -9   3   81.99    9.50
   4  -9   3   24.40    3.50
   4  -9   3   24.60    8.10
   4  -9   3   26.70    3.60
   5  -9   3    2.10    3.90
   5  -9   3    1.50    4.20
   5  -9   3    7.20    7.20
   6  -9   3    8.30    5.30
   6  -9   3   -7.50    6.80
   6  -9   3    7.20    4.70
   7  -9   3    4.90    7.80
   7  -9   3   -5.20    5.10
   7  -9   3   -0.60    5.60
   8  -9   3    3.00    7.40
   8  -9   3    3.50    6.70
   9  -9   3   12.20    7.80
   9  -9   3   -9.80    7.00
  10  -9   3   -2.70    8.10
  10  -9   3    9.50    8.60
  -6  -8   3   31.00   10.10
  -5  -8   3   34.40    8.80
  -4  -8   3   37.70    8.50
  -3  -8   3   43.10    7.30
  -3  -8   3   25.80    7.10
   2   8  -3   45.60    4.30
   2   8  -3   36.80    3.90
  -2  -8   3   31.00    6.40
  -2  -8   3   41.90    6.40
  -1  -8   3  115.29    8.90
  -1  -8   3  121.39    8.40
  -1  -8   3  126.79    9.30
   0  -8   3   14.30    3.90
   0  -8   3   23.20    5.50
   0  -8   3   12.60    4.00
   1  -8   3    0.50    4.90
   2  -8   3    8.80    5.60
   3  -8   3   56.59    8.10
   3  -8   3   51.59    3.80
   4  -8   3   26.60    4.40
   4  -8   3   28.90    4.40
   4  -8   3   28.70    8.00
   5  -8   3    2.90    4.20
   5  -8   3    4.40    4.90
   5  -8   3   12.80    7.60
  -6   8  -3   87.59    6.70
  -6   8  -3   91.59    6.70
   6  -8   3   85.49   11.30
   6  -8   3  102.19    8.50
   6  -8   3   98.79    9.00
   7  -8   3   63.19   10.00
   7  -8   3   66.99    8.00
   7  -8   3   78.29    9.10
   8  -8   3   60.39   10.00
   8  -8   3   66.89    9.60
   8  -8   3   64.49    8.70
   9  -8   3    6.80    7.90
   9  -8   3    8.70    8.00
  10  -8   3   11.10    9.00
  10  -8   3   14.80    8.10
  -7  -7   3   -3.90    8.30
  -6  -7   3    6.90    7.60
  -5  -7   3   22.60    8.00
   4   7  -3   28.30    6.30
  -4  -7   3   39.30    7.80
  -4  -7   3   28.60    7.70
   3   7  -3  135.19    9.20
  -3  -7   3  158.38   12.00
  -3  -7   3  134.19   11.30
   2   7  -3  127.39    8.10
   2   7  -3  125.29    7.90
  -2  -7   3  131.29   10.60
  -2  -7   3  144.59   10.30
  -1  -7   3  144.79    9.30
  -1  -7   3  140.29    9.10
  -1  -7   3  149.39    8.50
   0  -7   3   17.10    3.70
   0  -7   3   19.00    4.90
   0  -7   3   15.40    3.60
   1  -7   3   -3.00    2.30
   1  -7   3    3.50    2.40
   1  -7   3    5.60    4.50
   2  -7   3   -0.80    2.20
   2  -7   3   -1.60    2.00
   2  -7   3    2.10    4.60
   3  -7   3   30.20    6.70
   3  -7   3   31.20    3.80
   3  -7   3   26.90    3.70
   4  -7   3  180.48    9.80
   4  -7   3  188.58    9.90
   4  -7   3  172.08   13.10
  -5   7  -3   88.79    7.00
  -5   7  -3   98.29    7.20
   5  -7   3   91.79   10.30
   5  -7   3   95.89    8.10
   5  -7   3   94.59    7.90
  -6   7  -3  138.09   10.10
   6  -7   3  149.88   11.70
   6  -7   3  140.09   10.90
   6  -7   3  109.79   11.50
  -7   7  -3   54.39    7.80
   7  -7   3   60.59   10.40
   7  -7   3   65.49    8.30
   7  -7   3   78.69    9.30
  -8   7  -3  103.39   10.20
   8  -7   3  100.69   11.00
   8  -7   3   82.09   10.80
   8  -7   3   88.49    9.70
  -9   7  -3   51.09    9.20
   9  -7   3   54.09   10.20
   9  -7   3   54.59   10.20
  10  -7   3   25.80    9.70
  10  -7   3   20.70    9.20
  -7  -6   3   33.60    9.90
   6   6  -3    5.00    7.00
  -6  -6   3    2.10    7.30
  -6  -6   3   -4.30    7.40
   5   6  -3   -6.80    5.30
  -5  -6   3   -6.90    6.60
  -5  -6   3    4.80    6.40
   4   6  -3  167.78   12.20
  -4  -6   3  183.58   13.60
  -4  -6   3  171.98   13.40
   3   6  -3   96.99    8.00
   3   6  -3   87.89    7.90
  -3  -6   3   91.29    8.90
  -3  -6   3   79.39    8.70
   2   6  -3  149.19    8.80
  -2  -6   3  169.28   10.30
  -2  -6   3  148.19   10.40
   1   6  -3  497.95   17.30
   1   6  -3  474.45   17.20
  -1  -6   3  458.85   18.60
  -1  -6   3  490.05   17.80
  -1  -6   3  473.55   18.70
   0  -6   3   26.30    3.60
   0  -6   3   14.80    4.30
   0  -6   3   30.60    4.10
   1  -6   3  195.58    8.20
   1  -6   3  197.28    8.20
   1  -6   3  195.68   10.60
   2  -6   3  431.06   15.40
   2  -6   3  422.36   18.10
   2  -6   3  420.26   15.30
   3  -6   3    7.00    5.40
   3  -6   3   10.10    3.40
   3  -6   3   14.40    3.60
  -4   6  -3   66.59    5.40
  -4   6  -3   78.19    5.70
   4  -6   3   61.09    6.20
   4  -6   3   76.59    6.70
   4  -6   3   54.79    8.20
  -5   6  -3   54.69    6.00
  -5   6  -3   29.10    5.40
   5  -6   3   38.40    6.30
   5  -6   3   40.40    6.20
   5  -6   3   48.40    8.30
  -6   6  -3   43.30    6.70
   6  -6   3   46.80    7.20
   6  -6   3   46.10    7.50
   6  -6   3   40.70    8.30
  -7   6  -3    0.10    5.90
   7  -6   3    7.90    6.20
   7  -6   3    3.00    7.30
   7  -6   3    7.70    6.80
  -8   6  -3   30.50    8.10
   8  -6   3   30.00    7.60
   8  -6   3   32.00    8.40
   8  -6   3   37.40    8.80
  -9   6  -3   41.70    9.30
   9  -6   3   35.40    9.30
   9  -6   3   53.09    9.30
   9  -6   3   34.40    9.20
 -10   6  -3   48.20   10.60
  10  -6   3   53.59   10.60
  10  -6   3   43.30   10.90
  11  -6   3   14.30    9.30
  11  -6   3    7.70    9.30
   8   5  -3   91.49   12.60
  -8  -5   3   66.89   12.30
   7   5  -3   80.79   11.30
  -7  -5   3   65.29   11.20
   6   5  -3   31.00    8.20
  -6  -5   3   34.80    8.60
  -6  -5   3   36.90    9.00
   5   5  -3   39.60    8.20
  -5  -5   3   23.40    7.80
  -5  -5   3   37.80    8.10
   4   5  -3   13.00    5.80
  -4  -5   3   22.60    7.10
  -4  -5   3   16.00    6.90
   3   5  -3   79.29    7.50
   3   5  -3   90.79    7.80
  -3  -5   3   88.29    8.40
  -3  -5   3   69.79    7.80
   2   5  -3  285.77   12.50
   2   5  -3  259.07   12.30
  -2  -5   3  269.77   13.20
  -2  -5   3  273.57   13.10
   1   5  -3  249.97   11.00
   1   5  -3  291.57   11.40
  -1  -5   3  305.37   12.60
  -1  -5   3  279.97   12.20
  -1  -5   3  278.47   11.40
   0   5  -3 1086.69   35.80
   0   5  -3 1074.79   35.80
   0  -5   3 1120.69   37.00
   0  -5   3 1075.29   36.90
   0  -5   3 1085.99   36.80
  -1   5  -3  740.93   26.40
   1  -5   3  711.33   26.10
   1  -5   3  709.73   24.70
   1  -5   3  712.53   24.60
  -2   5  -3 1912.41   62.79
  -2   5  -3 1954.20   62.79
  -2   5  -3 1899.91   64.29
   2  -5   3 1886.91   63.59
   2  -5   3 1942.01   63.69
   2  -5   3 1951.20   64.39
  -3   5  -3   30.30    3.80
   3  -5   3   40.90    6.60
   3  -5   3   34.00    4.80
   3  -5   3   42.10    4.90
  -4   5  -3  189.18   10.30
  -4   5  -3  213.68   10.40
   4  -5   3  180.68   10.70
   4  -5   3  194.48   12.70
   4  -5   3  212.28   11.10
  -5   5  -3    9.80    4.80
  -5   5  -3    2.50    4.30
   5  -5   3    3.10    5.10
   5  -5   3    5.30    5.20
   5  -5   3    2.20    5.30
  -6   5  -3   -3.10    5.60
   6  -5   3    7.50    5.70
   6  -5   3    0.10    6.30
   6  -5   3   -1.20    5.80
  -7   5  -3   -7.40    6.50
   7  -5   3    5.10    6.60
   7  -5   3   -6.20    6.20
   7  -5   3    1.90    6.50
  -8   5  -3   28.10    8.10
   8  -5   3   42.30    8.70
   8  -5   3   49.60    9.50
   8  -5   3   31.00    8.20
  -9   5  -3   27.10    9.10
   9  -5   3   20.40    8.10
   9  -5   3   24.10    9.20
 -10   5  -3   57.69   11.30
  10  -5   3   65.09   11.10
  10  -5   3   67.99   12.10
 -11   5  -3   14.90   10.30
  11  -5   3   30.20   11.10
  11  -5   3   19.00    9.40
   9   4  -3   27.70   10.10
  -9  -4   3   11.80   10.50
   8   4  -3   70.79   12.10
  -8  -4   3   92.29   13.20
   7   4  -3  106.59   12.10
  -7  -4   3   88.39   11.70
   6   4  -3   70.89    9.90
  -6  -4   3   57.79    9.80
  -6  -4   3   71.59   10.30
   5   4  -3  121.29   11.30
  -5  -4   3   99.79   10.80
  -5  -4   3   95.49   10.20
   4   4  -3   19.00    6.00
   4   4  -3   23.50    5.90
  -4  -4   3   20.90    6.50
  -4  -4   3   19.30    6.10
   3   4  -3  153.88   10.10
   3   4  -3  154.88   10.10
  -3  -4   3  115.49    9.90
  -3  -4   3  161.58   10.60
   2   4  -3  104.49    7.90
   2   4  -3  106.09    5.40
   2   4  -3  101.89    7.70
  -2  -4   3   99.89    8.00
  -2  -4   3  123.49    8.80
   1   4  -3  662.63   23.30
   1   4  -3  657.23   22.70
  -1  -4   3  657.83   22.50
  -1  -4   3  645.44   23.80
   0   4  -3  120.39    7.30
   0   4  -3  117.39    5.70
   0   4  -3  106.39    5.70
   0  -4   3  113.09    6.50
   0  -4   3  120.49    7.00
   0  -4   3  117.39    7.30
  -1   4  -3  368.26   15.20
  -1   4  -3  361.36   13.00
  -1   4  -3  354.46   13.10
   1  -4   3  368.16   13.80
   1  -4   3  368.66   13.50
   1  -4   3  356.56   14.90
  -2   4  -3  752.92   27.40
  -2   4  -3  745.43   25.80
   2  -4   3  757.82   26.40
   2  -4   3  733.53   26.10
   2  -4   3  752.92   27.30
  -3   4  -3  259.97   11.70
  -3   4  -3  236.98   11.20
  -3   4  -3  263.87   13.30
   3  -4   3  243.98   11.60
   3  -4   3  243.08   12.00
   3  -4   3  263.57   13.10
  -4   4  -3   13.40    5.30
  -4   4  -3   22.90    4.90
  -4   4  -3   22.80    4.80
   4  -4   3   15.30    5.40
   4  -4   3   33.10    5.70
   4  -4   3   23.90    5.40
  -5   4  -3   71.09    7.80
  -5   4  -3   62.19    6.90
   5  -4   3   47.60    7.00
   5  -4   3   75.19    7.90
   5  -4   3   72.79    7.80
  -6   4  -3   -4.30    5.70
   6  -4   3   -2.80    6.00
   6  -4   3   -3.60    5.60
   6  -4   3   -2.20    5.80
  -7   4  -3   30.10    8.30
   7  -4   3   32.60    7.90
   7  -4   3   18.50    7.70
   7  -4   3   34.30    8.00
  -8   4  -3   21.20    8.50
   8  -4   3    6.00    7.40
   8  -4   3    6.30    7.60
  -9   4  -3   32.90    9.80
   9  -4   3   56.29    9.90
   9  -4   3   42.40   10.40
 -10   4  -3   34.50   11.20
  10  -4   3   51.79   10.10
  10  -4   3   52.89   12.00
 -11   4  -3   45.40   12.00
  11  -4   3   46.20   10.50
  11  -4   3   21.50   10.70
   9   3  -3   10.30    8.90
  -9  -3   3    9.60    9.60
   8   3  -3   33.70    9.90
  -8  -3   3   42.70   10.60
   7   3  -3  112.69   12.40
  -7  -3   3  112.89   12.40
   6   3  -3  291.37   17.60
  -6  -3   3  247.88   16.90
  -6  -3   3  219.68   16.40
   5   3  -3  224.08   14.30
  -5  -3   3  241.78   15.10
  -5  -3   3  202.08   14.20
   4   3  -3  164.18   11.30
   4   3  -3  160.48   11.20
  -4  -3   3  167.28   11.80
  -4  -3   3  153.88   11.30
   3   3  -3   75.69    7.10
   3   3  -3   96.29    7.60
   3   3  -3   87.69    4.30
  -3  -3   3   85.19    7.30
  -3  -3   3   88.49    7.90
   2   3  -3    3.00    3.70
   2   3  -3    2.00    3.70
   2   3  -3    4.00    2.20
  -2  -3   3    4.50    4.20
  -2  -3   3   -3.40    3.60
   1   3  -3    1.60    3.00
   1   3  -3    0.20    3.00
   1   3  -3   -3.20    2.40
  -1  -3   3   -1.50    2.90
  -1  -3   3   -0.80    3.60
   0   3  -3   -0.90    2.40
   0   3  -3    2.40    2.50
   0   3  -3    7.30    3.20
   0  -3   3    3.70    3.10
   0  -3   3    1.90    3.10
   0  -3   3    4.80    2.50
  -1   3  -3  679.53   24.10
  -1   3  -3  668.33   23.20
  -1   3  -3  655.63   23.50
   1  -3   3  672.43   23.40
   1  -3   3  670.43   23.70
   1  -3   3  679.23   24.10
  -2   3  -3  952.30   33.90
  -2   3  -3  943.21   33.60
  -2   3  -3  977.80   33.50
   2  -3   3  979.20   33.90
   2  -3   3  972.70   33.90
   2  -3   3 1000.40   33.70
  -3   3  -3  127.39    8.40
  -3   3  -3  119.79    8.40
  -3   3  -3  138.89    9.30
   3  -3   3  121.69    8.50
   3  -3   3  147.49    9.40
   3  -3   3  127.79    9.20
  -4   3  -3  461.65   20.40
  -4   3  -3  493.45   19.90
  -4   3  -3  494.45   20.40
   4  -3   3  469.25   20.10
   4  -3   3  499.85   20.40
   4  -3   3  495.65   20.40
  -5   3  -3  398.86   18.10
  -5   3  -3  368.46   17.80
  -5   3  -3  381.56   18.20
   5  -3   3  440.06   18.90
   5  -3   3  368.16   18.00
   5  -3   3  368.86   18.30
  -6   3  -3   99.99   10.70
   6  -3   3  105.79   10.50
   6  -3   3  103.99   10.10
   6  -3   3  121.29   11.20
  -7   3  -3  116.89   12.40
   7  -3   3  178.08   13.30
   7  -3   3  127.69   12.20
   7  -3   3  131.49   12.40
  -8   3  -3    7.10    8.00
   8  -3   3    6.20    6.60
   8  -3   3    1.30    7.70
  -9   3  -3   18.20    9.20
   9  -3   3    6.60    8.60
   9  -3   3   -3.80    6.70
 -10   3  -3   18.40   10.40
  10  -3   3   38.00   11.30
  10  -3   3   25.40    8.60
  10   2  -3   -8.00    9.30
 -10  -2   3   15.30   10.10
   9   2  -3   -3.90    8.50
  -9  -2   3   -6.80    8.80
   8   2  -3    0.60    8.00
   8   2  -3    5.40    3.80
  -8  -2   3    5.50    8.70
   7   2  -3   92.59    6.80
   7   2  -3   93.69   11.60
  -7  -2   3   87.39   11.30
   6   2  -3  251.07   11.10
   6   2  -3  269.67   16.40
  -6  -2   3  265.77   16.10
  -6  -2   3  226.48   16.00
   5   2  -3  217.08   13.40
   5   2  -3  217.08   13.80
  -5  -2   3  220.58   13.90
  -5  -2   3  225.08   14.10
   4   2  -3 1618.44   56.09
   4   2  -3 1582.24   56.49
  -4  -2   3 1675.43   56.69
  -4  -2   3 1566.74   56.39
   3   2  -3  545.45   21.40
   3   2  -3  545.55   21.90
  -3  -2   3  519.25   21.60
  -3  -2   3  589.34   22.30
   2   2  -3   10.70    4.10
   2   2  -3   -3.00    3.70
  -2  -2   3    2.10    4.10
   1   2  -3  209.28    8.80
   1   2  -3  209.68   10.00
   1   2  -3  215.98    9.70
  -1  -2   3  212.38    9.70
  -1  -2   3  209.58   10.30
   0   2  -3 1240.48   42.50
   0   2  -3 1250.37   42.80
   0   2  -3 1262.17   41.80
   0  -2   3 1285.07   41.80
   0  -2   3 1257.27   42.60
   0  -2   3 1318.27   42.90
  -1   2  -3  114.19    7.00
  -1   2  -3  101.29    7.30
  -1   2  -3  102.79    7.10
   1  -2   3  112.09    7.50
   1  -2   3  119.09    7.20
   1  -2   3  104.09    6.70
  -2   2  -3   45.80    5.20
  -2   2  -3   55.29    5.60
  -2   2  -3   47.10    4.80
   2  -2   3   34.80    4.60
   2  -2   3   60.99    5.90
   2  -2   3   55.49    5.80
  -3   2  -3  437.36   18.60
  -3   2  -3  455.45   18.30
  -3   2  -3  452.05   18.30
   3  -2   3  455.95   18.60
   3  -2   3  475.15   19.00
   3  -2   3  447.16   18.20
  -4   2  -3  572.34   22.90
  -4   2  -3  542.05   22.40
  -4   2  -3  553.44   21.90
   4  -2   3  509.45   21.80
   4  -2   3  552.24   22.80
   4  -2   3  577.54   23.00
  -5   2  -3  179.98   12.20
  -5   2  -3  167.78   13.00
  -5   2  -3  202.08   12.10
   5  -2   3  207.68   13.10
   5  -2   3  176.78   12.80
   5  -2   3  207.18   12.40
  -6   2  -3   96.99   11.00
  -6   2  -3   90.99    9.10
   6  -2   3   82.29    9.90
   6  -2   3   94.99   10.60
   6  -2   3   78.09    8.90
  -7   2  -3   15.30    8.60
   7  -2   3   29.10    7.30
   7  -2   3   20.30    8.70
  -8   2  -3   38.00   10.10
   8  -2   3   41.70    7.90
   8  -2   3   27.80    9.50
  -9   2  -3   31.30   10.10
   9  -2   3   53.29   11.50
   9  -2   3   37.20    8.50
 -10   2  -3   -0.90    9.50
  10  -2   3   -3.30    9.30
  10  -2   3    8.60    6.90
  10   1  -3   17.80   10.30
 -10  -1   3    9.60   10.30
   9   1  -3    3.80    4.80
   9   1  -3    3.70    8.40
  -9  -1   3    6.60    9.00
   8   1  -3   21.20    9.40
   8   1  -3   23.10    5.40
  -8  -1   3   38.30   10.20
   7   1  -3   69.09    6.80
   7   1  -3   43.20    9.30
  -7  -1   3   56.99   10.90
   6   1  -3  207.98   14.60
   6   1  -3  198.08   13.80
  -6  -1   3  223.68   14.80
  -6  -1   3  201.78   14.80
   5   1  -3  573.24   24.40
   5   1  -3  595.54   24.10
  -5  -1   3  553.24   24.00
  -5  -1   3  561.14   24.20
   4   1  -3  391.06   18.00
   4   1  -3  417.86   17.90
  -4  -1   3  383.26   17.60
  -4  -1   3  415.86   18.20
   3   1  -3  366.86   16.10
   3   1  -3  371.26   16.00
  -3  -1   3  376.96   16.10
  -3  -1   3  396.16   16.80
   2   1  -3  496.35   18.80
   2   1  -3  486.55   18.80
  -2  -1   3  482.75   19.00
  -2  -1   3  464.55   18.50
   1   1  -3    2.40    3.80
   1   1  -3    2.30    3.50
  -1  -1   3    3.80    3.80
  -1  -1   3    5.90    4.00
   0   1  -3  978.80   33.80
   0   1  -3  993.50   33.60
   0  -1   3  995.20   33.90
   0  -1   3  962.10   33.50
  -1   1  -3 1771.22   61.79
  -1   1  -3 1812.42   60.09
  -1   1  -3 1849.52   61.59
   1  -1   3 1923.11   61.99
   1  -1   3 1872.11   60.19
   1  -1   3 1858.01   61.69
  -2   1  -3  322.07   13.20
  -2   1  -3  329.37   13.80
  -2   1  -3  296.67   13.80
   2  -1   3  307.87   14.00
   2  -1   3  297.17   13.00
   2  -1   3  302.17   13.60
  -3   1  -3  186.88   10.70
  -3   1  -3  206.58   11.50
  -3   1  -3  197.38   11.70
   3  -1   3  203.08   10.70
   3  -1   3  213.58   12.00
   3  -1   3  212.18   11.60
  -4   1  -3   11.40    6.00
  -4   1  -3   16.80    4.80
  -4   1  -3   16.40    5.70
   4  -1   3   11.50    4.80
   4  -1   3   23.80    6.50
   4  -1   3   18.10    6.10
  -5   1  -3   36.30    7.50
  -5   1  -3   29.40    5.70
  -5   1  -3   50.69    8.00
   5  -1   3   33.60    5.90
   5  -1   3   38.00    7.40
   5  -1   3   25.50    7.00
  -6   1  -3   22.60    7.70
  -6   1  -3   22.20    6.30
   6  -1   3   23.10    6.20
   6  -1   3   29.70    8.10
   6  -1   3   24.40    7.90
  -7   1  -3  250.87   18.80
   7  -1   3  234.38   14.80
   7  -1   3  235.08   17.90
  -8   1  -3   20.30    9.10
   8  -1   3   25.30    7.00
   8  -1   3   38.30    9.90
  -9   1  -3   74.59   12.80
   9  -1   3   87.69   13.50
   9  -1   3   84.29   10.00
 -10   1  -3   16.80   11.60
  10  -1   3    1.30    6.10
  10  -1   3    1.90    9.60
  11   0  -3   79.49   14.40
 -11   0   3   78.89   13.90
  10   0  -3   42.40   10.80
  10   0  -3   43.60    7.60
 -10   0   3   54.29   12.20
   9   0  -3   19.40    9.60
   9   0  -3   15.40    5.90
  -9   0   3   27.50   10.20
   8   0  -3  143.09   13.70
   8   0  -3  120.89    9.80
  -8   0   3  111.79   12.80
   7   0  -3   -1.40    6.50
  -7   0   3    6.50    7.30
   6   0  -3   -3.10    6.20
   6   0  -3    3.10    5.80
  -6   0   3   -5.50    5.70
  -6   0   3   -3.80    6.50
   5   0  -3   89.19    8.90
   5   0  -3   64.19    8.20
  -5   0   3   85.79    8.90
  -5   0   3   68.39    8.00
   4   0  -3  494.85   20.70
   4   0  -3  522.85   21.10
  -4   0   3  497.35   20.70
  -4   0   3  501.55   21.10
   3   0  -3  377.06   16.40
   3   0  -3  395.66   16.50
  -3   0   3  387.96   16.20
  -3   0   3  406.56   17.00
   2   0  -3  928.11   33.50
   2   0  -3  988.60   33.30
  -2   0   3  958.10   33.60
  -2   0   3  918.51   33.20
   1   0  -3 9999.00  326.87
   1   0  -3 9673.83  326.17
  -1   0   3 9881.91  323.77
  -1   0   3 9949.60  325.37
   0   0  -3 2745.93   93.29
   0   0  -3 2877.51   93.09
   0   0   3 2936.51   93.29
   0   0   3 2766.92   92.99
  -1   0  -3  750.52   26.60
  -1   0  -3  726.03   26.80
   1   0   3  743.13   26.90
   1   0   3  737.23   26.60
  -2   0  -3  446.26   16.70
  -2   0  -3  432.06   17.70
  -2   0  -3  421.16   17.90
   2   0   3  444.56   18.10
   2   0   3  409.06   17.50
  -3   0  -3   52.89    6.50
  -3   0  -3   62.59    7.40
  -3   0  -3   66.29    5.90
   3   0   3   88.89    8.60
   3   0   3   47.50    6.40
   3   0   3   71.99    6.20
  -4   0  -3   71.79    6.70
  -4   0  -3   78.29    8.50
  -4   0  -3   76.39    9.30
   4   0   3   81.69    9.00
   4   0   3   61.59    8.30
   4   0   3   66.69    6.40
  -5   0  -3   41.50    7.80
  -5   0  -3   50.99    6.40
  -5   0  -3   35.70    7.30
   5   0   3   49.50    8.00
   5   0   3   44.50    8.30
   5   0   3   37.00    5.90
  -6   0  -3  140.39   13.60
  -6   0  -3  178.28   11.80
   6   0   3  164.58   14.10
   6   0   3  196.38   11.80
  -7   0  -3  135.99   14.40
   7   0   3  153.08   11.50
   7   0   3  164.88   14.70
  -8   0  -3   86.89   13.30
   8   0   3  107.39   13.70
   8   0   3   91.69    9.30
  -9   0  -3   95.39   15.00
   9   0   3   79.59   13.60
 -10   0  -3   40.70   12.70
  10   0   3   35.60   12.10
  11  -1  -3   56.19    8.90
  11  -1  -3   39.60   11.40
 -11   1   3   41.20   12.30
  10  -1  -3   72.09   12.90
  10  -1  -3   74.89    9.70
 -10   1   3   53.99   12.30
   9  -1  -3   26.80    6.90
   9  -1  -3   35.20   10.10
  -9   1   3   39.80   10.10
   8  -1  -3  207.68   16.90
   8  -1  -3  229.48   14.20
  -8   1   3  214.68   17.20
   7  -1  -3   15.10    7.70
   7  -1  -3    8.50    6.10
  -7   1   3   10.70    7.50
   6  -1  -3   59.89    7.80
   6  -1  -3   57.29    8.10
  -6   1   3   82.99    9.30
  -6   1   3   76.59    8.90
   5  -1  -3    4.60    5.60
  -5   1   3    1.40    4.80
  -5   1   3   -0.70    5.30
   4  -1  -3  436.46   18.70
   4  -1  -3  450.15   18.60
  -4   1   3  423.76   18.30
  -4   1   3  439.06   18.80
   3  -1  -3  732.83   26.40
   3  -1  -3  710.63   26.70
  -3   1   3  721.63   26.90
  -3   1   3  717.53   26.40
   2  -1  -3 1416.86   49.30
   2  -1  -3 1511.35   49.20
  -2   1   3 1472.25   49.40
  -2   1   3 1398.36   49.00
   1  -1  -3   21.50    4.20
   1  -1  -3   25.50    5.00
  -1   1   3   20.30    4.40
  -1   1   3   12.20    3.30
   0  -1  -3  183.28    9.40
   0  -1  -3  161.08    9.50
   0   1   3  193.38    9.20
   0   1   3  191.38    9.60
  -1  -1  -3   22.00    4.70
  -1  -1  -3   17.70    4.30
   1   1   3   19.90    4.50
   1   1   3   21.00    4.30
  -2  -1  -3    3.50    4.30
  -2  -1  -3    4.80    3.40
  -2  -1  -3    7.20    4.60
   2   1   3   -1.10    4.10
   2   1   3    4.60    4.60
  -3  -1  -3   -2.90    4.70
  -3  -1  -3   -5.70    3.40
  -3  -1  -3   -2.10    4.80
   3   1   3    2.80    4.70
   3   1   3  -11.60    4.50
  -4  -1  -3   28.80    6.80
  -4  -1  -3   24.70    6.60
  -4  -1  -3   24.90    4.70
   4   1   3   25.90    6.80
   4   1   3   23.20    6.50
  -5  -1  -3   41.00    8.10
  -5  -1  -3   35.30    8.50
  -5  -1  -3   34.80    5.80
   5   1   3   39.50    8.50
  -6  -1  -3  327.07   20.50
  -6  -1  -3  301.57   15.10
   6   1   3  321.57   19.70
  -7  -1  -3   75.29   12.10
   7   1   3   67.59   11.60
  -8  -1  -3   79.79   13.10
   8   1   3   98.29   13.60
  -9  -1  -3   43.10   12.70
   9   1   3   55.09   12.60
  11  -2  -3   23.00    8.20
  11  -2  -3   67.49   13.30
 -11   2   3   43.90   12.20
  10  -2  -3   43.50   10.90
  10  -2  -3   56.39    9.10
 -10   2   3   50.79   11.70
   9  -2  -3   13.10    6.60
   9  -2  -3   -2.50    7.20
  -9   2   3   -4.10    8.00
   8  -2  -3  217.18   16.40
  -8   2   3  222.48   17.00
   7  -2  -3  255.07   15.40
   7  -2  -3  213.78   15.10
  -7   2   3  209.68   15.70
   6  -2  -3   52.99    7.60
   6  -2  -3   37.20    7.30
  -6   2   3   42.80    7.20
  -6   2   3   64.29    8.10
   5  -2  -3   16.00    5.30
   5  -2  -3   17.40    5.80
  -5   2   3   25.00    6.00
  -5   2   3   10.30    5.50
   4  -2  -3  695.83   25.00
   4  -2  -3  659.93   25.20
  -4   2   3  623.04   24.60
  -4   2   3  621.74   24.90
   3  -2  -3  256.37   12.00
   3  -2  -3  246.28   12.50
  -3   2   3  240.38   11.90
   2  -2  -3   46.70    5.50
   2  -2  -3   44.60    5.00
  -2   2   3   52.59    5.50
  -2   2   3   47.00    4.90
   1  -2  -3   31.60    4.70
   1  -2  -3   36.00    4.60
  -1   2   3   25.40    4.20
  -1   2   3   28.70    4.10
   0  -2  -3    4.10    3.80
   0  -2  -3    6.60    4.10
   0   2   3   14.10    4.00
   0   2   3    8.60    3.50
  -1  -2  -3  775.62   29.00
  -1  -2  -3  814.62   28.80
   1   2   3  752.12   28.30
   1   2   3  800.92   28.80
  -2  -2  -3  666.53   26.80
  -2  -2  -3  690.33   26.50
   2   2   3  674.93   26.10
   2   2   3  737.23   26.80
  -3  -2  -3  126.79   10.30
  -3  -2  -3  136.79    8.20
  -3  -2  -3  131.99   10.90
   3   2   3  132.89   10.50
   3   2   3  125.49   10.40
  -4  -2  -3  159.78    9.30
  -4  -2  -3  159.98   13.20
  -4  -2  -3  171.78   12.50
   4   2   3  160.88   12.70
   4   2   3  160.98   12.40
  -5  -2  -3  116.39   11.80
  -5  -2  -3  118.19   12.30
  -5  -2  -3  110.39    8.70
   5   2   3   93.69   11.10
  -6  -2  -3   21.40    8.50
  -6  -2  -3   32.80    5.50
   6   2   3   32.20    9.40
  -7  -2  -3    2.00    8.70
   7   2   3   19.00    9.30
  -8  -2  -3   -2.60    9.30
   8   2   3   17.20    9.60
  -9  -2  -3   -3.40    9.90
   9   2   3   -9.40    9.50
  11  -3  -3   26.90   10.50
  11  -3  -3   -2.00    6.90
 -11   3   3   25.30   10.50
  10  -3  -3   16.40    7.50
  10  -3  -3  -11.70    8.10
 -10   3   3   23.30    9.60
   9  -3  -3   -1.50    6.30
   9  -3  -3   13.50    8.30
  -9   3   3    7.70    8.10
   8  -3  -3  162.18   13.60
   8  -3  -3  148.49   14.10
  -8   3   3  154.38   13.90
   7  -3  -3  211.08   14.40
   7  -3  -3  191.58   14.80
  -7   3   3  225.18   14.90
   6  -3  -3  113.89   10.00
  -6   3   3  144.89   11.60
  -6   3   3  147.29   11.70
   5  -3  -3  110.79    9.00
   5  -3  -3  122.89    9.60
  -5   3   3  120.79    9.70
  -5   3   3   85.59    8.10
   4  -3  -3  266.87   14.00
   4  -3  -3  303.17   13.50
  -4   3   3  279.27   13.20
  -4   3   3  289.47   13.90
   3  -3  -3    7.40    4.20
   3  -3  -3    2.80    4.10
  -3   3   3    0.10    3.60
   2  -3  -3   -0.30    3.30
   2  -3  -3   11.90    4.00
  -2   3   3    1.70    3.30
  -2   3   3   -3.10    3.60
   1  -3  -3  227.08   10.80
   1  -3  -3  220.88   10.60
  -1   3   3  224.68   10.60
  -1   3   3  213.68   10.10
   0  -3  -3  436.56   17.50
   0  -3  -3  439.06   17.80
   0   3   3  433.86   17.20
   0   3   3  451.45   17.50
  -1  -3  -3  290.77   14.10
  -1  -3  -3  298.77   13.80
   1   3   3  286.27   13.60
   1   3   3  280.07   13.20
  -2  -3  -3  361.96   16.10
  -2  -3  -3  332.07   16.50
   2   3   3  329.97   15.50
   2   3   3  357.16   16.20
  -3  -3  -3  447.66   20.50
  -3  -3  -3  447.66   21.00
  -3  -3  -3  461.25   17.70
   3   3   3  471.05   20.90
   3   3   3  488.75   20.90
  -4  -3  -3  255.27   12.00
  -4  -3  -3  258.87   15.70
  -4  -3  -3  271.07   16.90
   4   3   3  272.57   16.40
  -5  -3  -3   42.10    8.70
  -5  -3  -3   33.00    8.70
  -5  -3  -3   38.20    5.40
   5   3   3   33.80    8.70
  -6  -3  -3    6.00    7.80
   6   3   3   -1.30    7.00
  -7  -3  -3   -3.40    8.30
   7   3   3   -5.00    8.00
  -8  -3  -3   -2.70    9.20
   8   3   3    4.50    9.50
  11  -4  -3    7.60    9.30
  11  -4  -3   -5.50    7.00
 -11   4   3    8.10    8.90
  10  -4  -3   11.70    7.70
  10  -4  -3   13.80    8.50
 -10   4   3    9.00    8.20
   9  -4  -3   -4.10    6.70
  -9   4   3    1.70    7.30
   8  -4  -3  156.88   14.00
  -8   4   3  211.28   15.50
   7  -4  -3  172.28   14.20
   7  -4  -3  201.18   14.00
  -7   4   3  196.08   13.30
   6  -4  -3  105.09    9.20
   6  -4  -3   85.39    8.90
  -6   4   3  113.69    9.40
  -6   4   3  102.19    9.30
   5  -4  -3  501.45   20.10
   5  -4  -3  441.46   20.10
  -5   4   3  469.25   19.70
  -5   4   3  487.75   20.20
   4  -4  -3   72.69    7.10
   4  -4  -3   86.19    7.20
  -4   4   3   74.39    6.90
  -4   4   3   81.39    6.70
   3  -4  -3  239.18   12.30
   3  -4  -3  259.57   11.70
  -3   4   3  248.78   11.70
   2  -4  -3   11.60    4.20
   2  -4  -3   15.30    4.30
  -2   4   3   13.80    3.50
  -2   4   3   15.90    3.70
   1  -4  -3  166.98    9.70
   1  -4  -3  165.48    9.20
  -1   4   3  158.38    8.90
  -1   4   3  150.78    8.30
   0  -4  -3   31.70    5.10
   0  -4  -3   29.60    5.30
   0   4   3   38.20    4.90
   0   4   3   34.60    4.90
  -1  -4  -3    1.30    4.40
  -1  -4  -3    7.10    4.80
   1   4   3   -1.30    4.20
   1   4   3   -2.70    3.80
  -2  -4  -3   12.20    5.90
  -2  -4  -3   24.80    6.00
   2   4   3   30.80    5.80
   2   4   3   18.80    5.60
  -3  -4  -3   47.50    5.30
  -3  -4  -3   57.89    9.00
  -3  -4  -3   58.49    8.00
   3   4   3   49.60    7.60
  -4  -4  -3  408.96   21.10
  -4  -4  -3  426.76   21.00
  -4  -4  -3  394.96   15.90
   4   4   3  393.36   20.40
  -5  -4  -3   98.19   11.80
  -5  -4  -3  114.29   11.70
  -5  -4  -3  114.39    7.50
   5   4   3  116.99   11.90
  -6  -4  -3   20.40    9.00
   6   4   3   46.90   10.30
  -7  -4  -3   -9.40    8.30
   7   4   3   14.90    9.00
  11  -5  -3   10.10    8.50
  11  -5  -3    3.40    7.70
 -11   5   3   -1.80    7.90
  10  -5  -3   -1.00    7.70
  10  -5  -3    0.70    7.50
 -10   5   3    7.50    7.70
   9  -5  -3   40.40    8.80
   9  -5  -3   33.40    8.20
  -9   5   3   15.10    8.00
   8  -5  -3   82.89   10.20
   8  -5  -3   90.49   10.90
  -8   5   3  128.69   11.40
   7  -5  -3   78.19    9.30
   7  -5  -3   81.39    9.20
  -7   5   3   75.19    8.80
   6  -5  -3  316.37   15.80
   6  -5  -3  308.77   16.10
  -6   5   3  310.17   15.70
  -6   5   3  328.27   16.20
   5  -5  -3  475.05   20.60
   5  -5  -3  493.25   20.20
  -5   5   3  484.15   19.80
  -5   5   3  499.55   20.30
   4  -5  -3  500.95   21.00
   4  -5  -3  513.25   20.50
  -4   5   3  582.24   20.60
  -4   5   3  500.55   20.00
   3  -5  -3  221.78   11.80
   3  -5  -3  227.58   11.30
  -3   5   3  255.57   11.10
   2  -5  -3  170.08    9.50
   2  -5  -3  167.38   10.00
  -2   5   3  196.78    9.30
   1  -5  -3   45.80    5.80
   1  -5  -3   59.39    6.00
  -1   5   3   68.79    5.70
   0  -5  -3    6.10    4.40
   0  -5  -3    4.00    4.60
   0   5   3   10.10    4.00
   0   5   3    9.90    4.20
  -1  -5  -3   16.80    5.30
  -1  -5  -3   10.20    5.40
   1   5   3   19.30    4.80
   1   5   3   15.20    5.00
  -2  -5  -3   51.39    7.70
  -2  -5  -3   67.89    8.60
   2   5   3   67.59    7.60
  -3  -5  -3  162.18   12.60
  -3  -5  -3  124.49   12.00
  -3  -5  -3  135.99    8.70
   3   5   3  159.48   12.10
  -4  -5  -3  177.58   13.40
  -4  -5  -3  136.89   13.30
  -4  -5  -3  149.09    8.30
   4   5   3  158.08   13.00
  -5  -5  -3  134.29   14.00
  -5  -5  -3  149.69   13.70
  -5  -5  -3  142.79    7.50
   5   5   3  171.08   14.10
  -6  -5  -3   41.20   10.20
   6   5   3   43.80    9.60
  -7  -5  -3   25.80   10.60
  11  -6  -3   11.70    9.20
  11  -6  -3   11.70    9.00
  10  -6  -3   -0.70    7.30
  10  -6  -3    6.80    7.80
 -10   6   3    5.10    7.40
   9  -6  -3   18.90    7.90
   9  -6  -3   13.70    7.30
  -9   6   3   19.00    7.80
   8  -6  -3   12.20    6.50
   8  -6  -3   19.10    7.50
  -8   6   3    1.00    6.00
   7  -6  -3   84.99    9.00
   7  -6  -3   89.49   10.00
  -7   6   3   87.29    8.70
   6  -6  -3  107.59    9.60
   6  -6  -3  133.19   10.30
  -6   6   3  112.19    9.10
  -6   6   3  115.79    9.60
   5  -6  -3  309.57   15.70
   5  -6  -3  315.27   15.00
  -5   6   3  338.97   14.60
  -5   6   3  327.37   14.30
   4  -6  -3  196.48   10.70
   4  -6  -3  184.18   11.30
  -4   6   3  216.28   10.30
   3  -6  -3  439.06   18.30
   3  -6  -3  445.46   17.80
  -3   6   3  467.65   16.90
  -3   6   3  426.06   16.60
   2  -6  -3   36.90    5.10
   2  -6  -3   30.10    5.20
  -2   6   3   34.80    4.20
  -2   6   3   37.00    4.20
   1  -6  -3   -3.80    4.60
   1  -6  -3    3.10    4.00
  -1   6   3   -1.80    3.50
  -1   6   3   -4.20    2.70
   0  -6  -3   -1.10    5.00
   0  -6  -3    1.30    4.50
   0   6   3   -2.10    3.90
   0   6   3    2.50    3.00
  -1  -6  -3    9.80    5.20
  -1  -6  -3   18.50    6.50
   1   6   3   15.40    4.90
   1   6   3   19.70    5.60
  -2  -6  -3  199.28   14.20
  -2  -6  -3  209.08   13.40
   2   6   3  196.98   12.30
  -3  -6  -3   28.10    7.30
  -3  -6  -3   28.50    4.40
  -3  -6  -3   28.60    7.80
   3   6   3   34.20    6.90
  -4  -6  -3   45.20    8.70
  -4  -6  -3   71.09    5.00
  -4  -6  -3   40.80    9.60
   4   6   3   79.59    9.70
  -5  -6  -3   64.39   11.60
  -6  -6  -3   46.10   11.00
  11  -7  -3    4.40    8.40
  11  -7  -3   16.70    9.20
  10  -7  -3   -0.30    7.20
  10  -7  -3   11.40    7.90
   9  -7  -3   24.60    7.10
   9  -7  -3   33.00    8.70
  -9   7   3   26.00    7.30
   8  -7  -3   -0.80    5.60
   8  -7  -3    6.80    6.50
  -8   7   3    3.80    5.50
   7  -7  -3    0.90    6.10
   7  -7  -3    2.70    5.40
  -7   7   3   -2.30    4.70
   6  -7  -3   -3.10    4.80
   6  -7  -3    3.20    5.60
  -6   7   3    7.20    4.70
  -6   7   3    0.80    1.50
   5  -7  -3   79.39    8.10
   5  -7  -3   74.39    7.30
  -5   7   3   83.29    6.40
  -5   7   3   74.09    6.00
   4  -7  -3   77.69    6.80
   4  -7  -3   70.09    7.40
  -4   7   3   71.09    5.90
  -4   7   3   71.49    5.70
   3  -7  -3   77.89    7.30
   3  -7  -3   84.39    6.80
  -3   7   3   74.49    5.10
  -3   7   3   75.39    4.90
   2  -7  -3   67.29    7.00
   2  -7  -3   71.39    6.60
  -2   7   3   73.19    5.30
   1  -7  -3   26.10    5.30
   1  -7  -3   22.00    5.90
  -1   7   3   35.30    4.20
  -1   7   3   21.10    3.80
   0  -7  -3   78.29    7.60
   0  -7  -3   55.59    7.80
   0   7   3   67.59    6.10
   0   7   3   66.69    5.90
  -1  -7  -3  115.39    9.50
  -1  -7  -3  103.09   10.00
   1   7   3   93.49    8.00
  -2  -7  -3   61.79    8.60
  -2  -7  -3   46.80    8.50
   2   7   3   44.80    6.60
  -3  -7  -3    0.80    3.40
  -3  -7  -3    3.10    7.00
  -4  -7  -3    3.60    7.60
  -5  -7  -3   16.80    9.60
  11  -8  -3    6.40    9.00
  11  -8  -3    7.10    8.60
  10  -8  -3   30.70    9.20
  10  -8  -3   29.90    8.90
   9  -8  -3   68.79   10.10
   8  -8  -3   46.20    8.60
   8  -8  -3   51.59    7.80
   7  -8  -3   30.80    7.20
   7  -8  -3   51.79    7.20
  -7   8   3   33.40    5.10
   6  -8  -3   32.80    5.60
   6  -8  -3   44.30    7.20
  -6   8   3   24.80    4.40
  -6   8   3   28.40    4.50
   5  -8  -3   16.90    5.70
   5  -8  -3    6.70    4.70
   4  -8  -3    7.00    4.50
   4  -8  -3    2.10    4.90
   3  -8  -3   72.19    7.30
   3  -8  -3   70.89    6.60
   2  -8  -3   30.20    5.20
   2  -8  -3   36.10    6.20
   1  -8  -3   80.19    8.10
   1  -8  -3   81.89    7.50
   0  -8  -3   59.89    8.00
   0  -8  -3   67.89    7.50
   0   8   3   70.19    5.70
   0   8   3   61.19    5.30
  -1  -8  -3   17.00    6.00
  -1  -8  -3   12.20    6.90
  -2  -8  -3   82.09   10.30
  -3  -8  -3   -3.40    7.70
  -4  -8  -3   13.60    9.10
  10  -9  -3   25.30    9.20
  10  -9  -3   13.80    8.90
   9  -9  -3   45.80    9.20
   8  -9  -3   62.39    9.00
   7  -9  -3    1.40    5.20
   7  -9  -3    9.80    6.30
   6  -9  -3   40.00    6.00
   6  -9  -3   31.10    6.60
   5  -9  -3    3.30    4.40
   5  -9  -3   12.50    5.20
   4  -9  -3   17.30    5.30
   4  -9  -3   19.00    4.80
   3  -9  -3   29.00    5.20
   3  -9  -3   44.70    6.10
   2  -9  -3   27.10    6.00
   2  -9  -3   28.30    5.30
   1  -9  -3   23.40    6.40
   1  -9  -3   28.30    5.50
   0  -9  -3    4.40    6.20
  -1  -9  -3   15.80    7.70
  -2  -9  -3   35.50    8.60
  -3  -9  -3   15.60    9.00
   9 -10  -3   21.60    7.90
   9 -10  -3    8.70    8.50
   8 -10  -3   11.20    6.70
   7 -10  -3   17.20    6.50
   6 -10  -3   59.39    7.40
   5 -10  -3   32.40    5.40
   5 -10  -3   43.40    6.40
   4 -10  -3   10.30    4.90
   4 -10  -3    4.60    4.20
   3 -10  -3   13.30    5.20
   3 -10  -3    6.50    4.20
   2 -10  -3    1.40    5.20
   1 -10  -3   -0.50    5.50
   0 -10  -3    4.00    6.50
  -1 -10  -3   -7.50    6.90
   8 -11  -3    5.20    8.70
   8 -11  -3   15.30    6.80
   7 -11  -3    5.30    5.50
   6 -11  -3   10.20    5.40
   5 -11  -3   21.10    5.20
   4 -11  -3    1.90    4.40
   3 -11  -3    1.00    4.80
   2 -11  -3   -3.50    5.20
   1 -11  -3   -5.40    5.70
   1 -12   4   -4.30    5.90
   2 -12   4    0.10    6.20
   3 -12   4   -5.40    6.40
   4 -12   4    7.10    7.10
   5 -12   4    1.60    7.80
   6 -12   4   -0.90    7.90
   7 -12   4   12.80    5.30
   7 -12   4   16.30    9.60
  -2 -11   4    3.60    6.10
  -1 -11   4   22.00    5.60
   0 -11   4   35.80    4.60
   0 -11   4   34.60    6.50
   1 -11   4   43.10    7.60
   2 -11   4   10.00    6.50
   3 -11   4    0.20    6.50
   4 -11   4    1.40    6.50
   5 -11   4    8.50    7.70
   6 -11   4   -3.50    7.70
   6 -11   4   11.40    4.60
   7 -11   4   29.30    6.30
   7 -11   4    9.60    9.00
   8 -11   4   12.00    6.90
   8 -11   4   16.40    9.10
  -3 -10   4    5.20    6.80
  -2 -10   4    7.40    6.10
  -1 -10   4   29.00    5.70
  -1 -10   4   19.30    5.20
   0 -10   4   80.79    8.20
   0 -10   4   90.89    7.30
   0 -10   4  102.19    7.40
   1 -10   4    5.90    5.60
   2 -10   4   55.59    8.50
   3 -10   4   44.50    8.30
   4 -10   4    2.60    6.50
   5 -10   4    3.70    3.70
   5 -10   4    3.60    3.90
   5 -10   4   -4.30    6.90
   6 -10   4    7.70    5.00
   6 -10   4   -2.80    7.10
   6 -10   4    0.90    4.30
   7 -10   4   29.80    7.10
   7 -10   4   29.60    9.10
   8 -10   4   24.80    9.70
   8 -10   4   31.30    8.10
   9 -10   4   38.40    9.50
   9 -10   4   39.20   10.50
  -5  -9   4    8.20    8.00
  -4  -9   4    5.30    6.90
  -3  -9   4   22.70    7.20
  -2  -9   4   26.50    5.80
  -2  -9   4   20.30    6.20
  -1  -9   4   23.40    5.50
  -1  -9   4   25.50    5.20
  -1  -9   4   10.50    4.40
   0  -9   4   19.40    5.50
   0  -9   4   11.20    4.20
   0  -9   4   18.10    4.30
   1  -9   4   24.00    3.50
   1  -9   4   27.40    3.50
   1  -9   4   17.40    6.00
   2  -9   4   47.80    7.80
   3  -9   4   35.20    7.70
   4  -9   4   18.90    4.00
   4  -9   4   16.00    4.10
   4  -9   4   16.70    7.40
   5  -9   4   -1.30    6.90
   5  -9   4    4.30    4.30
   5  -9   4   -5.20    4.30
   6  -9   4    6.60    7.40
   6  -9   4   -0.90    4.50
   6  -9   4    4.60    5.40
   7  -9   4   22.20    8.40
   7  -9   4   36.80    7.50
   7  -9   4   32.90    6.80
   8  -9   4   18.10    7.80
   8  -9   4   11.80    7.90
   9  -9   4   13.70    8.60
   9  -9   4   15.20    8.60
  10  -9   4    5.70    8.90
  -6  -8   4   12.00    9.00
  -5  -8   4   15.00    8.30
  -4  -8   4    9.70    7.10
  -3  -8   4   -5.90    4.90
  -3  -8   4    7.60    6.20
   2   8  -4    3.10    3.00
   2   8  -4    1.40    3.00
  -2  -8   4    2.30    5.30
  -2  -8   4    0.00    4.50
  -1  -8   4   -1.40    4.30
  -1  -8   4   -1.90    4.10
  -1  -8   4    4.00    4.80
   0  -8   4    3.50    4.80
   0  -8   4    5.70    3.80
   0  -8   4    4.50    4.00
   1  -8   4   50.59    4.60
   1  -8   4   41.90    6.80
   1  -8   4   44.40    4.20
   2  -8   4   87.59    9.00
   2  -8   4   93.29    5.90
   2  -8   4   94.19    5.90
   3  -8   4  289.97   12.20
   3  -8   4  304.97   12.30
   3  -8   4  281.57   16.70
   4  -8   4   -1.70    4.10
   4  -8   4   -3.50    6.40
   4  -8   4   -1.00    4.00
  -5   8  -4  130.79    7.20
  -5   8  -4  138.49    7.20
   5  -8   4  136.09   10.10
   5  -8   4  131.49   10.20
   5  -8   4  129.99   12.40
  -6   8  -4   44.20    5.70
   6  -8   4   35.30    6.40
   6  -8   4   33.70    7.00
   6  -8   4   47.00    9.20
  -7   8  -4   10.70    5.30
   7  -8   4   11.40    5.70
   7  -8   4    4.10    6.80
   7  -8   4   12.30    6.70
   8  -8   4   10.80    7.90
   8  -8   4    6.20    8.10
   9  -8   4   -0.80    7.50
   9  -8   4   -2.70    7.60
  10  -8   4   -0.50    7.70
  10  -8   4   -8.70    8.20
  -7  -7   4   31.50   10.10
  -6  -7   4   51.39   10.10
  -5  -7   4   26.60    8.00
  -5  -7   4   37.60    8.70
   4   7  -4   -2.30    4.80
  -4  -7   4    3.40    6.30
  -4  -7   4    0.90    5.60
   3   7  -4    7.60    4.50
  -3  -7   4    5.60    5.60
  -3  -7   4   19.60    6.60
   2   7  -4   14.20    4.00
   2   7  -4    4.70    3.70
  -2  -7   4   10.40    5.50
  -2  -7   4   18.80    5.50
   1   7  -4   -1.90    2.30
   1   7  -4   -0.60    2.40
  -1  -7   4   -5.10    3.80
  -1  -7   4    6.60    4.50
  -1  -7   4    1.20    4.00
   0  -7   4   -1.80    3.50
   0  -7   4    3.70    4.30
   0  -7   4    1.30    3.40
   1  -7   4    4.60    3.00
   1  -7   4    6.80    3.40
   1  -7   4    0.20    4.60
   2  -7   4  126.89    7.30
   2  -7   4  118.69    9.80
   2  -7   4  115.89    7.00
   3  -7   4  241.88   11.30
   3  -7   4  260.77   11.70
   3  -7   4  274.97   14.90
  -4   7  -4  137.89    7.20
  -4   7  -4  115.39    7.10
   4  -7   4  138.19    9.10
   4  -7   4  121.79    9.10
   4  -7   4  139.09   12.00
  -5   7  -4   90.19    7.10
   5  -7   4   74.09    7.90
   5  -7   4   81.69   10.00
   5  -7   4   82.69    8.10
  -6   7  -4  152.48   10.80
   6  -7   4  146.29   12.00
   6  -7   4  155.98   12.10
   6  -7   4  110.69   11.80
  -7   7  -4   28.80    6.90
   7  -7   4   24.90    8.30
   7  -7   4   28.10    7.80
   7  -7   4   33.00    7.50
  -8   7  -4   -6.50    6.00
   8  -7   4    1.40    6.20
   8  -7   4    6.70    7.30
   8  -7   4    2.70    7.00
   9  -7   4    8.90    8.30
   9  -7   4    8.50    8.30
  10  -7   4   31.30    8.80
  10  -7   4    4.20    8.90
  -8  -6   4   -4.80    9.30
  -7  -6   4    8.70    8.60
   6   6  -4  105.99   11.60
  -6  -6   4  108.19   12.00
  -6  -6   4   96.49   11.70
   5   6  -4   45.70    8.10
  -5  -6   4   57.29    9.30
  -5  -6   4   55.19    8.70
   4   6  -4  202.18   13.50
  -4  -6   4  256.07   14.90
  -4  -6   4  208.28   14.60
   3   6  -4  112.89    9.50
   3   6  -4  127.49    9.30
  -3  -6   4  126.69   10.00
  -3  -6   4  100.79    9.40
   2   6  -4  118.49    8.20
  -2  -6   4  111.89    8.80
  -2  -6   4  123.99    9.40
   1   6  -4  146.69    7.70
   1   6  -4  157.98    7.80
  -1  -6   4  140.49    9.10
  -1  -6   4  143.19    9.20
  -1  -6   4  152.08    8.40
   0  -6   4   28.40    4.80
   0  -6   4   33.20    4.30
   0  -6   4   31.40    4.40
  -1   6  -4    6.30    4.80
   1  -6   4    8.80    3.00
   1  -6   4    9.40    3.70
   1  -6   4    6.50    4.20
  -2   6  -4    4.30    5.10
   2  -6   4    9.00    5.10
   2  -6   4    7.90    3.30
   2  -6   4    4.60    3.40
  -3   6  -4    5.40    5.50
  -3   6  -4   -0.80    3.00
  -3   6  -4    9.40    2.90
   3  -6   4    8.10    5.50
   3  -6   4    2.50    3.60
   3  -6   4    1.80    3.80
  -4   6  -4   61.19    5.70
   4  -6   4   53.79    8.10
   4  -6   4   58.39    6.40
   4  -6   4   53.69    6.30
  -5   6  -4  140.89   10.40
  -5   6  -4  166.18   10.10
   5  -6   4  157.18   11.00
   5  -6   4  127.59   11.40
   5  -6   4  137.39   11.20
  -6   6  -4   77.39    8.70
   6  -6   4   76.89   10.50
   6  -6   4   84.19    9.30
   6  -6   4   71.29    8.80
  -7   6  -4    8.20    6.20
   7  -6   4    1.90    7.20
   7  -6   4    4.20    6.30
   7  -6   4   13.20    7.70
  -8   6  -4   15.40    7.60
   8  -6   4   24.30    7.90
   8  -6   4   12.10    8.30
   8  -6   4   31.20    8.40
  -9   6  -4   12.20    7.90
   9  -6   4  -11.20    6.30
   9  -6   4   -1.10    7.80
 -10   6  -4   -0.20    8.00
  10  -6   4    2.30    8.60
  10  -6   4    2.50    8.00
   8   5  -4   10.90    8.70
  -8  -5   4    3.20    8.70
   7   5  -4   14.20    8.10
  -7  -5   4   15.10    8.20
   6   5  -4  105.09   11.20
  -6  -5   4   90.49   11.90
  -6  -5   4   97.19   11.40
   5   5  -4  538.15   23.90
  -5  -5   4  498.05   23.80
  -5  -5   4  480.05   23.60
   4   5  -4  309.07   16.80
  -4  -5   4  330.47   17.20
  -4  -5   4  338.27   17.40
   3   5  -4  353.36   15.90
   3   5  -4  341.37   16.00
  -3  -5   4  322.07   16.50
  -3  -5   4  365.86   16.80
   2   5  -4   38.30    5.10
   2   5  -4   40.60    4.10
   2   5  -4   39.60    5.30
  -2  -5   4   32.20    5.70
  -2  -5   4   40.20    5.60
   1   5  -4    3.70    3.40
   1   5  -4    9.20    3.70
  -1  -5   4    2.70    4.10
  -1  -5   4    5.60    3.90
   0   5  -4   39.70    5.10
   0   5  -4   46.70    4.00
   0   5  -4   39.00    3.70
   0  -5   4   39.80    4.60
   0  -5   4   41.30    5.00
   0  -5   4   35.70    4.20
  -1   5  -4  136.39    9.60
  -1   5  -4  136.39    6.50
  -1   5  -4  140.99    6.80
   1  -5   4  119.59    7.40
   1  -5   4  144.99    8.10
   1  -5   4  146.19    9.20
  -2   5  -4   23.40    3.50
  -2   5  -4   28.40    5.70
  -2   5  -4   20.80    3.20
   2  -5   4   32.10    4.60
   2  -5   4   34.80    4.40
   2  -5   4   35.20    6.10
  -3   5  -4  136.19    8.60
  -3   5  -4  161.58    8.50
  -3   5  -4  139.09   11.00
   3  -5   4  158.78    9.40
   3  -5   4  161.38   11.10
   3  -5   4  125.49    8.80
  -4   5  -4   68.79    8.50
  -4   5  -4   71.79    6.90
  -4   5  -4   73.09    6.80
   4  -5   4   59.99    7.90
   4  -5   4   77.09    7.20
   4  -5   4   75.79    7.30
  -5   5  -4  216.28   12.40
  -5   5  -4  228.68   14.50
  -5   5  -4  223.68   13.30
   5  -5   4  225.08   14.60
   5  -5   4  256.77   13.90
   5  -5   4  222.38   13.50
  -6   5  -4  289.47   16.60
   6  -5   4  313.67   17.20
   6  -5   4  292.27   17.40
   6  -5   4  308.67   17.10
  -7   5  -4  152.28   13.30
   7  -5   4  156.88   13.70
   7  -5   4  174.88   13.80
   7  -5   4  142.19   12.90
  -8   5  -4  138.59   13.70
   8  -5   4  159.28   14.20
   8  -5   4  120.89   12.40
   8  -5   4  112.49   12.50
  -9   5  -4   23.50    9.20
   9  -5   4   23.10    9.30
   9  -5   4   38.00    9.60
 -10   5  -4    9.50    9.10
  10  -5   4   18.10    8.90
  10  -5   4    3.50    8.90
   9   4  -4   10.10    9.10
  -9  -4   4    7.70   10.20
   8   4  -4   -0.40    7.70
  -8  -4   4    8.20    8.90
   7   4  -4    9.70    7.90
  -7  -4   4   14.20    8.20
   6   4  -4  134.09   12.80
  -6  -4   4  128.69   12.50
  -6  -4   4  128.69   12.60
   5   4  -4   95.59   10.40
  -5  -4   4  108.79   11.00
  -5  -4   4   94.19   10.30
   4   4  -4  169.38   11.40
   4   4  -4  161.58   11.10
  -4  -4   4  166.38   12.30
  -4  -4   4  128.79   10.90
   3   4  -4  154.88   10.50
   3   4  -4  154.48    7.00
   3   4  -4  165.68   10.40
  -3  -4   4  158.98   11.00
  -3  -4   4  153.68   10.50
   2   4  -4   44.90    5.50
   2   4  -4   45.70    4.10
   2   4  -4   50.69    5.50
  -2  -4   4   34.80    5.20
  -2  -4   4   51.19    6.20
   1   4  -4   72.59    5.60
   1   4  -4   63.29    5.40
   1   4  -4   73.39    5.90
  -1  -4   4   84.09    6.30
  -1  -4   4   80.69    6.40
   0   4  -4   59.29    5.60
   0   4  -4   71.89    5.50
   0  -4   4   58.89    5.40
   0  -4   4   59.89    5.10
   0  -4   4   56.39    5.30
  -1   4  -4  155.48    9.50
  -1   4  -4  165.08    7.90
   1  -4   4  151.58    8.20
   1  -4   4  160.28    8.80
   1  -4   4  151.28    9.40
  -2   4  -4  190.18    9.10
  -2   4  -4  190.08   11.10
  -2   4  -4  184.78    9.60
   2  -4   4  186.58   10.20
   2  -4   4  179.48    9.60
   2  -4   4  188.58   11.20
  -3   4  -4   14.40    5.00
  -3   4  -4   19.30    4.20
  -3   4  -4   23.80    4.80
   3  -4   4   22.20    5.10
   3  -4   4   17.30    4.80
   3  -4   4   17.30    5.20
  -4   4  -4  171.38   11.50
  -4   4  -4  166.08   10.40
  -4   4  -4  168.68   11.00
   4  -4   4  181.88   11.90
   4  -4   4  172.98   10.90
   4  -4   4  168.28   11.20
  -5   4  -4  190.78   12.90
  -5   4  -4  168.48   11.40
  -5   4  -4  164.88   12.30
   5  -4   4  181.88   12.80
   5  -4   4  174.48   12.30
   5  -4   4  173.18   12.70
  -6   4  -4  191.38   14.40
  -6   4  -4  202.38   13.80
   6  -4   4  168.28   13.50
   6  -4   4  188.28   14.30
   6  -4   4  186.68   13.90
  -7   4  -4  160.98   14.10
   7  -4   4  158.98   13.80
   7  -4   4  157.28   13.90
   7  -4   4  175.08   14.40
  -8   4  -4   51.19    9.90
   8  -4   4   43.80   10.00
   8  -4   4   39.10    8.70
  -9   4  -4   25.80    9.90
   9  -4   4   12.40    9.30
   9  -4   4   19.90    8.60
 -10   4  -4   58.09   12.30
  10  -4   4   33.60    9.80
  10  -4   4   46.00   11.60
  10   3  -4   56.59   12.40
 -10  -3   4   31.80   12.00
   9   3  -4   69.49   12.00
  -9  -3   4   79.89   13.60
   8   3  -4   42.30   10.50
  -8  -3   4   29.70    9.90
   7   3  -4  129.29    6.70
   7   3  -4  125.69   12.70
  -7  -3   4  108.89   13.10
   6   3  -4   22.70    3.60
   6   3  -4   29.10    8.30
  -6  -3   4   41.90    8.50
  -6  -3   4   26.60    8.50
   5   3  -4   23.30    7.10
  -5  -3   4   18.60    6.60
  -5  -3   4   20.60    7.10
   4   3  -4  351.66   16.80
   4   3  -4  338.97   16.90
  -4  -3   4  349.07   17.00
  -4  -3   4  339.47   16.50
   3   3  -4   89.19    7.80
   3   3  -4  100.89    7.90
  -3  -3   4   93.19    7.90
  -3  -3   4   91.89    8.20
   2   3  -4  632.74   23.20
   2   3  -4  607.64   23.50
   2   3  -4  630.54   21.60
  -2  -3   4  594.74   23.30
  -2  -3   4  628.54   23.90
   1   3  -4   37.50    4.80
   1   3  -4   39.60    4.30
   1   3  -4   36.20    4.60
  -1  -3   4   40.50    4.50
  -1  -3   4   54.29    5.80
   0   3  -4 1581.24   53.39
   0   3  -4 1602.64   54.49
   0   3  -4 1593.34   54.09
   0  -3   4 1595.14   53.29
   0  -3   4 1682.83   54.59
   0  -3   4 1648.94   54.29
  -1   3  -4  333.27   14.00
  -1   3  -4  339.27   14.50
  -1   3  -4  347.87   13.90
   1  -3   4  353.96   14.30
   1  -3   4  341.47   14.00
   1  -3   4  341.07   14.60
  -2   3  -4  382.96   16.40
  -2   3  -4  392.66   15.70
  -2   3  -4  376.86   16.00
   2  -3   4  386.16   16.40
   2  -3   4  383.76   15.80
   2  -3   4  406.26   16.50
  -3   3  -4   51.09    6.30
  -3   3  -4   25.40    5.50
  -3   3  -4   54.89    5.90
   3  -3   4   36.30    5.70
   3  -3   4   56.79    6.70
   3  -3   4   42.30    5.90
  -4   3  -4   30.10    6.10
  -4   3  -4   40.20    6.70
  -4   3  -4   26.20    5.40
   4  -3   4   21.60    5.80
   4  -3   4   36.40    6.30
   4  -3   4   20.30    5.70
  -5   3  -4    2.10    5.80
  -5   3  -4   -4.90    4.90
  -5   3  -4   -1.80    4.80
   5  -3   4   -0.50    6.00
   5  -3   4    3.60    5.70
   5  -3   4   -8.30    4.80
  -6   3  -4   14.80    6.40
  -6   3  -4   22.30    8.10
   6  -3   4    8.90    7.10
   6  -3   4   30.00    8.10
   6  -3   4   22.60    7.00
  -7   3  -4    6.60    7.80
   7  -3   4   -0.80    7.70
   7  -3   4    2.30    6.80
   7  -3   4    7.40    7.70
  -8   3  -4   74.19   11.70
   8  -3   4  111.29   11.60
   8  -3   4   85.59   11.80
  -9   3  -4   66.49   12.10
   9  -3   4   52.09    9.90
   9  -3   4   81.59   12.60
 -10   3  -4   57.39   13.20
  10  -3   4   47.90    9.70
  10  -3   4   64.59   12.90
  10   2  -4   99.59   14.30
 -10  -2   4   70.89   13.10
   9   2  -4   50.69   11.70
  -9  -2   4   50.29   11.50
   8   2  -4   77.39    6.70
   8   2  -4   77.49   11.70
  -8  -2   4   90.09   12.80
   7   2  -4  339.87   14.60
   7   2  -4  342.87   20.30
  -7  -2   4  330.37   20.10
   6   2  -4  147.69   12.80
  -6  -2   4  125.79   11.60
  -6  -2   4  137.49   11.80
   5   2  -4   78.89    8.80
   5   2  -4   82.49    9.30
  -5  -2   4   60.29    8.60
  -5  -2   4   52.69    8.00
   4   2  -4   12.90    5.50
   4   2  -4    2.50    5.30
  -4  -2   4    2.20    4.80
  -4  -2   4   17.20    5.70
   3   2  -4  170.48   11.00
   3   2  -4  170.58   10.80
  -3  -2   4  166.08   10.40
  -3  -2   4  192.88   11.50
   2   2  -4   59.99    6.10
   2   2  -4   60.39    5.90
  -2  -2   4   49.70    5.50
  -2  -2   4   58.89    6.30
   1   2  -4  190.58    9.70
   1   2  -4  179.78    9.90
  -1  -2   4  204.68   10.30
  -1  -2   4  184.28    9.50
   0   2  -4  126.49    7.40
   0   2  -4  109.79    7.40
   0  -2   4  104.99    8.30
  -1   2  -4  468.05   17.70
  -1   2  -4  464.75   18.10
  -1   2  -4  443.96   17.80
   1  -2   4  492.95   18.30
   1  -2   4  433.76   17.60
  -2   2  -4  207.68   11.10
  -2   2  -4  170.78   10.60
  -2   2  -4  215.38   10.70
   2  -2   4  217.98   10.80
   2  -2   4  224.28   10.90
   2  -2   4  218.48   11.60
  -3   2  -4  736.23   28.20
  -3   2  -4  740.83   28.80
  -3   2  -4  752.92   27.90
   3  -2   4  814.92   29.10
   3  -2   4  726.53   28.60
   3  -2   4  759.22   28.00
  -4   2  -4  154.58   10.70
  -4   2  -4  157.38   10.70
  -4   2  -4  142.99   11.60
   4  -2   4  143.99   11.80
   4  -2   4  164.78   11.40
   4  -2   4  166.18   11.30
  -5   2  -4   84.59   10.10
  -5   2  -4   84.09    8.40
  -5   2  -4   56.79    7.60
   5  -2   4   65.69    8.60
   5  -2   4   75.59    8.40
   5  -2   4   77.69    9.60
  -6   2  -4   57.19   10.10
  -6   2  -4   45.60    7.70
   6  -2   4   64.79    8.60
   6  -2   4   49.10    9.00
   6  -2   4   40.00    8.60
  -7   2  -4  154.38   11.90
  -7   2  -4  143.49   14.10
   7  -2   4  113.59   11.10
   7  -2   4  117.99   12.80
  -8   2  -4   -0.20    8.20
   8  -2   4    7.80    8.70
   8  -2   4   19.40    7.10
  -9   2  -4   56.69   11.70
   9  -2   4   35.90   10.80
   9  -2   4   40.00    8.80
 -10   2  -4   32.10   12.10
  10  -2   4   50.79   12.40
  10  -2   4   27.90    8.20
  10   1  -4   23.60   10.40
 -10  -1   4   10.50   10.60
   9   1  -4   42.40    6.80
   9   1  -4   49.00   10.90
  -9  -1   4   26.50    9.70
   8   1  -4   12.70    5.20
   8   1  -4    0.70    7.80
  -8  -1   4    5.50    8.40
   7   1  -4  562.94   25.90
  -7  -1   4  492.15   25.50
   6   1  -4  232.68   15.90
   6   1  -4  272.37   16.40
  -6  -1   4  277.07   16.20
  -6  -1   4  252.47   16.00
   5   1  -4  158.38   12.00
   5   1  -4  153.78   11.60
  -5  -1   4  139.19   11.40
  -5  -1   4  161.18   12.00
   4   1  -4  509.95   22.10
   4   1  -4  549.95   22.20
  -4  -1   4  513.85   21.80
  -4  -1   4  548.35   22.50
   3   1  -4   76.09    7.30
   3   1  -4   93.79    8.00
  -3  -1   4   75.59    7.40
   2   1  -4  183.98   10.40
   2   1  -4  206.18   11.10
  -2  -1   4  218.28   11.30
  -2  -1   4  197.88   10.40
   1   1  -4  347.87   14.90
   1   1  -4  338.47   14.40
  -1  -1   4  359.66   15.20
   0   1  -4   31.70    4.80
   0   1  -4   33.00    4.60
   0  -1   4   30.70    4.20
   0  -1   4   35.10    5.20
  -1   1  -4  771.22   27.60
  -1   1  -4  766.62   28.50
  -1   1  -4  813.52   28.30
   1  -1   4  741.83   28.10
   1  -1   4  815.42   28.70
  -2   1  -4  409.36   16.80
  -2   1  -4  347.37   16.60
  -2   1  -4  377.36   15.90
   2  -1   4  402.96   16.60
   2  -1   4  403.46   17.10
  -3   1  -4  282.47   13.40
  -3   1  -4  273.37   14.50
  -3   1  -4  264.37   13.90
   3  -1   4  270.17   14.50
   3  -1   4  266.47   13.10
   3  -1   4  277.87   14.10
  -4   1  -4  740.63   29.40
  -4   1  -4  741.23   27.30
  -4   1  -4  698.33   28.40
   4  -1   4  681.93   28.80
   4  -1   4  742.73   27.50
   4  -1   4  725.53   28.90
  -5   1  -4  304.97   15.60
  -5   1  -4  326.67   18.40
  -5   1  -4  313.97   17.20
   5  -1   4  325.17   16.10
   5  -1   4  342.37   18.10
   5  -1   4  318.47   18.00
  -6   1  -4   33.90    9.10
  -6   1  -4   29.70    6.70
   6  -1   4   27.60    8.10
   6  -1   4   23.20    6.50
  -7   1  -4    1.10    8.30
  -7   1  -4    5.90    6.30
   7  -1   4    1.80    8.30
   7  -1   4   -0.40    5.90
  -8   1  -4    4.50    9.00
   8  -1   4   -2.50    8.40
   8  -1   4    4.60    6.00
  -9   1  -4    6.00   10.00
   9  -1   4    5.90    6.60
   9  -1   4   -5.80    9.70
 -10   1  -4    3.70   10.50
  10  -1   4    3.50   10.50
  11   0  -4   10.60   10.90
 -11   0   4    3.10   11.00
  10   0  -4    8.50    9.50
  10   0  -4    4.00    6.10
 -10   0   4   -1.00    9.70
   9   0  -4   14.10    6.30
   9   0  -4    0.70    8.10
  -9   0   4   27.30    9.30
   8   0  -4   -5.20    7.40
  -8   0   4   11.40    8.80
   7   0  -4  282.87   18.20
  -7   0   4  289.27   18.40
   6   0  -4 1145.49   42.90
   6   0  -4 1183.78   42.50
  -6   0   4 1058.29   42.40
  -6   0   4 1104.79   42.50
   5   0  -4  344.07   17.90
   5   0  -4  356.66   17.30
  -5   0   4  383.76   18.00
  -5   0   4  361.06   17.50
   4   0  -4  480.35   20.20
   4   0  -4  445.36   20.20
  -4   0   4  507.45   20.80
  -4   0   4  453.65   19.90
   3   0  -4   18.60    4.90
   3   0  -4   33.80    5.80
  -3   0   4   19.30    4.60
  -3   0   4   37.60    6.30
   2   0  -4   41.40    5.70
   2   0  -4   48.30    5.60
  -2   0   4   46.70    6.10
  -2   0   4   34.10    4.60
   1   0  -4  195.58   10.50
   1   0  -4  200.08   10.60
  -1   0   4  213.28   11.00
   0   0  -4  111.19    8.00
   0   0  -4   97.29    8.20
   0   0   4  111.39    8.20
   0   0   4  110.49    7.80
  -1   0  -4   22.10    5.00
  -1   0  -4   28.50    5.60
   1   0   4   13.60    5.10
   1   0   4    7.80    3.90
  -2   0  -4   90.49    7.10
  -2   0  -4  115.69    9.10
  -2   0  -4  118.79    9.30
   2   0   4  117.79    9.50
   2   0   4  102.39    8.40
  -3   0  -4 1343.67   45.00
  -3   0  -4 1259.07   47.20
  -3   0  -4 1335.77   46.90
   3   0   4 1297.67   47.00
   3   0   4 1333.47   47.30
  -4   0  -4  723.73   28.90
  -4   0  -4  714.43   29.50
  -4   0  -4  715.33   26.80
   4   0   4  700.33   29.20
   4   0   4  728.23   29.10
  -5   0  -4  460.85   19.60
  -5   0  -4  449.26   22.90
  -5   0  -4  466.75   22.00
   5   0   4  445.46   23.30
   5   0   4  468.25   22.60
  -6   0  -4  171.18   12.00
  -6   0  -4  168.88   14.50
   6   0   4  148.19   13.80
  -7   0  -4  165.68   16.10
  -7   0  -4  133.59   11.00
   7   0   4  148.49   15.50
  -8   0  -4   40.10   10.80
   8   0   4   44.30   10.90
  -9   0  -4   18.30   11.00
   9   0   4   28.40   11.50
  11  -1  -4   14.20    7.10
  11  -1  -4   22.10   10.60
 -11   1   4   23.90   11.50
  10  -1  -4    4.10    6.50
  10  -1  -4    4.50    8.60
 -10   1   4   -3.20    9.50
   9  -1  -4    9.70    8.10
   9  -1  -4    2.40    5.70
  -9   1   4    4.00    8.70
   8  -1  -4   -4.00    7.10
  -8   1   4   -2.10    7.70
   7  -1  -4  632.54   27.50
   7  -1  -4  617.94   27.80
  -7   1   4  612.24   27.70
   6  -1  -4  182.78   12.80
   6  -1  -4  164.48   13.30
  -6   1   4  173.58   13.00
  -6   1   4  157.28   12.80
   5  -1  -4  264.57   14.10
  -5   1   4  237.38   14.20
  -5   1   4  243.48   14.50
   4  -1  -4 1609.94   54.99
   4  -1  -4 1500.65   55.19
  -4   1   4 1607.44   54.99
  -4   1   4 1614.54   55.39
   3  -1  -4   73.99    7.60
   3  -1  -4  102.39    7.60
  -3   1   4   82.99    7.30
  -3   1   4   84.19    6.90
   2  -1  -4 1446.26   47.10
   2  -1  -4 1305.17   47.30
  -2   1   4 1395.86   47.40
  -2   1   4 1330.57   46.90
   1  -1  -4  284.07   12.30
   1  -1  -4  248.48   12.00
  -1   1   4  249.68   11.60
  -1   1   4  248.78   12.30
   0  -1  -4   65.09    6.30
   0  -1  -4   67.19    6.50
   0   1   4   72.69    6.00
   0   1   4   66.39    6.50
  -1  -1  -4  472.95   18.60
  -1  -1  -4  466.65   19.00
   1   1   4  447.46   18.80
   1   1   4  423.56   18.20
  -2  -1  -4  165.28   11.00
  -2  -1  -4  173.08   11.60
  -2  -1  -4  163.18    9.70
   2   1   4  195.48   11.80
   2   1   4  176.98   11.00
  -3  -1  -4  245.08   14.50
  -3  -1  -4  267.97   12.30
  -3  -1  -4  237.88   13.80
   3   1   4  255.57   14.10
   3   1   4  228.38   13.90
  -4  -1  -4  316.47   17.20
  -4  -1  -4  313.17   18.30
  -4  -1  -4  354.46   15.40
   4   1   4  358.36   18.10
   4   1   4  343.77   18.10
  -5  -1  -4  375.46   21.20
  -5  -1  -4  373.66   20.40
  -5  -1  -4  413.26   17.60
   5   1   4  386.46   20.80
  -6  -1  -4   88.79   12.50
  -6  -1  -4  128.09   10.30
   6   1   4  106.09   12.20
  -7  -1  -4   17.10    5.60
  -7  -1  -4   13.20    9.60
   7   1   4   13.10    8.90
  -8  -1  -4   19.30   10.60
   8   1   4   11.20    9.60
  -9  -1  -4   14.10   10.50
   9   1   4    3.60   10.00
  11  -2  -4   32.60    8.50
  11  -2  -4   41.80   11.90
 -11   2   4   29.80   11.00
  10  -2  -4   31.20    9.80
  10  -2  -4   23.90    7.90
 -10   2   4   30.00   10.50
   9  -2  -4   12.30    8.50
  -9   2   4    2.40    8.20
   8  -2  -4   63.99   10.20
  -8   2   4   96.39   11.80
   7  -2  -4   79.19    9.80
   7  -2  -4   74.49   10.10
  -7   2   4   96.59   10.40
   6  -2  -4   43.70    8.10
   6  -2  -4   53.29    8.10
  -6   2   4   55.79    8.50
  -6   2   4   41.20    7.30
   5  -2  -4   92.69    8.80
   5  -2  -4   87.79    9.40
  -5   2   4   66.89    8.10
  -5   2   4   90.79    8.90
   4  -2  -4  715.43   25.70
   4  -2  -4  601.94   25.50
  -4   2   4  626.74   25.20
  -4   2   4  682.03   26.10
   3  -2  -4 1227.38   44.20
   3  -2  -4 1306.27   44.00
  -3   2   4 1221.58   43.80
  -3   2   4 1281.27   44.30
   2  -2  -4  149.79    9.40
  -2   2   4  121.09    8.70
  -2   2   4  140.09    8.60
   1  -2  -4  226.48   11.10
   1  -2  -4  213.88   11.10
  -1   2   4  219.78   11.00
  -1   2   4  201.88   10.50
   0  -2  -4   76.19    6.90
   0  -2  -4   67.59    6.70
   0   2   4   71.29    6.30
   0   2   4   67.39    6.70
  -1  -2  -4   34.00    6.30
  -1  -2  -4   29.80    5.50
   1   2   4   30.30    5.60
   1   2   4   32.80    5.50
  -2  -2  -4  273.57   13.90
  -2  -2  -4  271.37   14.60
   2   2   4  266.17   13.80
   2   2   4  226.58   13.50
  -3  -2  -4   82.59    8.70
  -3  -2  -4   85.69    7.00
  -3  -2  -4   71.99    9.10
   3   2   4   63.99    8.10
   3   2   4   64.19    8.20
  -4  -2  -4    3.80    6.80
  -4  -2  -4   13.20    4.60
  -4  -2  -4   10.10    6.20
   4   2   4    3.80    6.40
  -5  -2  -4    3.40    7.10
  -5  -2  -4    9.80    8.20
  -5  -2  -4   15.70    5.30
   5   2   4   15.00    8.00
  -6  -2  -4   21.30    9.10
  -6  -2  -4   23.60    5.60
   6   2   4   20.80    9.10
  -7  -2  -4   36.60   10.80
   7   2   4   23.90    9.70
  -8  -2  -4   15.00   10.90
   8   2   4   29.50   10.70
  11  -3  -4   77.69   13.10
  11  -3  -4   63.69   10.60
 -11   3   4   66.69   12.90
  10  -3  -4   17.80    7.20
  10  -3  -4    0.30    8.30
 -10   3   4   -2.90    8.40
   9  -3  -4    4.90    7.80
  -9   3   4    9.50    8.10
   8  -3  -4  108.89   11.90
   8  -3  -4  111.99   12.10
  -8   3   4  113.99   12.40
   7  -3  -4    2.00    6.40
   7  -3  -4    3.20    6.20
  -7   3   4   -1.00    6.30
   6  -3  -4   24.20    6.30
   6  -3  -4   24.40    6.80
  -6   3   4   21.80    6.50
  -6   3   4   21.70    6.50
   5  -3  -4    1.00    4.90
   5  -3  -4    2.30    5.00
  -5   3   4    3.30    4.50
  -5   3   4   -7.00    4.60
   4  -3  -4  566.94   22.50
   4  -3  -4  551.54   23.10
  -4   3   4  582.14   22.70
  -4   3   4  557.14   22.40
   3  -3  -4   42.90    5.90
   3  -3  -4   48.70    6.50
  -3   3   4   32.60    5.40
  -3   3   4   39.90    5.90
   2  -3  -4  326.47   15.20
   2  -3  -4  374.06   15.30
  -2   3   4  361.56   15.20
  -2   3   4  333.67   14.70
   1  -3  -4   14.90    4.70
   1  -3  -4   19.40    4.80
  -1   3   4   13.10    4.10
  -1   3   4   19.10    4.70
   0  -3  -4   13.50    4.80
   0  -3  -4    3.20    4.60
   0   3   4   15.90    4.50
   0   3   4   11.90    4.60
  -1  -3  -4  648.94   24.60
  -1  -3  -4  624.04   25.00
   1   3   4  630.84   24.60
   1   3   4  576.14   24.00
  -2  -3  -4  197.38   12.80
  -2  -3  -4  186.48   13.10
   2   3   4  221.38   12.70
   2   3   4  209.08   12.20
  -3  -3  -4  157.48    9.50
  -3  -3  -4  145.49   11.60
  -3  -3  -4  111.39   10.70
   3   3   4  118.59   10.40
  -4  -3  -4   97.09   11.20
  -4  -3  -4  118.19   11.50
  -4  -3  -4  112.19    8.30
   4   3   4   97.69   10.60
  -5  -3  -4   31.90    9.00
  -5  -3  -4   35.10    5.70
   5   3   4   20.20    8.00
  -6  -3  -4   94.19    7.80
  -6  -3  -4   74.59   11.70
   6   3   4   61.09   10.80
  -7  -3  -4   41.10   11.00
   7   3   4   21.70    9.60
  -8  -3  -4   36.10   12.70
   8   3   4   47.40   12.00
  11  -4  -4    7.70    9.00
  11  -4  -4    1.40    7.30
 -11   4   4   -7.30    8.40
  10  -4  -4   28.80    9.30
 -10   4   4   30.50    9.40
   9  -4  -4   70.29   10.80
  -9   4   4   82.89   11.10
   8  -4  -4  141.79   12.20
   8  -4  -4  104.09   11.60
  -8   4   4  140.09   12.50
   7  -4  -4   89.09    9.60
   7  -4  -4   97.09   10.90
  -7   4   4   81.99    9.60
   6  -4  -4   15.30    5.90
   6  -4  -4    9.90    5.90
  -6   4   4    5.80    5.40
  -6   4   4   10.30    5.90
   5  -4  -4  199.08   12.80
   5  -4  -4  191.08   12.20
  -5   4   4  227.08   12.30
  -5   4   4  203.88   12.30
   4  -4  -4   -0.80    5.00
   4  -4  -4    7.30    4.60
  -4   4   4    8.20    5.00
  -4   4   4    5.50    4.10
   3  -4  -4    5.90    4.80
   3  -4  -4    9.20    4.50
  -3   4   4   10.80    4.20
  -3   4   4    7.90    4.50
   2  -4  -4  186.78   10.80
   2  -4  -4  191.08   10.40
  -2   4   4  188.08   10.10
  -2   4   4  169.78    9.80
   1  -4  -4  127.69    9.70
   1  -4  -4  158.38    9.50
  -1   4   4  143.59    8.90
  -1   4   4  147.29    9.40
   0  -4  -4  196.88   12.10
   0  -4  -4  208.78   11.40
   0   4   4  198.98   10.80
   0   4   4  198.58   11.20
  -1  -4  -4  220.28   12.60
  -1  -4  -4  210.18   13.10
   1   4   4  196.48   11.80
   1   4   4  222.48   12.20
  -2  -4  -4   40.90    7.70
  -2  -4  -4   47.50    7.50
   2   4   4   57.79    7.50
  -3  -4  -4  210.88   15.50
  -3  -4  -4  235.58   11.90
  -3  -4  -4  218.18   14.80
   3   4   4  214.98   14.10
  -4  -4  -4    5.70    4.30
  -4  -4  -4    7.90    6.50
  -4  -4  -4   16.60    8.10
   4   4   4    9.10    6.70
  -5  -4  -4   -9.20    7.10
  -5  -4  -4   13.50    4.50
   5   4   4    5.10    7.00
  -6  -4  -4    6.50    8.70
   6   4   4    4.30    8.00
  -7  -4  -4   -0.80    9.40
   7   4   4    9.80    8.80
  11  -5  -4   26.00    9.70
  11  -5  -4   46.10    9.90
 -11   5   4   54.79   11.10
  10  -5  -4   58.79   10.20
 -10   5   4   62.99   11.00
   9  -5  -4  106.69   12.30
   9  -5  -4   92.49   11.20
  -9   5   4  100.39   11.40
   8  -5  -4  194.48   14.40
   8  -5  -4  174.98   14.60
  -8   5   4  183.58   14.20
   7  -5  -4   72.89    8.90
   7  -5  -4   65.19    9.00
  -7   5   4   69.99    8.90
   6  -5  -4  113.09   10.10
   6  -5  -4  122.19    9.90
  -6   5   4  113.49    9.70
   5  -5  -4   96.89    8.30
   5  -5  -4   91.59    9.50
  -5   5   4   79.69    7.60
  -5   5   4   91.79    8.40
   4  -5  -4    6.50    5.20
   4  -5  -4    2.20    4.40
  -4   5   4    1.60    4.30
  -4   5   4    3.50    3.90
   3  -5  -4   52.39    6.40
   3  -5  -4   65.39    6.60
  -3   5   4   44.70    5.50
  -3   5   4   50.39    5.50
   2  -5  -4  323.57   15.60
   2  -5  -4  343.87   15.20
  -2   5   4  381.26   15.10
  -2   5   4  327.87   14.50
   1  -5  -4   20.00    5.60
   1  -5  -4   27.50    5.50
  -1   5   4   23.90    4.70
  -1   5   4   28.80    5.10
   0  -5  -4  137.19   10.10
   0  -5  -4  141.59   11.00
   0   5   4  148.69    9.60
   0   5   4  143.99    9.90
  -1  -5  -4  239.48   14.80
  -1  -5  -4  255.77   14.20
   1   5   4  272.77   13.80
  -2  -5  -4  361.06   19.50
  -2  -5  -4  402.76   18.90
   2   5   4  376.46   18.10
  -3  -5  -4  142.69   11.90
  -3  -5  -4  110.79   11.70
  -3  -5  -4  138.69    9.40
   3   5   4  129.39   11.20
  -4  -5  -4   37.60    8.50
  -4  -5  -4   23.90    8.60
  -4  -5  -4   28.20    4.80
   4   5   4   22.40    7.60
  -5  -5  -4   -3.90    7.70
  -5  -5  -4    0.50    3.50
   5   5   4    5.40    7.30
  -6  -5  -4   -0.30    8.60
  11  -6  -4   16.60    8.90
  11  -6  -4    5.90    7.80
  10  -6  -4   49.50   10.20
 -10   6   4   37.90    9.00
   9  -6  -4   51.89    9.70
   9  -6  -4   55.49    9.20
  -9   6   4   44.10    8.40
   8  -6  -4   52.79    9.00
   8  -6  -4   41.30    7.80
  -8   6   4   47.70    8.10
   7  -6  -4   45.40    7.70
   7  -6  -4   34.10    7.80
  -7   6   4   31.90    6.70
   6  -6  -4   40.80    7.60
   6  -6  -4   45.50    7.00
  -6   6   4   42.70    6.60
   5  -6  -4  150.08    9.90
   5  -6  -4  132.69   10.60
  -5   6   4  106.29    9.00
  -5   6   4  125.69    9.50
   4  -6  -4    6.10    5.30
   4  -6  -4   12.90    5.00
  -4   6   4    8.50    4.10
  -4   6   4    5.40    3.80
   3  -6  -4   85.99    8.10
   3  -6  -4   83.29    7.30
  -3   6   4   80.49    6.70
   2  -6  -4  174.18   10.40
   2  -6  -4  156.68   10.90
  -2   6   4  150.58    9.30
   1  -6  -4   30.40    6.40
   1  -6  -4   24.00    5.70
  -1   6   4   22.40    4.50
  -1   6   4   27.90    5.00
   0  -6  -4   65.19    7.50
   0  -6  -4   46.70    7.40
   0   6   4   48.30    6.20
   0   6   4   49.50    6.30
  -1  -6  -4  151.98   12.80
  -1  -6  -4  169.68   11.90
   1   6   4  143.79   11.10
  -2  -6  -4   51.09    8.00
  -2  -6  -4   18.70    7.60
   2   6   4   19.40    5.90
  -3  -6  -4  129.29   11.90
  -3  -6  -4  100.79   11.60
  -3  -6  -4  115.29    8.70
   3   6   4  101.19   10.20
  -4  -6  -4   17.80    8.50
  -4  -6  -4   27.90    4.60
   4   6   4   31.70    7.80
  -5  -6  -4    2.70    8.30
  11  -7  -4   13.10    8.50
  11  -7  -4    8.30    8.60
  10  -7  -4    4.50    8.30
   9  -7  -4    7.70    6.40
   9  -7  -4    6.90    7.80
  -9   7   4    5.10    6.10
   8  -7  -4   21.00    7.50
   8  -7  -4   21.10    6.60
  -8   7   4   21.50    6.30
   7  -7  -4   17.80    6.10
   7  -7  -4   11.90    6.90
  -7   7   4   13.80    5.20
   6  -7  -4   12.10    6.40
   6  -7  -4   13.90    5.70
  -6   7   4   10.70    4.70
   5  -7  -4   82.69    8.00
   5  -7  -4   77.59    8.60
  -5   7   4   78.89    7.00
   4  -7  -4  110.49    8.60
   4  -7  -4  116.99    9.50
  -4   7   4  101.79    7.80
  -4   7   4  106.69    7.60
   3  -7  -4    3.70    4.60
   3  -7  -4    4.90    5.40
  -3   7   4   -2.00    3.40
   2  -7  -4   13.00    5.20
   2  -7  -4    7.00    5.60
  -2   7   4   19.90    4.20
  -2   7   4   19.60    4.20
   1  -7  -4   21.00    6.40
   1  -7  -4   30.50    5.90
  -1   7   4   16.20    4.20
  -1   7   4   19.90    4.70
   0  -7  -4   23.30    6.20
   0  -7  -4   26.70    6.90
  -1  -7  -4   16.90    6.10
  -1  -7  -4   10.10    7.00
   1   7   4   11.80    4.90
  -2  -7  -4    2.30    6.90
  -2  -7  -4   -3.10    5.50
   2   7   4    2.90    4.90
  -3  -7  -4   43.40    9.80
  -4  -7  -4   39.60   10.30
  11  -8  -4  -10.00    7.50
  10  -8  -4   -3.50    7.90
   9  -8  -4   11.20    7.90
   8  -8  -4    0.80    6.70
   8  -8  -4  -18.30    5.20
   7  -8  -4    0.60    5.90
   7  -8  -4    5.20    5.30
   6  -8  -4   21.20    5.50
   6  -8  -4   10.50    6.20
  -6   8   4   19.50    4.40
   5  -8  -4   52.39    6.80
   5  -8  -4   39.70    6.90
  -5   8   4   36.80    4.60
  -5   8   4   43.60    4.50
   4  -8  -4   80.69    7.60
   4  -8  -4   83.29    8.50
  -4   8   4   79.09    5.70
  -4   8   4   74.89    5.40
   3  -8  -4   68.39    7.90
   3  -8  -4   79.59    7.40
  -3   8   4   66.89    4.90
  -3   8   4   64.49    5.00
   2  -8  -4   11.60    5.10
   2  -8  -4   16.50    6.10
  -2   8   4   12.60    3.20
  -2   8   4   14.80    3.30
   1  -8  -4   21.50    6.40
   1  -8  -4   16.40    5.40
  -1   8   4   15.80    3.80
   0  -8  -4  135.89   11.20
   0  -8  -4  113.89    9.80
  -1  -8  -4    5.50    6.80
  -2  -8  -4    6.80    7.70
  -3  -8  -4   38.00   10.40
  10  -9  -4   -2.10    7.90
   9  -9  -4    2.80    7.50
   8  -9  -4    0.80    6.60
   7  -9  -4   22.50    7.10
   6  -9  -4   30.60    6.10
   6  -9  -4   22.10    6.70
   5  -9  -4   46.50    6.60
   5  -9  -4   42.30    7.00
   4  -9  -4   96.39    9.00
   4  -9  -4   93.19    8.00
   3  -9  -4   31.80    6.60
   3  -9  -4   42.30    6.10
   2  -9  -4   66.59    8.10
   2  -9  -4   65.39    7.40
   1  -9  -4   99.19   10.10
   0  -9  -4   10.60    7.00
  -2  -9  -4   -6.60    7.60
   9 -10  -4   -4.30    7.20
   8 -10  -4    6.40    7.00
   7 -10  -4   12.30    6.50
   6 -10  -4    2.50    5.80
   5 -10  -4   18.20    6.20
   4 -10  -4    0.40    5.20
   3 -10  -4   27.10    6.80
   2 -10  -4   20.50    6.80
   1 -10  -4   36.70    7.90
   0 -10  -4    6.60    7.20
   7 -11  -4    4.20    6.10
   6 -11  -4    4.50    5.90
   5 -11  -4    5.50    5.40
   4 -11  -4   -1.60    5.40
   3 -11  -4   12.00    6.20
   2 -11  -4    3.40    6.70
   1 -12   5    0.90    5.90
   2 -12   5   14.10    7.00
   3 -12   5   28.50    8.00
   4 -12   5   15.70    7.70
   5 -12   5   -5.20    7.60
   6 -12   5    3.50    3.90
   6 -12   5   -2.30    8.20
  -2 -11   5    7.40    6.10
  -1 -11   5    2.40    5.00
   0 -11   5   -0.50    5.10
   0 -11   5   -0.60    3.70
   1 -11   5   11.80    6.30
   2 -11   5   25.70    7.70
   3 -11   5   18.90    7.60
   4 -11   5   41.60    9.20
   5 -11   5   11.30    8.60
   5 -11   5   25.90    4.50
   6 -11   5   43.10   10.20
   6 -11   5   46.00    6.50
   7 -11   5   10.80    6.60
   7 -11   5   -4.60    8.60
   8 -11   5   -4.80    6.50
  -3 -10   5   14.60    7.30
  -2 -10   5   50.39    7.80
  -1 -10   5   29.40    5.90
   0 -10   5   39.20    6.60
   0 -10   5   34.50    5.10
   0 -10   5   28.40    4.90
   1 -10   5   -8.60    5.10
   1 -10   5   -1.30    3.10
   1 -10   5   -0.20    3.00
   2 -10   5   16.20    6.80
   3 -10   5   60.99    9.20
   4 -10   5  108.19    7.60
   4 -10   5  108.59   12.00
   4 -10   5  109.79    7.80
   5 -10   5   15.90    8.30
   5 -10   5   18.60    5.10
   5 -10   5   21.00    4.90
   6 -10   5   35.40    6.90
   6 -10   5   24.20    9.10
   7 -10   5   18.60    6.90
   7 -10   5   20.90    9.90
   8 -10   5   -2.10    8.10
   8 -10   5    8.50    7.20
   9 -10   5   -3.20    7.60
  -5  -9   5   43.60    9.90
  -4  -9   5   21.10    7.80
  -3  -9   5   33.60    7.50
  -2  -9   5   36.50    7.10
  -2  -9   5   36.70    6.60
  -1  -9   5  113.49    9.10
  -1  -9   5  106.99    8.60
   0  -9   5   40.90    6.60
   0  -9   5   29.90    5.00
   0  -9   5   36.00    5.10
   1  -9   5    6.30    5.80
   1  -9   5    8.30    3.60
   1  -9   5   -2.20    3.40
   2  -9   5   -3.50    5.50
   2  -9   5   -1.80    3.10
   2  -9   5    5.70    3.30
   3  -9   5   15.20    4.00
   3  -9   5   21.10    4.00
   3  -9   5   32.10    7.50
   4  -9   5   -4.90    3.80
   4  -9   5   -0.60    4.20
   4  -9   5    7.30    7.20
   5  -9   5   81.49   11.00
   5  -9   5   56.39    7.20
   5  -9   5   77.29    7.40
   6  -9   5   40.80    7.20
   6  -9   5   30.10    6.40
   6  -9   5   33.00    9.70
   7  -9   5   20.20    8.60
   7  -9   5   23.00    7.40
   8  -9   5   14.60    8.20
   8  -9   5   11.50    6.90
   9  -9   5    1.00    8.10
   9  -9   5    6.50    7.90
  -6  -8   5    0.70    8.20
  -5  -8   5    1.70    7.50
  -4  -8   5   -8.60    6.40
  -3  -8   5   16.50    6.70
  -3  -8   5   18.50    6.50
   2   8  -5   36.80    4.30
   2   8  -5   27.70    4.10
  -2  -8   5   37.90    6.30
  -2  -8   5   25.60    6.10
  -1  -8   5   21.40    5.20
  -1  -8   5    9.20    4.90
   0  -8   5  106.99    8.30
   0  -8   5  105.69    8.90
   0  -8   5  117.49    8.30
   1  -8   5   75.99    6.00
   1  -8   5   85.99    6.50
   1  -8   5   75.19    8.40
   2  -8   5   50.89    5.00
   2  -8   5   53.99    5.40
   2  -8   5   50.89    8.20
   3  -8   5   80.49   10.00
   3  -8   5   74.29    6.40
   3  -8   5   69.79    6.40
   4  -8   5   -8.40    4.50
   4  -8   5    1.00    4.40
   4  -8   5    3.60    6.60
  -5   8  -5    4.20    3.80
  -5   8  -5    0.90    3.40
   5  -8   5    6.10    7.50
   5  -8   5    0.90    5.10
   5  -8   5    2.80    4.90
   6  -8   5   21.90    8.50
   6  -8   5   26.50    6.90
   6  -8   5   21.00    6.50
  -7   8  -5   29.70    6.90
   7  -8   5   28.10    6.90
   7  -8   5   41.30    8.50
   7  -8   5   26.70    8.10
   8  -8   5   -9.90    7.00
   8  -8   5    3.50    6.70
   9  -8   5    5.90    7.40
   9  -8   5    2.10    7.90
  10  -8   5  -10.10    8.10
  -7  -7   5    7.40    9.10
  -6  -7   5   15.70    8.60
  -5  -7   5    9.10    6.70
  -5  -7   5  -14.20    6.30
   4   7  -5    9.30    5.60
  -4  -7   5    0.70    5.60
  -4  -7   5    9.70    6.80
   3   7  -5    0.70    4.30
  -3  -7   5    7.70    6.10
  -3  -7   5    8.00    5.80
   2   7  -5    7.90    3.60
   2   7  -5   18.40    4.30
  -2  -7   5    9.00    5.50
  -2  -7   5   13.40    5.40
   1   7  -5   67.69    5.70
   1   7  -5   61.49    4.90
  -1  -7   5   69.79    6.90
  -1  -7   5   66.29    6.90
   0  -7   5   49.90    5.70
   0  -7   5   46.80    5.40
   0  -7   5   50.29    6.30
  -1   7  -5  234.78   13.10
   1  -7   5  221.88   10.80
   1  -7   5  220.18   13.00
   1  -7   5  204.58   10.40
  -2   7  -5  340.27   16.90
   2  -7   5  321.67   14.20
   2  -7   5  358.96   17.50
   2  -7   5  333.67   14.10
  -3   7  -5   70.19    5.60
  -3   7  -5   78.49    8.90
  -3   7  -5   81.29    5.40
   3  -7   5   74.39    6.60
   3  -7   5   61.59    8.40
   3  -7   5   72.59    6.80
  -4   7  -5    0.10    3.70
  -4   7  -5    0.60    3.40
   4  -7   5   -3.50    5.70
   4  -7   5   -0.10    4.80
   4  -7   5   -4.50    4.50
  -5   7  -5    3.10    4.40
  -5   7  -5    6.40    4.90
   5  -7   5   11.60    6.00
   5  -7   5    7.20    6.60
   5  -7   5   22.00    6.30
  -6   7  -5   59.39    8.00
   6  -7   5   55.99    8.00
   6  -7   5   63.29   10.10
   6  -7   5   78.99    9.10
  -7   7  -5   18.60    6.80
   7  -7   5   20.80    7.60
   7  -7   5   16.70    7.80
   7  -7   5   27.30    7.60
  -8   7  -5   18.90    7.70
   8  -7   5   24.40    7.90
   8  -7   5   34.50    8.40
   8  -7   5   26.30    8.60
   9  -7   5   46.70   10.40
   9  -7   5   21.00    8.70
  10  -7   5   22.10   10.10
  10  -7   5   11.40    8.50
  -8  -6   5   42.90   11.50
  -7  -6   5   24.80    9.60
   6   6  -5   52.89    9.20
  -6  -6   5   66.49   10.00
  -6  -6   5   73.69   10.90
   5   6  -5    7.30    6.20
  -5  -6   5    2.80    6.70
  -5  -6   5    8.10    6.50
   4   6  -5    4.70    5.90
  -4  -6   5    5.90    6.50
  -4  -6   5   -3.60    6.00
   3   6  -5    7.60    5.00
  -3  -6   5    5.20    5.80
  -3  -6   5   10.80    6.00
   2   6  -5   48.10    5.30
   2   6  -5   52.79    5.90
   2   6  -5   50.79    5.90
  -2  -6   5   65.09    7.20
  -2  -6   5   54.29    6.60
   1   6  -5   23.50    4.70
   1   6  -5   19.00    4.00
  -1  -6   5   14.50    4.30
  -1  -6   5   18.20    4.80
   0   6  -5  128.89    7.40
   0   6  -5  138.99    7.20
   0   6  -5  140.49    9.80
   0  -6   5  124.19    8.40
   0  -6   5  146.49    9.00
   0  -6   5  149.79    9.60
  -1   6  -5  200.38    9.10
  -1   6  -5  205.48    8.80
  -1   6  -5  208.98   12.20
   1  -6   5  215.18   12.10
   1  -6   5  205.38   10.10
   1  -6   5  232.78   10.80
  -2   6  -5  166.18    8.70
  -2   6  -5  179.88   12.20
  -2   6  -5  190.18    8.40
   2  -6   5  171.58    9.90
   2  -6   5  190.18   12.60
   2  -6   5  164.78    9.50
  -3   6  -5  502.85   22.00
  -3   6  -5  500.35   18.90
   3  -6   5  492.45   22.10
   3  -6   5  494.05   20.00
   3  -6   5  476.95   19.60
  -4   6  -5  122.79   10.90
  -4   6  -5  135.49    9.00
  -4   6  -5  130.09    9.40
   4  -6   5  127.49    9.80
   4  -6   5  134.39   10.30
   4  -6   5  118.89   11.30
  -5   6  -5   23.30    7.20
  -5   6  -5   15.70    5.80
   5  -6   5   16.90    6.40
   5  -6   5   14.20    6.20
   5  -6   5   13.50    6.90
  -6   6  -5    2.90    6.30
   6  -6   5   15.50    7.00
   6  -6   5    8.40    6.50
   6  -6   5   -3.10    6.10
  -7   6  -5    9.30    7.00
   7  -6   5    9.50    7.40
   7  -6   5   22.40    7.60
   7  -6   5   15.90    7.60
  -8   6  -5   10.10    7.50
   8  -6   5    5.80    7.30
   8  -6   5   12.10    7.60
   8  -6   5   18.40    8.10
  -9   6  -5   18.90    8.30
   9  -6   5   11.40    8.30
   9  -6   5    5.50    8.40
  10  -6   5   11.20    9.30
  10  -6   5    9.00    8.60
   8   5  -5   57.39   11.00
  -8  -5   5   28.40   10.20
   7   5  -5   27.50    8.90
  -7  -5   5   21.80    9.00
   6   5  -5   54.59    9.70
  -6  -5   5   66.59   10.00
  -6  -5   5   44.20    9.20
   5   5  -5  115.09   10.90
  -5  -5   5   89.19   10.60
  -5  -5   5   78.89   10.10
   4   5  -5   31.10    3.00
   4   5  -5   33.30    7.00
  -4  -5   5   37.10    7.60
  -4  -5   5   28.60    7.00
   3   5  -5   11.50    4.90
   3   5  -5    5.00    5.10
   3   5  -5   16.20    3.40
  -3  -5   5   19.20    6.20
  -3  -5   5    9.10    5.20
   2   5  -5   17.20    3.90
   2   5  -5   13.70    4.50
   2   5  -5   17.20    5.00
  -2  -5   5   14.50    5.30
  -2  -5   5   12.90    4.60
   1   5  -5  133.19    8.50
   1   5  -5  138.09    8.40
   1   5  -5  134.49    8.10
  -1  -5   5  141.69    8.90
  -1  -5   5  126.39    9.20
   0   5  -5   91.59    7.50
   0   5  -5   87.99    6.40
   0  -5   5   96.19    7.40
   0  -5   5   89.49    7.20
   0  -5   5   96.19    7.20
  -1   5  -5  374.16   16.70
  -1   5  -5  364.46   14.80
   1  -5   5  381.36   15.40
   1  -5   5  380.46   16.90
   1  -5   5  391.06   15.90
  -2   5  -5 1098.29   38.90
  -2   5  -5 1185.18   38.60
  -2   5  -5 1101.29   39.80
   2  -5   5 1112.59   39.20
   2  -5   5 1067.69   38.80
   2  -5   5 1120.39   39.90
  -3   5  -5  618.14   22.40
  -3   5  -5  589.14   22.80
  -3   5  -5  583.74   24.10
   3  -5   5  592.64   23.30
   3  -5   5  565.94   22.80
   3  -5   5  563.64   24.40
  -4   5  -5  362.26   16.90
  -4   5  -5  365.46   16.30
  -4   5  -5  359.46   17.80
   4  -5   5  359.66   16.80
   4  -5   5  376.06   17.30
   4  -5   5  337.87   17.80
  -5   5  -5  125.89   10.70
  -5   5  -5  114.99   10.80
   5  -5   5  115.69   10.00
   5  -5   5  122.19   11.50
   5  -5   5  114.29   10.30
  -6   5  -5    9.30    7.00
  -6   5  -5   20.00    7.30
   6  -5   5    9.30    6.70
   6  -5   5   -9.20    6.00
   6  -5   5    2.90    6.90
  -7   5  -5    3.90    7.20
   7  -5   5   -8.00    6.60
   7  -5   5    2.20    7.00
   7  -5   5   18.50    6.90
  -8   5  -5   -2.50    7.20
   8  -5   5    1.40    7.60
   8  -5   5    6.60    7.30
  -9   5  -5   -5.70    7.80
   9  -5   5  -10.00    7.30
   9  -5   5    8.60    8.10
 -10   5  -5   19.70   10.80
  10  -5   5   20.50   10.60
  10  -5   5   20.20    9.20
   9   4  -5   17.30    9.70
  -9  -4   5   27.00   10.60
   8   4  -5   26.70    9.90
  -8  -4   5   26.30    9.70
   7   4  -5    2.30    7.70
  -7  -4   5    0.60    7.40
   6   4  -5  317.97   18.60
  -6  -4   5  265.97   18.00
  -6  -4   5  285.97   18.10
   5   4  -5   49.99    3.90
   5   4  -5   30.50    7.70
  -5  -4   5   41.10    8.60
  -5  -4   5   60.69    9.10
   4   4  -5    3.20    5.40
   4   4  -5   -3.10    2.50
   4   4  -5    3.60    5.80
  -4  -4   5    1.40    5.30
  -4  -4   5   -0.20    5.50
   3   4  -5  117.99    7.00
   3   4  -5  128.89    9.60
   3   4  -5  110.29    9.20
  -3  -4   5  128.19   10.00
  -3  -4   5  142.19   10.80
   2   4  -5   80.19    6.40
   2   4  -5   81.99    6.90
   2   4  -5   74.99    7.00
  -2  -4   5   69.49    6.80
  -2  -4   5   88.09    7.70
   1   4  -5   21.20    4.40
   1   4  -5   18.20    4.50
   1   4  -5   26.90    4.50
  -1  -4   5   18.50    4.90
  -1  -4   5   16.90    4.40
   0   4  -5   11.20    4.10
   0   4  -5    2.10    3.90
   0   4  -5   -1.60    3.30
   0  -4   5    3.00    3.30
   0  -4   5    5.90    4.30
  -1   4  -5  158.58   10.20
  -1   4  -5  164.78    8.80
  -1   4  -5  150.68    9.30
   1  -4   5  136.09    8.90
   1  -4   5  169.38    9.60
   1  -4   5  143.79   10.00
  -2   4  -5  150.88   10.20
  -2   4  -5  134.89    9.30
  -2   4  -5  143.09    8.80
   2  -4   5  152.98    9.90
   2  -4   5  161.48   10.50
   2  -4   5  124.29    9.00
  -3   4  -5   66.89    7.30
  -3   4  -5   72.39    6.80
  -3   4  -5   68.29    7.10
   3  -4   5   58.09    6.60
   3  -4   5   84.39    7.70
   3  -4   5   96.59    8.60
  -4   4  -5  335.57   15.40
  -4   4  -5  350.66   16.90
  -4   4  -5  310.27   15.90
   4  -4   5  311.77   15.80
   4  -4   5  333.77   16.30
   4  -4   5  317.67   16.60
  -5   4  -5  242.28   15.30
  -5   4  -5  239.68   14.70
   5  -4   5  236.08   14.80
   5  -4   5  248.68   15.20
   5  -4   5  240.58   14.90
  -6   4  -5   65.09    9.10
  -6   4  -5   57.79    9.30
   6  -4   5   63.79    9.40
   6  -4   5   46.50    8.40
   6  -4   5   67.79    9.40
  -7   4  -5   34.60    8.70
  -7   4  -5   37.90    8.10
   7  -4   5   41.30    9.60
   7  -4   5   21.20    8.60
   7  -4   5   32.80    8.00
  -8   4  -5    3.80    8.00
   8  -4   5    6.00    7.90
   8  -4   5    6.00    7.30
  -9   4  -5    4.30    9.30
   9  -4   5    6.30    8.90
   9  -4   5   -8.90    6.70
 -10   4  -5    9.70   10.40
  10  -4   5    4.70    7.80
  10  -4   5   -3.90    9.90
  10   3  -5   17.00   10.20
 -10  -3   5    8.60   10.80
   9   3  -5    6.80    8.90
  -9  -3   5   -7.10    8.50
   8   3  -5    8.60    8.50
   8   3  -5    6.20    3.50
  -8  -3   5   -9.40    8.10
   7   3  -5    3.50    3.40
   7   3  -5   -3.30    7.40
  -7  -3   5    2.20    7.70
   6   3  -5  226.08   15.90
  -6  -3   5  198.98   15.30
  -6  -3   5  214.18   15.70
   5   3  -5  130.49   11.30
  -5  -3   5  148.89   12.10
  -5  -3   5  141.99   11.90
   4   3  -5   16.80    6.20
   4   3  -5   18.40    6.10
  -4  -3   5   18.70    5.90
  -4  -3   5   26.40    6.70
   3   3  -5  196.78   11.60
   3   3  -5  198.98   12.20
  -3  -3   5  225.88   12.60
  -3  -3   5  184.28   11.60
   2   3  -5   30.20    4.20
   2   3  -5   16.30    5.10
   2   3  -5   16.30    4.90
  -2  -3   5   29.80    5.80
  -2  -3   5   29.20    5.10
   1   3  -5  143.69    9.30
   1   3  -5  131.29    8.50
   1   3  -5  131.29    8.10
  -1  -3   5  132.49    9.40
  -1  -3   5  133.49    8.50
   0   3  -5  478.95   18.70
   0   3  -5  479.75   19.20
   0   3  -5  469.55   18.70
   0  -3   5  474.75   18.80
   0  -3   5  511.35   19.60
  -1   3  -5  111.29    8.40
  -1   3  -5  110.09    8.60
  -1   3  -5  114.59    8.00
   1  -3   5  105.49    8.80
   1  -3   5  101.09    8.40
   1  -3   5  109.29    8.00
  -2   3  -5    2.70    4.60
  -2   3  -5    0.00    4.50
  -2   3  -5    1.40    4.10
   2  -3   5   -2.90    4.20
   2  -3   5   -1.30    4.20
   2  -3   5   -0.30    4.70
  -3   3  -5  259.77   14.20
  -3   3  -5  263.47   14.00
  -3   3  -5  256.27   13.20
   3  -3   5  297.57   14.30
   3  -3   5  268.67   13.80
   3  -3   5  270.17   14.20
  -4   3  -5  808.02   31.50
  -4   3  -5  837.82   31.60
  -4   3  -5  845.22   32.40
   4  -3   5  810.42   32.00
   4  -3   5  860.31   32.30
   4  -3   5  813.92   31.60
  -5   3  -5  326.37   18.60
  -5   3  -5  357.16   17.60
   5  -3   5  347.27   18.10
   5  -3   5  347.77   18.50
   5  -3   5  353.96   18.00
  -6   3  -5  229.28   16.40
  -6   3  -5  234.98   14.80
   6  -3   5  214.58   15.90
   6  -3   5  234.68   16.20
   6  -3   5  214.88   15.50
  -7   3  -5   19.20    7.40
  -7   3  -5   -0.40    7.40
   7  -3   5   15.20    8.90
   7  -3   5    1.70    6.50
  -8   3  -5   27.60    9.80
   8  -3   5   29.20    8.40
   8  -3   5   10.00    8.90
  -9   3  -5   -1.50    8.60
   9  -3   5    5.00    7.10
   9  -3   5  -20.80    8.00
 -10   3  -5    6.80   10.50
  10  -3   5    5.90    9.90
  10  -3   5   -1.50    7.10
  10   2  -5   56.49   12.50
 -10  -2   5   39.80   12.20
   9   2  -5    7.40    9.40
   9   2  -5   10.10    4.80
  -9  -2   5  -18.60    8.10
   8   2  -5    5.40    8.30
   8   2  -5   10.80    4.70
  -8  -2   5   18.70    9.30
   7   2  -5   12.40    8.40
  -7  -2   5    6.50    7.80
   6   2  -5  243.88   16.40
  -6  -2   5  254.07   16.50
  -6  -2   5  235.48   16.70
   5   2  -5  159.38   12.60
   5   2  -5  159.18   12.60
  -5  -2   5  140.39   12.00
  -5  -2   5  174.68   12.90
   4   2  -5  205.28   13.00
   4   2  -5  209.68   12.70
  -4  -2   5  204.98   12.70
  -4  -2   5  227.88   13.50
   3   2  -5 1181.18   43.80
   3   2  -5 1284.97   43.60
  -3  -2   5 1150.48   43.40
  -3  -2   5 1289.77   44.30
   2   2  -5  160.78    9.90
   2   2  -5  158.68   10.70
  -2  -2   5  163.48   10.90
  -2  -2   5  153.68    9.60
   1   2  -5   21.50    4.90
   1   2  -5   30.30    5.00
  -1  -2   5   26.00    5.30
  -1  -2   5   24.80    4.70
   0   2  -5  717.13   26.10
   0   2  -5  744.73   26.70
   0   2  -5  722.43   27.00
   0  -2   5  693.63   26.40
   0  -2   5  757.92   27.20
  -1   2  -5  789.92   28.70
  -1   2  -5  774.02   28.40
  -1   2  -5  788.42   29.20
   1  -2   5  777.72   28.60
   1  -2   5  799.12   29.10
  -2   2  -5   24.70    5.60
  -2   2  -5   17.40    5.10
  -2   2  -5   36.20    5.80
   2  -2   5   31.10    5.80
   2  -2   5   33.00    6.40
   2  -2   5   23.40    5.20
  -3   2  -5    6.40    5.60
  -3   2  -5    0.50    4.20
  -3   2  -5   -0.60    4.40
   3  -2   5   -4.60    5.10
   3  -2   5    1.50    4.30
   3  -2   5    8.00    4.50
  -4   2  -5  136.29   11.10
  -4   2  -5  134.49   10.10
  -4   2  -5  113.49   10.40
   4  -2   5  132.89   10.80
   4  -2   5  151.08   11.50
   4  -2   5  104.59    9.10
  -5   2  -5  330.57   19.00
  -5   2  -5  340.37   17.20
   5  -2   5  334.47   18.10
   5  -2   5  322.47   17.10
   5  -2   5  347.07   18.60
  -6   2  -5   45.90    7.90
  -6   2  -5   42.30    9.50
   6  -2   5   43.90    8.10
   6  -2   5   46.10    9.30
  -7   2  -5  108.69   10.90
  -7   2  -5  106.29   13.60
   7  -2   5  118.99   11.70
   7  -2   5  114.69   13.30
  -8   2  -5   48.70   11.30
   8  -2   5   48.90    8.80
   8  -2   5   42.80   10.90
  -9   2  -5   25.50   11.20
   9  -2   5   48.80   11.30
   9  -2   5   31.90    8.20
  10   1  -5   34.50   11.00
 -10  -1   5   43.80   12.10
   9   1  -5   34.80    6.60
   9   1  -5   35.40   10.30
  -9  -1   5   35.80   10.80
   8   1  -5   -3.40    7.80
  -8  -1   5  -10.60    7.70
   7   1  -5   65.59   10.60
  -7  -1   5   78.59   11.50
   6   1  -5  332.07   19.30
  -6  -1   5  335.67   18.80
  -6  -1   5  391.26   19.60
   5   1  -5   27.10    7.00
   5   1  -5   42.00    7.80
  -5  -1   5   36.40    7.50
  -5  -1   5   36.10    7.60
   4   1  -5  200.48   12.80
   4   1  -5  201.28   12.60
  -4  -1   5  202.18   12.40
  -4  -1   5  210.98   13.00
   3   1  -5  852.51   30.80
   3   1  -5  832.72   31.20
  -3  -1   5  794.12   30.70
  -3  -1   5  825.02   31.30
   2   1  -5   97.09    8.20
   2   1  -5  103.49    8.40
  -2  -1   5   80.49    7.60
  -2  -1   5  106.59    8.10
   1   1  -5 1412.76   51.19
   1   1  -5 1534.75   50.79
  -1  -1   5 1477.65   50.69
  -1  -1   5 1487.35   51.09
   0   1  -5  795.42   30.70
   0   1  -5  893.51   30.70
   0  -1   5  850.31   30.40
   0  -1   5  825.52   30.80
  -1   1  -5  329.57   14.60
  -1   1  -5  299.47   14.80
  -1   1  -5  333.87   14.30
   1  -1   5  313.97   14.50
   1  -1   5  321.17   15.00
  -2   1  -5  590.74   23.10
  -2   1  -5  578.94   23.50
  -2   1  -5  543.95   22.30
   2  -1   5  593.74   23.60
   2  -1   5  554.84   22.70
  -3   1  -5  211.88   12.40
  -3   1  -5  202.48   12.80
  -3   1  -5  226.98   13.80
   3  -1   5  209.78   12.80
   3  -1   5  233.88   13.80
  -4   1  -5   -2.20    4.80
  -4   1  -5    1.20    6.20
  -4   1  -5    1.10    5.40
   4  -1   5   -3.00    5.10
   4  -1   5   -0.60    5.60
  -5   1  -5   16.70    7.10
  -5   1  -5   12.30    5.80
   5  -1   5   12.50    7.10
   5  -1   5   12.50    7.50
  -6   1  -5  148.09   12.20
  -6   1  -5  148.99   14.30
   6  -1   5  151.68   13.70
  -7   1  -5  180.38   13.60
  -7   1  -5  183.98   17.00
   7  -1   5  213.88   17.30
  -8   1  -5   70.39   12.80
   8  -1   5   81.99   13.00
  -9   1  -5   32.70   12.00
   9  -1   5   36.00   11.50
  11   0  -5   21.30   11.20
 -11   0   5   39.60   12.70
  10   0  -5  100.49   14.20
  10   0  -5   84.49    9.50
 -10   0   5  105.49   14.60
   9   0  -5   61.49   10.90
  -9   0   5   57.79   11.40
   8   0  -5   50.99   10.50
  -8   0   5   55.39   10.70
   7   0  -5  160.48   14.00
  -7   0   5  198.68   15.60
   6   0  -5   85.69   10.10
   6   0  -5  107.29   10.60
  -6   0   5   79.59    9.70
  -6   0   5   61.99    8.90
   5   0  -5  145.89   12.10
   5   0  -5  142.39   11.40
  -5   0   5  130.59   11.20
  -5   0   5  152.38   11.90
   4   0  -5   42.80    7.10
   4   0  -5   36.70    7.20
  -4   0   5   37.20    7.00
   3   0  -5  766.22   30.10
   3   0  -5  805.72   29.70
  -3   0   5  786.62   29.70
  -3   0   5  809.92   30.20
   2   0  -5  547.95   22.60
   2   0  -5  598.94   22.60
  -2   0   5  590.44   22.90
  -2   0   5  567.44   22.30
   1   0  -5  146.39    9.50
   1   0  -5  138.29    9.60
  -1   0   5  148.49   10.10
  -1   0   5  152.38    9.20
   0   0  -5  158.68    9.90
   0   0  -5  144.89   10.00
   0   0   5  144.99    9.90
   0   0   5  146.29    9.30
  -1   0  -5  254.47   13.60
  -1   0  -5  290.97   13.60
   1   0   5  255.57   13.10
   1   0   5  287.87   14.20
  -2   0  -5 1058.89   37.20
  -2   0  -5 1072.79   38.70
  -2   0  -5 1021.00   39.10
   2   0   5 1062.79   38.70
   2   0   5 1079.19   39.00
  -3   0  -5  478.85   22.30
  -3   0  -5  491.15   20.20
  -3   0  -5  459.25   21.20
   3   0   5  540.35   22.20
   3   0   5  484.55   21.50
  -4   0  -5  161.08   13.80
  -4   0  -5  185.28   13.40
  -4   0  -5  209.78   12.10
   4   0   5  211.48   14.20
   4   0   5  187.88   13.60
  -5   0  -5   40.50    9.40
  -5   0  -5   54.99    7.50
   5   0   5   52.89    9.80
  -6   0  -5   -1.80    8.70
  -6   0  -5    7.80    6.00
   6   0   5   -0.70    8.10
  -7   0  -5   58.69   11.70
  -7   0  -5   74.79    8.80
   7   0   5   72.29   11.60
  -8   0  -5   52.09   12.10
   8   0   5   44.00   11.10
  -9   0  -5   37.30   11.60
   9   0   5   27.90   11.00
  11  -1  -5   14.60    7.20
  11  -1  -5    3.60    9.80
 -11   1   5   30.10   12.10
  10  -1  -5   67.09   12.90
  10  -1  -5   79.09    9.60
 -10   1   5   71.39   12.40
   9  -1  -5  101.89   13.40
  -9   1   5  123.09   14.10
   8  -1  -5  117.49   12.90
  -8   1   5  157.98   14.60
   7  -1  -5  373.06   20.90
   7  -1  -5  381.96   20.00
  -7   1   5  379.46   20.70
   6  -1  -5  201.58   14.10
   6  -1  -5  204.98   13.90
  -6   1   5  204.48   14.40
  -6   1   5  184.58   13.80
   5  -1  -5   69.89    9.00
   5  -1  -5   95.39    9.40
  -5   1   5   87.29    9.40
  -5   1   5   61.39    8.00
   4  -1  -5   61.69    7.10
   4  -1  -5   26.90    6.20
  -4   1   5   47.30    7.20
  -4   1   5   53.89    7.10
   3  -1  -5 1029.60   39.20
   3  -1  -5 1108.39   38.80
  -3   1   5 1151.28   39.50
  -3   1   5 1043.90   38.70
   2  -1  -5    6.70    4.60
   2  -1  -5    7.30    4.80
  -2   1   5    8.90    4.60
  -2   1   5   12.80    5.10
   1  -1  -5  311.57   13.80
   1  -1  -5  283.77   13.90
  -1   1   5  283.87   13.30
  -1   1   5  286.37   13.90
   0  -1  -5  181.78   10.60
   0  -1  -5  159.88   10.70
   0   1   5  151.48    9.80
   0   1   5  166.08   10.60
  -1  -1  -5  126.29   10.00
  -1  -1  -5  132.39    9.60
   1   1   5   95.69    8.40
   1   1   5  139.79   10.40
  -2  -1  -5  982.40   35.70
  -2  -1  -5  995.80   34.10
  -2  -1  -5  905.81   36.10
   2   1   5  974.60   35.90
   2   1   5  909.61   35.50
  -3  -1  -5  320.67   14.90
  -3  -1  -5  305.27   17.20
  -3  -1  -5  280.07   15.90
   3   1   5  322.07   17.00
   3   1   5  320.67   17.10
  -4  -1  -5  411.96   20.40
  -4  -1  -5  399.36   18.00
  -4  -1  -5  400.76   20.90
   4   1   5  431.26   21.10
  -5  -1  -5   25.70    9.30
  -5  -1  -5   14.80    5.90
   5   1   5   16.80    8.20
  -6  -1  -5   11.20    5.90
  -6  -1  -5   24.30    8.60
   6   1   5   15.00    8.20
  -7  -1  -5   16.10    9.50
  -7  -1  -5   28.60    6.80
   7   1   5   43.40   10.90
  -8  -1  -5   20.80   11.40
   8   1   5   36.10   10.90
  11  -2  -5    1.10    9.50
  11  -2  -5    0.90    6.80
 -11   2   5    5.80   10.10
  10  -2  -5   20.40    9.50
 -10   2   5    9.40    9.40
   9  -2  -5   22.40    8.70
  -9   2   5   22.90    8.90
   8  -2  -5   82.29   11.60
  -8   2   5   73.69   11.10
   7  -2  -5  125.39   11.90
   7  -2  -5  145.09   13.30
  -7   2   5  143.59   12.70
   6  -2  -5   45.50    8.00
   6  -2  -5   57.19    8.40
  -6   2   5   57.29    8.40
  -6   2   5   60.29    8.30
   5  -2  -5   43.40    7.80
   5  -2  -5   75.59    8.10
  -5   2   5   54.59    7.30
  -5   2   5   60.69    8.10
   4  -2  -5   41.00    7.10
   4  -2  -5   37.60    6.30
  -4   2   5   42.70    6.30
  -4   2   5   44.50    7.00
   3  -2  -5  124.39    9.80
   3  -2  -5  116.69    9.60
  -3   2   5  114.69    9.50
  -3   2   5  119.59    9.60
   2  -2  -5   21.70    5.30
   2  -2  -5   24.40    5.40
  -2   2   5   22.80    5.40
  -2   2   5   24.60    5.20
   1  -2  -5  286.97   14.40
   1  -2  -5  307.47   13.90
  -1   2   5  284.77   13.50
  -1   2   5  278.57   13.80
   0  -2  -5  134.19   10.40
   0  -2  -5  130.99    9.90
   0   2   5  122.99    9.20
   0   2   5  135.29   10.30
  -1  -2  -5  485.15   20.10
  -1  -2  -5  479.85   20.70
   1   2   5  452.75   19.70
   1   2   5  462.35   20.10
  -2  -2  -5  395.56   19.10
  -2  -2  -5  424.66   18.70
   2   2   5  389.06   18.60
   2   2   5  390.26   18.70
  -3  -2  -5  201.88   13.80
  -3  -2  -5  220.38   12.20
  -3  -2  -5  185.98   14.50
   3   2   5  234.68   14.50
  -4  -2  -5   42.50    8.80
  -4  -2  -5   47.80    6.70
  -4  -2  -5   61.79    9.20
   4   2   5   37.70    8.30
  -5  -2  -5  141.99   10.50
  -5  -2  -5  105.89   13.00
   5   2   5  116.99   12.10
  -6  -2  -5    1.60    5.30
  -6  -2  -5   -0.40    8.60
   6   2   5   16.30    8.20
  -7  -2  -5    6.80    5.40
  -7  -2  -5   -5.10    8.70
   7   2   5    6.70    9.00
  -8  -2  -5   -5.20    9.30
   8   2   5    4.90    9.50
  11  -3  -5    5.20    7.50
  11  -3  -5    6.70    9.40
 -11   3   5   34.30   10.70
  10  -3  -5   16.00    9.10
 -10   3   5    3.30    8.50
   9  -3  -5   54.99   10.40
  -9   3   5   69.99   11.40
   8  -3  -5   16.10    7.70
   8  -3  -5   13.10    7.90
  -8   3   5   23.60    8.20
   7  -3  -5   66.89   10.10
   7  -3  -5   88.89    9.90
  -7   3   5   57.99    9.00
   6  -3  -5   59.19    8.20
   6  -3  -5   92.19    9.30
  -6   3   5   69.89    8.40
   5  -3  -5  294.67   14.90
   5  -3  -5  299.27   15.80
  -5   3   5  269.07   14.90
  -5   3   5  271.67   15.10
   4  -3  -5  797.42   30.90
   4  -3  -5  811.12   30.10
  -4   3   5  808.52   30.50
  -4   3   5  775.02   30.10
   3  -3  -5  165.28   11.20
   3  -3  -5  182.68   11.30
  -3   3   5  186.58   10.80
  -3   3   5  162.68   10.90
   2  -3  -5   36.10    5.90
   2  -3  -5   28.30    5.40
  -2   3   5   29.30    5.40
  -2   3   5   43.00    6.30
   1  -3  -5  265.47   13.20
   1  -3  -5  233.38   13.20
  -1   3   5  272.27   13.00
  -1   3   5  231.48   12.50
   0  -3  -5   22.70    5.60
   0  -3  -5   18.90    5.70
   0   3   5   25.90    5.60
   0   3   5   25.10    5.40
  -1  -3  -5    1.10    4.90
  -1  -3  -5    6.50    5.60
   1   3   5    3.10    5.30
   1   3   5    1.50    4.70
  -2  -3  -5   57.69    8.30
  -2  -3  -5   76.69    8.40
   2   3   5   65.59    8.10
  -3  -3  -5   17.50    5.40
  -3  -3  -5   23.10    7.90
  -3  -3  -5   12.50    6.60
   3   3   5   12.70    6.80
  -4  -3  -5  348.37   16.50
  -4  -3  -5  356.66   19.50
  -4  -3  -5  346.87   21.00
   4   3   5  381.76   20.10
  -5  -3  -5  117.79    9.60
  -5  -3  -5   94.29   12.40
   5   3   5  119.99   12.70
  -6  -3  -5   97.89   13.50
  -6  -3  -5   80.09    8.10
   6   3   5   79.99   11.40
  -7  -3  -5   78.89   13.60
   7   3   5   85.09   12.80
  11  -4  -5    8.30    8.90
 -11   4   5   -1.40    8.90
  10  -4  -5    9.50    8.40
 -10   4   5   19.60    8.90
   9  -4  -5    2.20    7.00
  -9   4   5   -8.40    6.60
   8  -4  -5   -0.10    7.10
   8  -4  -5   -5.30    6.40
  -8   4   5    0.50    6.70
   7  -4  -5    4.50    6.80
   7  -4  -5   -2.70    6.20
  -7   4   5    2.00    6.30
   6  -4  -5   29.60    6.90
   6  -4  -5   45.80    7.90
  -6   4   5   35.60    7.00
   5  -4  -5  157.18   11.60
   5  -4  -5  152.88   12.00
  -5   4   5  167.68   11.10
  -5   4   5  139.99   11.00
   4  -4  -5  320.57   15.20
   4  -4  -5  311.37   16.00
  -4   4   5  330.07   15.20
  -4   4   5  303.47   15.20
   3  -4  -5  193.88   10.90
   3  -4  -5  169.38   11.40
  -3   4   5  171.48   10.50
  -3   4   5  177.18   11.00
   2  -4  -5  307.77   14.20
   2  -4  -5  279.47   14.60
  -2   4   5  283.57   13.60
  -2   4   5  280.97   13.80
   1  -4  -5   97.69    8.20
   1  -4  -5   87.49    8.40
  -1   4   5   88.19    7.50
  -1   4   5   79.59    7.80
   0  -4  -5  295.87   15.00
   0  -4  -5  305.67   15.70
   0   4   5  298.17   14.90
   0   4   5  289.97   14.60
  -1  -4  -5   36.20    7.20
  -1  -4  -5   35.50    7.30
   1   4   5   50.89    7.20
  -2  -4  -5    9.70    6.80
  -2  -4  -5   28.90    6.90
   2   4   5   15.60    6.30
  -3  -4  -5   44.70    8.30
  -3  -4  -5   34.70    9.30
  -3  -4  -5   47.40    6.60
   3   4   5   32.60    7.90
  -4  -4  -5  102.99    8.10
  -4  -4  -5   95.99   11.00
  -4  -4  -5   86.69   11.50
   4   4   5   97.09   11.00
  -5  -4  -5  110.69    8.70
  -5  -4  -5  101.99   12.60
   5   4   5   92.39   12.40
  -6  -4  -5   32.20   10.30
   6   4   5   33.90   10.00
  -7  -4  -5   40.20   12.20
   7   4   5   60.79   12.00
  11  -5  -5   35.70   10.80
 -11   5   5   41.50   10.50
  10  -5  -5   35.50    9.70
 -10   5   5   21.60    8.70
   9  -5  -5   14.90    8.30
   9  -5  -5   31.90    8.20
  -9   5   5   17.80    7.60
   8  -5  -5   30.00    7.80
   8  -5  -5   26.70    8.40
  -8   5   5   29.00    7.80
   7  -5  -5   -2.10    5.90
   7  -5  -5   -3.20    6.40
  -7   5   5   -1.20    5.90
   6  -5  -5   20.40    6.40
   6  -5  -5   23.70    7.60
  -6   5   5   16.40    5.80
   5  -5  -5   86.29    8.30
   5  -5  -5   64.49    8.60
  -5   5   5   83.19    8.10
  -5   5   5   81.89    8.30
   4  -5  -5  300.37   14.90
   4  -5  -5  276.07   15.60
  -4   5   5  289.37   14.70
  -4   5   5  320.77   14.70
   3  -5  -5  712.63   29.10
   3  -5  -5  767.62   28.80
  -3   5   5  763.62   28.50
  -3   5   5  755.72   28.20
   2  -5  -5  142.39   11.40
   2  -5  -5  171.38   10.80
  -2   5   5  175.18   10.60
  -2   5   5  148.79    9.90
   1  -5  -5  168.28   11.40
   1  -5  -5  168.18   11.70
  -1   5   5  156.78   10.70
  -1   5   5  159.48   10.40
   0  -5  -5  258.97   14.10
   0  -5  -5  222.18   14.60
   0   5   5  243.98   13.40
  -1  -5  -5   39.10    8.00
  -1  -5  -5   48.70    7.70
   1   5   5   49.10    7.20
  -2  -5  -5   -5.70    6.60
  -2  -5  -5   -3.40    5.80
   2   5   5    6.70    5.80
  -3  -5  -5   15.60    7.10
  -3  -5  -5    7.90    7.80
  -3  -5  -5   20.00    5.50
   3   5   5    3.20    6.30
  -4  -5  -5   55.09   10.80
  -4  -5  -5   66.29    6.90
  -4  -5  -5   59.19    9.90
   4   5   5   62.69    9.70
  -5  -5  -5   23.30    9.50
   5   5   5   25.70    8.60
  -6  -5  -5   11.40   10.00
  11  -6  -5   42.90   10.30
  10  -6  -5   13.90    8.70
 -10   6   5   15.70    8.00
   9  -6  -5    8.60    7.10
   9  -6  -5    5.70    7.70
  -9   6   5    8.30    6.80
   8  -6  -5   10.60    6.90
   8  -6  -5   12.10    6.40
  -8   6   5   -3.70    5.50
   7  -6  -5   -0.70    5.80
   7  -6  -5    7.10    6.40
  -7   6   5    0.50    5.40
   6  -6  -5   27.80    6.60
   6  -6  -5   32.00    7.90
  -6   6   5   13.40    5.60
   5  -6  -5   36.50    7.80
   5  -6  -5   25.40    6.10
  -5   6   5   35.60    5.90
   4  -6  -5   77.49    8.80
   4  -6  -5   86.19    8.30
  -4   6   5   70.39    7.10
   3  -6  -5  136.79   10.00
   3  -6  -5  109.99    9.60
  -3   6   5  108.09    8.60
  -3   6   5  115.79    9.00
   2  -6  -5  119.79    9.50
   2  -6  -5  112.09    9.70
  -2   6   5  122.79    9.30
  -2   6   5  128.49    9.10
   1  -6  -5   66.19    7.60
   1  -6  -5   55.89    8.00
  -1   6   5   65.09    6.90
   0  -6  -5   52.99    8.40
   0  -6  -5   63.59    8.20
   0   6   5   62.99    7.30
  -1  -6  -5   62.49    8.30
  -1  -6  -5   52.69    9.10
   1   6   5   60.69    7.60
  -2  -6  -5    4.80    7.40
  -2  -6  -5   -6.60    5.50
   2   6   5    0.90    5.60
  -3  -6  -5   24.90    7.70
  -3  -6  -5   19.60    5.40
  -3  -6  -5    9.50    8.20
   3   6   5   24.60    7.00
  -4  -6  -5    5.00    8.30
  -5  -6  -5    0.60    8.60
  11  -7  -5    1.30    8.70
  10  -7  -5    9.10    8.40
   9  -7  -5    8.60    7.90
   8  -7  -5   -5.80    5.70
   8  -7  -5   13.30    7.20
  -8   7   5   -2.20    5.30
   7  -7  -5    5.10    6.40
   7  -7  -5   -2.80    5.20
  -7   7   5   14.40    5.30
   6  -7  -5   19.90    7.20
   6  -7  -5    8.90    5.50
  -6   7   5    8.00    4.90
   5  -7  -5    7.70    5.60
   5  -7  -5   -6.40    6.10
  -5   7   5    1.60    4.20
   4  -7  -5   11.80    5.50
   4  -7  -5    5.90    6.30
   3  -7  -5   -0.90    5.60
   3  -7  -5    7.50    5.30
  -3   7   5    4.60    4.50
  -3   7   5   -1.10    0.90
   2  -7  -5   24.70    6.90
   2  -7  -5   37.20    6.60
   1  -7  -5   49.99    7.20
   1  -7  -5   42.00    8.00
  -1   7   5   48.50    6.00
   0  -7  -5  201.98   13.40
   0  -7  -5  210.98   14.70
   0   7   5  201.58   12.10
  -1  -7  -5    8.10    6.30
  -1  -7  -5   13.00    7.30
   1   7   5    0.10    4.90
  -2  -7  -5    9.50    7.70
  -3  -7  -5   17.60    8.90
  -4  -7  -5   -6.70    8.30
  10  -8  -5   21.70    9.20
   9  -8  -5   33.30    9.10
   8  -8  -5   40.60    8.80
   7  -8  -5   32.10    8.10
   7  -8  -5   15.90    6.50
   6  -8  -5   25.50    6.30
   6  -8  -5   27.00    7.50
   5  -8  -5  143.59   10.80
   5  -8  -5  139.09   11.50
  -5   8   5  122.19    8.50
   4  -8  -5   37.10    6.50
   4  -8  -5   21.20    7.00
  -4   8   5   21.00    4.20
   3  -8  -5    2.70    5.80
   3  -8  -5   -5.30    4.60
   2  -8  -5   -2.10    5.70
   2  -8  -5    2.50    5.20
  -2   8   5    4.10    4.10
   1  -8  -5   10.80    7.00
   1  -8  -5    2.40    5.20
   0  -8  -5    7.20    7.00
  -1  -8  -5   13.80    7.90
  -2  -8  -5    1.00    8.20
  -3  -8  -5   43.30   10.70
  10  -9  -5    7.70    8.60
   9  -9  -5    3.30    7.60
   8  -9  -5    0.80    7.00
   7  -9  -5   47.00    8.50
   6  -9  -5   46.30    8.00
   5  -9  -5   23.40    7.10
   4  -9  -5   22.70    6.00
   4  -9  -5   31.40    7.00
   3  -9  -5   21.80    6.80
   2  -9  -5   10.40    6.60
   1  -9  -5   -3.10    6.50
   0  -9  -5   12.60    7.70
  -1  -9  -5   12.90    8.50
   8 -10  -5   15.60    7.80
   7 -10  -5    3.80    6.80
   6 -10  -5   18.70    7.10
   5 -10  -5   -4.00    6.00
   4 -10  -5    0.60    6.20
   3 -10  -5    9.50    6.40
   2 -10  -5    7.00    6.80
   1 -10  -5    2.30    6.70
   6 -11  -5    0.00    6.40
   5 -11  -5    6.10    6.30
   4 -11  -5   13.40    6.50
   1 -12   6    4.10    6.50
   2 -12   6   15.10    7.20
   3 -12   6    3.70    7.10
   4 -12   6   -6.00    7.40
   5 -12   6   -5.30    8.20
   6 -12   6    9.30    5.20
   6 -12   6   -0.20    8.30
  -2 -11   6   11.60    6.30
  -1 -11   6   22.70    6.00
   0 -11   6   41.10    7.20
   0 -11   6   27.40    5.20
   1 -11   6   30.60    4.20
   1 -11   6   27.20    4.00
   1 -11   6   31.00    7.50
   2 -11   6   10.30    6.90
   3 -11   6   22.20    8.00
   4 -11   6    6.90    3.70
   4 -11   6    0.50    3.60
   4 -11   6    8.80    8.20
   5 -11   6    6.00    4.60
   5 -11   6   10.30    8.20
   6 -11   6   -2.90    7.90
   6 -11   6    2.00    5.70
   7 -11   6   -0.80    8.10
   7 -11   6    8.00    6.70
  -3 -10   6    5.60    6.70
  -2 -10   6   -3.40    6.00
  -1 -10   6   15.90    5.70
   0 -10   6   25.50    5.30
   0 -10   6   25.60    6.20
   0 -10   6   21.20    5.10
   1 -10   6   33.20    4.80
   1 -10   6   46.30    5.20
   1 -10   6   29.20    7.00
   2 -10   6   55.39    8.70
   2 -10   6   56.29    5.30
   2 -10   6   59.79    5.40
   3 -10   6   61.89   10.00
   3 -10   6   57.29    5.60
   3 -10   6   61.79    5.60
   4 -10   6   86.49    7.30
   4 -10   6   59.79   10.10
   4 -10   6   70.59    6.60
   5 -10   6    3.90    4.60
   5 -10   6   -5.30    4.80
   5 -10   6   -3.10    7.50
   6 -10   6    7.30    6.00
   6 -10   6   -6.70    7.80
   7 -10   6    6.30    7.20
   7 -10   6    2.90    7.90
   8 -10   6    1.30    7.50
   8 -10   6    3.60    8.00
  -5  -9   6   36.70    9.60
  -4  -9   6    8.50    7.40
  -3  -9   6    6.80    6.50
  -2  -9   6   -2.00    5.10
  -2  -9   6   -4.10    5.10
  -1  -9   6   11.00    5.20
  -1  -9   6    5.30    4.90
   0  -9   6   95.09    7.70
   0  -9   6   93.69    7.70
   0  -9   6  100.49    9.10
   1  -9   6   83.29    8.90
   1  -9   6   78.09    6.70
   1  -9   6   70.49    6.30
   2  -9   6   72.79    9.10
   2  -9   6   65.39    6.20
   2  -9   6   67.69    6.10
   3  -9   6  169.88   10.30
   3  -9   6  181.18   10.10
   3  -9   6  192.78   14.40
   4  -9   6   45.60    6.40
   4  -9   6   45.30    8.90
   4  -9   6   39.90    5.90
   5  -9   6    8.80    7.20
   5  -9   6    8.70    5.20
   5  -9   6    8.40    5.50
   6  -9   6   -6.40    5.80
   6  -9   6   -3.80    6.50
   6  -9   6    7.80    5.60
   7  -9   6   -8.20    7.00
   7  -9   6    3.40    6.80
   8  -9   6   -1.70    6.80
   8  -9   6   -4.90    7.20
   9  -9   6   -2.30    8.50
  -6  -8   6    4.70    8.50
  -5  -8   6   45.40    9.40
  -4  -8   6    9.50    7.20
  -3  -8   6   13.30    6.50
  -3  -8   6   13.70    6.20
   2   8  -6   36.00    4.80
  -2  -8   6   40.90    7.00
  -2  -8   6   30.70    6.20
   1   8  -6    3.10    2.70
   1   8  -6   -0.30    2.70
  -1  -8   6   -1.40    4.90
  -1  -8   6   -6.40    4.40
   0  -8   6    7.80    5.40
   0  -8   6    5.00    4.40
   0  -8   6   10.10    4.80
   1  -8   6    0.60    5.70
   1  -8   6    7.20    4.40
   1  -8   6    0.30    4.40
   2  -8   6   77.19    9.40
   2  -8   6   63.59    6.10
   2  -8   6   45.50    6.10
   3  -8   6   53.59    9.30
   3  -8   6   40.90    6.20
   3  -8   6   48.50    6.30
  -4   8  -6   20.40    4.30
  -4   8  -6   31.00    4.30
   4  -8   6   38.10    6.40
   4  -8   6   32.50    6.30
   4  -8   6   18.00    7.60
  -5   8  -6   15.80    4.60
   5  -8   6   16.50    6.00
   5  -8   6   29.20    6.90
   5  -8   6    6.60    7.10
  -6   8  -6   28.90    6.30
   6  -8   6   32.40    7.40
   6  -8   6   37.70    7.20
   6  -8   6   39.20    8.60
   7  -8   6   27.50    8.10
   7  -8   6   28.10    7.60
   7  -8   6   17.50    8.40
   8  -8   6   10.00    8.10
   8  -8   6   12.10    7.80
   9  -8   6   11.10    8.40
   9  -8   6    6.70    8.80
  -7  -7   6    3.70    8.80
  -6  -7   6    2.40    8.40
  -5  -7   6   40.50    9.10
   4   7  -6  109.79    9.90
  -4  -7   6  119.39   11.20
  -4  -7   6  100.39   10.50
   3   7  -6  189.58   11.60
  -3  -7   6  172.78   12.70
  -3  -7   6  171.28   12.90
   2   7  -6  256.77   12.60
   2   7  -6  262.37   12.60
  -2  -7   6  261.67   14.50
  -2  -7   6  254.87   14.30
   1   7  -6   35.40    4.50
   1   7  -6   23.20    4.40
   1   7  -6   38.30    6.20
  -1  -7   6   37.30    6.30
   0   7  -6   44.30    4.20
   0   7  -6   30.90    6.30
   0   7  -6   36.60    4.30
   0  -7   6   32.80    5.30
   0  -7   6   36.00    5.70
   0  -7   6   36.20    6.10
  -1   7  -6   17.90    3.10
  -1   7  -6   10.00    5.80
  -1   7  -6   16.00    3.40
   1  -7   6   23.70    5.20
   1  -7   6   14.90    6.20
   1  -7   6   12.00    4.60
  -2   7  -6   82.89    5.90
  -2   7  -6   90.49    9.70
  -2   7  -6   72.69    5.60
   2  -7   6   77.09    7.00
   2  -7   6   72.19    7.00
   2  -7   6   76.79    9.20
  -3   7  -6  123.29    8.50
  -3   7  -6  127.89    7.90
  -3   7  -6  137.19   11.60
   3  -7   6  108.39   10.90
   3  -7   6  135.59    9.60
   3  -7   6  140.29   10.00
  -4   7  -6  159.98    9.70
  -4   7  -6  171.48   13.90
   4  -7   6  183.68   12.00
   4  -7   6  158.28   13.60
   4  -7   6  152.38   11.80
  -5   7  -6  115.49   11.50
  -5   7  -6  134.59   10.30
   5  -7   6  141.09   11.60
   5  -7   6  120.99   11.70
   5  -7   6  142.39   11.10
  -6   7  -6   82.29    9.30
   6  -7   6   96.09   10.10
   6  -7   6   89.69    9.90
   6  -7   6   50.89    9.60
  -7   7  -6   27.50    7.60
   7  -7   6   25.90    8.80
   7  -7   6   38.90    8.40
   7  -7   6   28.50    8.40
  -8   7  -6   29.10    8.50
   8  -7   6   26.20    9.30
   8  -7   6   33.40    9.70
   9  -7   6   -1.90    7.50
   9  -7   6    3.40    8.30
  -8  -6   6   -1.80    8.90
  -7  -6   6  -10.40    7.60
   6   6  -6   30.00    8.40
  -6  -6   6   25.50    8.60
  -6  -6   6   34.00    9.00
   5   6  -6  127.19   11.30
  -5  -6   6  127.69   12.20
  -5  -6   6  127.59   12.00
   4   6  -6   82.89    5.70
   4   6  -6   85.79    9.40
  -4  -6   6  103.39   10.50
  -4  -6   6  105.79   10.40
   3   6  -6  105.69    7.70
   3   6  -6  117.29    9.50
  -3  -6   6  104.29    9.90
  -3  -6   6  139.19   11.20
   2   6  -6  425.76   18.00
   2   6  -6  430.56   18.50
   2   6  -6  429.16   17.50
  -2  -6   6  448.46   19.50
  -2  -6   6  425.86   19.10
   1   6  -6   86.89    7.50
   1   6  -6  108.69    7.70
   1   6  -6  104.29    8.10
  -1  -6   6   89.29    7.80
  -1  -6   6   99.69    8.30
   0   6  -6  194.98   11.50
   0   6  -6  195.48    9.60
   0  -6   6  182.08   10.70
   0  -6   6  166.98   10.70
   0  -6   6  187.08   11.30
  -1   6  -6  367.96   17.10
  -1   6  -6  351.46   14.30
   1  -6   6  334.97   15.10
   1  -6   6  357.56   15.90
   1  -6   6  361.96   17.20
  -2   6  -6   23.50    6.20
  -2   6  -6   30.80    4.50
   2  -6   6   28.00    5.50
   2  -6   6   14.50    6.30
   2  -6   6   21.00    5.10
  -3   6  -6   18.50    5.00
  -3   6  -6   22.00    4.50
  -3   6  -6   28.20    6.60
   3  -6   6   22.30    5.40
   3  -6   6   24.50    6.80
   3  -6   6   17.30    5.70
  -4   6  -6   14.30    6.30
  -4   6  -6    6.70    4.60
  -4   6  -6   13.70    5.70
   4  -6   6    3.00    5.40
   4  -6   6   12.10    6.40
   4  -6   6   14.40    6.20
  -5   6  -6   41.90    8.20
  -5   6  -6   46.00    7.80
   5  -6   6   40.50    7.40
   5  -6   6   30.80    7.90
   5  -6   6   55.89    8.00
  -6   6  -6   18.30    7.00
   6  -6   6   10.60    7.00
   6  -6   6   18.50    7.50
   6  -6   6   25.40    8.20
  -7   6  -6   30.40    8.50
   7  -6   6   10.60    7.90
   7  -6   6   33.60    8.30
   7  -6   6   24.80    7.60
  -8   6  -6   18.90    8.20
   8  -6   6   12.30    7.50
   8  -6   6    5.00    8.00
  -9   6  -6    7.50    8.80
   9  -6   6    6.10    8.80
   9  -6   6   14.50    8.30
  10  -6   6   -8.10    8.70
  10  -6   6    5.40    8.40
   8   5  -6    0.90    8.40
  -8  -5   6    8.30    8.80
   7   5  -6    7.40    8.00
  -7  -5   6   17.50    8.90
   6   5  -6   17.90    7.60
  -6  -5   6   15.70    7.70
  -6  -5   6   -5.50    6.70
   5   5  -6   14.20    7.00
   5   5  -6   17.50    3.00
  -5  -5   6   11.70    7.10
  -5  -5   6    8.70    7.10
   4   5  -6   25.20    6.90
   4   5  -6   30.90    4.20
  -4  -5   6   36.30    7.40
  -4  -5   6   37.50    7.80
   3   5  -6  219.38   12.70
   3   5  -6  188.98   13.10
   3   5  -6  213.88   10.50
  -3  -5   6  221.18   13.40
  -3  -5   6  248.88   14.10
   2   5  -6  287.87   13.30
   2   5  -6  310.27   14.30
   2   5  -6  287.67   14.40
  -2  -5   6  314.27   15.50
  -2  -5   6  291.37   14.70
   1   5  -6  396.36   16.60
   1   5  -6  412.36   16.60
   1   5  -6  370.26   16.60
  -1  -5   6  410.26   17.50
  -1  -5   6  375.66   17.00
   0   5  -6  305.67   14.70
   0   5  -6  323.07   14.30
   0   5  -6  350.26   13.90
   0  -5   6  283.37   13.80
   0  -5   6  304.17   14.40
  -1   5  -6  822.52   30.60
  -1   5  -6  838.12   29.40
  -1   5  -6  814.42   29.80
   1  -5   6  835.12   30.60
   1  -5   6  774.62   29.60
   1  -5   6  800.62   30.10
  -2   5  -6  200.98   10.70
  -2   5  -6  194.98   11.30
  -2   5  -6  200.08   12.60
   2  -5   6  201.18   12.80
   2  -5   6  224.68   12.10
   2  -5   6  192.08   11.20
  -3   5  -6    1.90    4.90
  -3   5  -6    6.60    4.20
  -3   5  -6    6.30    5.50
   3  -5   6    5.40    5.50
   3  -5   6   13.80    5.70
   3  -5   6    7.10    5.20
  -4   5  -6   49.00    6.50
  -4   5  -6   32.50    6.90
  -4   5  -6   36.20    7.10
   4  -5   6   40.50    7.70
   4  -5   6   41.20    7.10
   4  -5   6   38.50    7.70
  -5   5  -6   51.09    8.50
  -5   5  -6   57.79    8.80
   5  -5   6   64.79    8.50
   5  -5   6   50.79    8.20
   5  -5   6   45.10    8.40
  -6   5  -6   95.89   11.20
  -6   5  -6   97.99   11.30
   6  -5   6  102.39   11.00
   6  -5   6   69.19   10.00
   6  -5   6  106.59   12.30
  -7   5  -6   48.20    9.70
   7  -5   6   62.29   10.00
   7  -5   6   43.50    9.40
   7  -5   6   49.50    9.60
  -8   5  -6   33.80   10.00
   8  -5   6   33.30    9.30
   8  -5   6   41.20    9.30
  -9   5  -6   14.10    9.50
   9  -5   6   33.20    8.90
   9  -5   6   19.60    9.40
 -10   5  -6   45.60   12.10
  10  -5   6   22.90   10.60
  10  -5   6   19.50    9.00
   9   4  -6   14.00    9.80
  -9  -4   6   16.60    9.80
   8   4  -6   16.20    8.50
  -8  -4   6   14.80    9.30
   7   4  -6    9.00    8.30
   7   4  -6    3.40    3.00
  -7  -4   6   -3.10    7.50
   6   4  -6  118.59   12.30
  -6  -4   6  106.29   11.70
  -6  -4   6  100.19   11.50
   5   4  -6    5.80    6.70
  -5  -4   6   11.70    6.70
  -5  -4   6   10.90    7.20
   4   4  -6   33.60    4.50
   4   4  -6   24.40    7.00
  -4  -4   6   25.20    6.50
  -4  -4   6   37.90    7.40
   3   4  -6    3.70    3.50
   3   4  -6   -1.60    4.70
   3   4  -6    3.30    5.00
  -3  -4   6   -4.30    5.00
   2   4  -6  556.14   22.00
   2   4  -6  566.44   20.90
   2   4  -6  536.65   22.40
  -2  -4   6  577.64   23.00
  -2  -4   6  536.15   22.20
   1   4  -6   62.69    6.20
   1   4  -6   62.69    6.20
   1   4  -6   66.99    7.10
  -1  -4   6   62.09    6.60
  -1  -4   6   70.69    7.20
   0   4  -6  285.07   13.50
   0   4  -6  253.87   13.20
   0   4  -6  258.47   12.50
   0  -4   6  252.67   12.50
   0  -4   6  280.27   13.60
  -1   4  -6  163.38   10.50
  -1   4  -6  184.08   11.10
  -1   4  -6  164.68    9.80
   1  -4   6  173.98   10.80
   1  -4   6  159.58   10.90
   1  -4   6  167.58   10.10
  -2   4  -6  179.58   10.50
  -2   4  -6  158.88   10.80
  -2   4  -6  193.48   11.70
   2  -4   6  167.78   11.60
   2  -4   6  156.18   10.60
   2  -4   6  189.08   11.50
  -3   4  -6    5.30    5.20
  -3   4  -6   -0.10    5.00
  -3   4  -6    1.20    4.20
   3  -4   6   10.70    5.90
   3  -4   6   12.20    5.70
   3  -4   6   14.60    5.60
  -4   4  -6    4.00    6.20
  -4   4  -6    3.40    5.60
  -4   4  -6    4.40    4.90
   4  -4   6    1.30    5.30
   4  -4   6    5.20    5.90
   4  -4   6    0.00    5.40
  -5   4  -6   26.90    7.00
  -5   4  -6   23.60    7.90
   5  -4   6   12.10    7.20
   5  -4   6   14.20    6.70
   5  -4   6   19.90    7.10
  -6   4  -6   45.80    8.30
  -6   4  -6   46.20    9.60
   6  -4   6   37.40    8.50
   6  -4   6   22.20    8.00
   6  -4   6   43.40    9.00
  -7   4  -6    2.50    8.00
   7  -4   6    5.70    7.00
   7  -4   6   -2.50    7.60
  -8   4  -6   48.90   11.30
   8  -4   6   48.00   10.80
   8  -4   6   25.90    8.50
  -9   4  -6   -3.10    9.10
   9  -4   6   16.90    8.40
   9  -4   6   13.70    9.00
  10   3  -6   13.40   10.40
 -10  -3   6   -0.70   10.80
   9   3  -6   -0.60    8.50
  -9  -3   6   18.90   10.40
   8   3  -6    0.50    3.80
   8   3  -6    9.10    8.40
  -8  -3   6    2.70    8.70
   7   3  -6   29.30    8.90
  -7  -3   6   29.10    8.50
   6   3  -6  255.07   17.10
  -6  -3   6  256.27   17.30
  -6  -3   6  249.68   17.20
   5   3  -6  113.39   11.30
  -5  -3   6   93.59   10.00
  -5  -3   6  121.89   11.40
   4   3  -6   48.10    7.20
   4   3  -6   59.89    8.10
  -4  -3   6   61.59    8.40
  -4  -3   6   44.10    6.90
   3   3  -6   20.10    5.90
   3   3  -6   33.60    5.90
  -3  -3   6   24.10    6.20
  -3  -3   6   25.10    5.70
   2   3  -6   24.30    5.80
   2   3  -6   34.10    5.70
  -2  -3   6   30.30    5.60
  -2  -3   6   25.20    6.00
   1   3  -6   -8.10    4.40
   1   3  -6    6.00    4.20
   1   3  -6    1.40    3.80
  -1  -3   6    3.20    4.60
  -1  -3   6    2.00    5.20
   0   3  -6  164.78   10.00
   0   3  -6  142.39    9.60
   0   3  -6  147.89   10.30
   0  -3   6  143.99    9.70
   0  -3   6  165.28   10.90
  -1   3  -6  262.97   13.30
  -1   3  -6  272.37   12.90
  -1   3  -6  243.68   13.40
   1  -3   6  287.17   14.00
   1  -3   6  257.77   13.10
  -2   3  -6  279.17   13.70
  -2   3  -6  255.47   13.80
  -2   3  -6  269.57   14.30
   2  -3   6  270.07   14.20
   2  -3   6  276.47   13.70
   2  -3   6  300.67   14.70
  -3   3  -6  378.16   17.20
  -3   3  -6  355.76   16.90
  -3   3  -6  358.86   17.90
   3  -3   6  368.36   17.50
   3  -3   6  350.96   17.10
   3  -3   6  358.06   17.40
  -4   3  -6   80.09    8.30
  -4   3  -6   83.89    8.90
  -4   3  -6   86.19    9.80
   4  -3   6   58.19    8.00
   4  -3   6   49.50    7.60
   4  -3   6   93.79    9.40
  -5   3  -6  120.09   11.50
  -5   3  -6   85.49    9.50
   5  -3   6  105.69   10.60
   5  -3   6  100.79   10.70
   5  -3   6   97.89   10.60
  -6   3  -6   17.50    7.40
  -6   3  -6   31.90    9.70
   6  -3   6   30.20    8.10
   6  -3   6   33.40    9.30
  -7   3  -6    8.30    8.40
  -7   3  -6   12.50    7.10
   7  -3   6   -5.10    7.70
   7  -3   6   -2.20    6.50
  -8   3  -6   29.40   10.50
   8  -3   6   14.50    7.40
   8  -3   6   43.80   10.90
  -9   3  -6   20.50   11.10
   9  -3   6   14.00   10.30
   9  -3   6   22.00    8.10
  10   2  -6   -0.70    9.20
 -10  -2   6    1.50   10.40
   9   2  -6   46.60    6.60
   9   2  -6   21.50   10.00
  -9  -2   6   26.60   10.20
   8   2  -6   48.10   10.10
  -8  -2   6   62.49   11.70
   7   2  -6   38.90    9.60
  -7  -2   6   32.20    9.20
   6   2  -6  153.58   13.40
  -6  -2   6  183.68   14.60
  -6  -2   6  134.99   12.60
   5   2  -6  340.07   18.40
  -5  -2   6  314.47   17.60
  -5  -2   6  313.27   17.20
   4   2  -6  304.87   15.60
   4   2  -6  280.57   16.00
  -4  -2   6  345.17   16.70
   3   2  -6  403.66   17.80
   3   2  -6  387.06   18.40
  -3  -2   6  392.86   18.30
  -3  -2   6  396.16   18.00
   2   2  -6    8.60    5.10
   2   2  -6   -3.30    4.90
  -2  -2   6    4.00    4.70
  -2  -2   6   -1.50    4.70
   1   2  -6  158.28   10.40
   1   2  -6  174.28   10.90
  -1  -2   6  166.98   11.40
   0   2  -6  213.18   11.30
   0   2  -6  193.58   12.00
   0   2  -6  207.48   11.40
   0  -2   6  211.98   11.40
   0  -2   6  237.18   12.50
  -1   2  -6  134.89    9.70
  -1   2  -6  120.79    9.80
  -1   2  -6  133.69   10.30
   1  -2   6  153.28   10.40
   1  -2   6  113.19    9.10
  -2   2  -6  381.56   18.40
  -2   2  -6  395.16   17.60
  -2   2  -6  387.56   17.40
   2  -2   6  385.36   17.50
   2  -2   6  386.16   18.00
  -3   2  -6  643.34   26.10
  -3   2  -6  651.83   25.80
  -3   2  -6  655.93   27.00
   3  -2   6  627.44   26.40
   3  -2   6  647.34   26.40
  -4   2  -6  313.47   15.80
  -4   2  -6  287.37   17.20
  -4   2  -6  290.87   15.90
   4  -2   6  304.97   16.70
   4  -2   6  271.77   16.10
  -5   2  -6  221.18   14.40
  -5   2  -6  226.58   16.50
   5  -2   6  191.38   15.70
   5  -2   6  230.28   15.00
   5  -2   6  224.28   15.60
  -6   2  -6   14.40    6.80
  -6   2  -6   16.70    8.30
   6  -2   6    5.40    6.50
   6  -2   6    7.50    8.30
  -7   2  -6    9.80    6.70
  -7   2  -6   14.20    8.80
   7  -2   6    5.60    6.90
   7  -2   6   21.10    9.60
  -8   2  -6    4.50    9.30
   8  -2   6   -5.90    8.60
  -9   2  -6   16.70   10.40
   9  -2   6   -2.80    9.50
  10   1  -6  -10.10    8.50
 -10  -1   6   14.60   10.80
   9   1  -6   12.20    9.10
  -9  -1   6    0.20    8.80
   8   1  -6    7.10    8.30
  -8  -1   6   24.60    9.50
   7   1  -6   32.50    9.20
  -7  -1   6   36.10    9.60
   6   1  -6  331.57   19.00
  -6  -1   6  331.47   18.70
  -6  -1   6  322.77   18.50
   5   1  -6  120.99   10.90
   5   1  -6  128.99   11.70
  -5  -1   6  100.99    9.90
  -5  -1   6  144.49   11.80
   4   1  -6  128.19   11.30
   4   1  -6  124.89   10.30
  -4  -1   6   99.79    9.10
  -4  -1   6  136.99   11.20
   3   1  -6  589.94   24.00
   3   1  -6  582.74   24.50
  -3  -1   6  579.94   24.20
   2   1  -6    3.90    5.40
   2   1  -6    7.00    4.80
  -2  -1   6    4.70    5.40
  -2  -1   6    5.10    4.90
   1   1  -6   24.60    5.90
   1   1  -6   22.20    5.60
  -1  -1   6   13.90    4.50
  -1  -1   6   26.30    5.70
   0   1  -6   54.49    6.70
   0   1  -6   41.40    6.20
   0  -1   6   36.20    5.40
   0  -1   6   56.09    7.20
  -1   1  -6   10.50    5.10
  -1   1  -6   18.70    5.80
  -1   1  -6   18.40    5.60
   1  -1   6    8.00    5.60
   1  -1   6    1.40    4.50
  -2   1  -6 1033.00   38.70
  -2   1  -6 1053.19   39.60
  -2   1  -6 1052.59   37.70
   2  -1   6 1106.19   39.60
   2  -1   6 1040.60   38.80
  -3   1  -6  367.96   16.80
  -3   1  -6  351.16   17.40
  -3   1  -6  325.17   18.10
   3  -1   6  327.17   17.60
   3  -1   6  363.36   17.90
  -4   1  -6  143.49   12.10
  -4   1  -6  160.28   11.40
  -4   1  -6  128.99   11.90
   4  -1   6  169.48   13.00
   4  -1   6  132.39   11.70
  -5   1  -6  100.89   12.10
  -5   1  -6  105.59   10.20
   5  -1   6  101.39   11.40
  -6   1  -6  142.79   14.10
  -6   1  -6  170.88   12.90
   6  -1   6  133.49   13.30
  -7   1  -6   12.10    6.40
  -7   1  -6   10.20    9.10
   7  -1   6    7.00    8.30
  -8   1  -6    9.50   10.50
   8  -1   6    3.00    9.40
  -9   1  -6    7.60   10.90
   9  -1   6   -3.90    9.40
  11   0  -6   19.50   11.10
 -11   0   6    8.90   11.00
  10   0  -6   -0.50    8.90
 -10   0   6   -1.40    9.40
   9   0  -6    3.90    8.40
  -9   0   6    1.80    9.00
   8   0  -6   17.90    8.60
  -8   0   6    9.20    8.50
   7   0  -6    7.40    7.60
  -7   0   6    3.30    7.70
   6   0  -6   40.70    8.50
   6   0  -6   52.29    8.90
  -6   0   6   46.10    8.50
  -6   0   6   38.80    8.60
   5   0  -6   57.29    8.20
   5   0  -6   37.60    7.50
  -5   0   6   59.99    8.70
  -5   0   6   50.69    7.80
   4   0  -6  163.08   12.30
   4   0  -6  170.68   11.60
  -4   0   6  175.48   12.40
  -4   0   6  160.38   11.80
   3   0  -6  133.49   10.90
   3   0  -6  158.08   11.00
  -3   0   6  159.98   11.50
   2   0  -6 1015.20   37.80
   2   0  -6 1076.29   37.40
  -2   0   6 1008.50   37.70
  -2   0   6 1013.50   37.30
   1   0  -6  525.35   21.10
   1   0  -6  492.05   21.50
  -1   0   6  526.55   21.00
  -1   0   6  516.75   21.60
   0   0  -6    0.80    4.90
   0   0  -6    7.90    5.10
   0   0   6    7.90    5.20
   0   0   6   -3.00    4.40
  -1   0  -6  224.18   13.30
  -1   0  -6  214.68   12.60
   1   0   6  223.78   13.50
   1   0   6  201.78   12.40
  -2   0  -6  105.59   10.60
  -2   0  -6   88.89    8.00
  -2   0  -6   98.29    9.20
   2   0   6   87.19    9.00
   2   0   6  101.59    9.60
  -3   0  -6  297.47   14.60
  -3   0  -6  274.17   16.40
  -3   0  -6  276.07   15.70
   3   0   6  266.67   15.80
   3   0   6  266.47   16.20
  -4   0  -6   58.09    8.60
  -4   0  -6   54.79   10.10
  -4   0  -6   56.59    7.70
   4   0   6   64.69    9.80
  -5   0  -6  479.65   21.20
  -5   0  -6  447.36   24.50
   5   0   6  462.55   23.50
  -6   0  -6  135.79   11.20
  -6   0  -6  106.79   13.30
   6   0   6  110.69   13.20
  -7   0  -6   28.10   10.80
  -7   0  -6   48.60    8.20
   7   0   6   55.49   11.70
  -8   0  -6   39.10    8.10
  -8   0  -6   31.70   11.80
   8   0   6   28.80   11.00
  11  -1  -6   25.90   11.10
  11  -1  -6   38.50    8.70
 -11   1   6   49.60   12.60
  10  -1  -6   -6.60    8.70
 -10   1   6   16.40    9.60
   9  -1  -6   -4.90    7.30
  -9   1   6  -11.30    7.60
   8  -1  -6   20.30    9.20
  -8   1   6   32.00    8.90
   7  -1  -6    3.40    7.60
  -7   1   6    9.40    7.50
   6  -1  -6   46.40    8.00
   6  -1  -6   53.29    8.90
  -6   1   6   41.10    7.40
  -6   1   6   53.39    9.20
   5  -1  -6  135.49   11.70
   5  -1  -6  136.79   10.90
  -5   1   6  141.29   11.50
  -5   1   6   94.59    9.40
   4  -1  -6  273.87   16.20
   4  -1  -6  322.77   15.70
  -4   1   6  297.27   15.40
  -4   1   6  320.67   16.20
   3  -1  -6 2413.56   84.29
   3  -1  -6 2511.05   83.69
  -3   1   6 2422.46   83.69
  -3   1   6 2519.35   84.19
   2  -1  -6  981.70   38.20
   2  -1  -6 1088.79   38.00
  -2   1   6 1074.39   38.40
  -2   1   6 1021.20   37.70
   1  -1  -6 1235.88   46.60
   1  -1  -6 1349.36   46.40
  -1   1   6 1286.47   46.20
  -1   1   6 1365.86   46.90
   0  -1  -6  182.18   11.60
   0  -1  -6  160.98   11.80
   0   1   6  211.18   12.20
   0   1   6  177.58   11.30
  -1  -1  -6    2.20    4.90
  -1  -1  -6   16.60    6.00
   1   1   6    5.90    5.50
   1   1   6    6.30    5.20
  -2  -1  -6   45.80    6.20
  -2  -1  -6   47.30    8.30
  -2  -1  -6   36.70    6.80
   2   1   6   37.40    7.10
   2   1   6   56.69    8.20
  -3  -1  -6   25.30    5.90
  -3  -1  -6   27.20    6.90
  -3  -1  -6   24.40    7.60
   3   1   6   22.40    7.20
  -4  -1  -6    4.90    5.40
  -4  -1  -6    5.20    8.10
  -4  -1  -6   11.70    7.50
   4   1   6    1.80    6.90
  -5  -1  -6  422.56   23.80
  -5  -1  -6  418.16   19.50
   5   1   6  433.26   22.80
  -6  -1  -6  100.49    9.80
  -6  -1  -6  104.09   14.20
   6   1   6  112.59   13.30
  -7  -1  -6   62.69    8.50
  -7  -1  -6   38.90   11.00
   7   1   6   53.39   11.60
  -8  -1  -6   25.50   11.90
   8   1   6   19.80   10.00
  11  -2  -6   50.79   11.90
 -11   2   6   49.60   12.60
  10  -2  -6    9.20    9.00
 -10   2   6    8.50    9.40
   9  -2  -6    5.80    8.30
  -9   2   6   11.40    9.00
   8  -2  -6   44.10   10.00
  -8   2   6   45.00    9.60
   7  -2  -6    2.00    6.90
   7  -2  -6   10.40    7.30
  -7   2   6   10.30    7.30
   6  -2  -6   -8.40    5.70
   6  -2  -6    0.00    6.10
  -6   2   6    5.50    6.20
   5  -2  -6   14.00    5.90
   5  -2  -6   14.70    6.60
  -5   2   6   32.70    7.20
  -5   2   6    5.90    5.90
   4  -2  -6  270.47   14.50
   4  -2  -6  265.07   15.10
  -4   2   6  270.07   14.50
  -4   2   6  284.07   14.80
   3  -2  -6  132.49   10.60
   3  -2  -6  103.89    9.10
  -3   2   6  106.29    8.90
  -3   2   6  102.99    8.60
   2  -2  -6  294.17   14.90
   2  -2  -6  298.97   14.80
  -2   2   6  259.87   13.90
  -2   2   6  286.67   14.70
   1  -2  -6   11.40    5.70
   1  -2  -6   23.60    5.80
  -1   2   6   11.00    5.10
  -1   2   6   15.60    5.20
   0  -2  -6  240.08   13.30
   0  -2  -6  232.08   13.70
   0   2   6  218.38   13.10
   0   2   6  228.48   12.90
  -1  -2  -6  665.83   26.60
  -1  -2  -6  626.54   27.10
   1   2   6  655.23   26.80
   1   2   6  683.53   26.60
  -2  -2  -6  101.39   10.00
  -2  -2  -6  101.39   11.10
   2   2   6   98.69    9.80
  -3  -2  -6   15.40    6.70
  -3  -2  -6    0.40    6.50
  -3  -2  -6    2.50    5.20
   3   2   6   -3.50    6.30
  -4  -2  -6   78.89   11.70
  -4  -2  -6   75.49    8.20
   4   2   6   77.29   11.10
  -5  -2  -6   54.69   10.40
  -5  -2  -6   63.09    7.70
   5   2   6   60.29   10.50
  -6  -2  -6   57.89   12.10
  -6  -2  -6   51.19    7.60
   6   2   6   40.10   10.30
  -7  -2  -6   14.10   10.60
   7   2   6   27.20   10.00
  11  -3  -6   25.40   10.00
 -11   3   6   48.60   11.70
  10  -3  -6   72.59   11.60
 -10   3   6   85.19   12.30
   9  -3  -6   84.59   12.00
  -9   3   6   80.69   11.50
   8  -3  -6   65.49   10.30
  -8   3   6  107.19   12.20
   7  -3  -6   67.99    9.50
   7  -3  -6   36.40    9.10
  -7   3   6   52.29    9.00
   6  -3  -6   80.09    9.10
   6  -3  -6   62.09    9.80
  -6   3   6   67.69    8.80
   5  -3  -6   27.10    7.10
   5  -3  -6   24.10    6.60
  -5   3   6   27.80    6.60
   4  -3  -6  147.69   11.20
   4  -3  -6  153.68   12.00
  -4   3   6  138.39   11.20
  -4   3   6  152.18   11.70
   3  -3  -6   22.90    5.80
   3  -3  -6   26.40    6.70
  -3   3   6   28.50    6.20
  -3   3   6   18.00    5.40
   2  -3  -6   79.09    8.00
   2  -3  -6   88.69    8.20
  -2   3   6   76.49    7.50
  -2   3   6   89.09    8.00
   1  -3  -6  445.76   20.60
   1  -3  -6  491.75   20.30
  -1   3   6  452.05   19.90
  -1   3   6  485.05   20.30
   0  -3  -6  296.27   15.40
   0  -3  -6  263.97   15.70
   0   3   6  285.37   14.80
   0   3   6  279.47   15.20
  -1  -3  -6  268.17   15.70
  -1  -3  -6  269.07   14.80
   1   3   6  252.27   14.90
  -2  -3  -6  288.07   16.10
  -2  -3  -6  258.47   16.90
   2   3   6  291.37   16.60
  -3  -3  -6   82.39   10.70
  -3  -3  -6   69.89    8.00
  -3  -3  -6   85.49   10.60
   3   3   6   73.09   10.00
  -4  -3  -6   81.69   12.20
  -4  -3  -6   71.29    8.10
   4   3   6   85.49   11.10
  -5  -3  -6   11.50    9.00
  -5  -3  -6    8.70    5.30
   5   3   6   18.00    8.50
  -6  -3  -6   14.30    9.70
  -6  -3  -6    3.20    5.20
   6   3   6    4.80    8.50
  -7  -3  -6    3.90   10.30
   7   3   6    0.90    9.20
  11  -4  -6   32.50   10.80
 -11   4   6    2.60    9.00
  10  -4  -6   19.50    9.00
 -10   4   6   25.50    9.20
   9  -4  -6   29.90    9.60
  -9   4   6   50.99   10.20
   8  -4  -6   75.69   10.90
   8  -4  -6   74.29    9.90
  -8   4   6   74.39   10.20
   7  -4  -6   26.50    7.40
   7  -4  -6    9.10    7.30
  -7   4   6   16.80    7.10
   6  -4  -6  127.39   11.90
   6  -4  -6  120.89   10.70
  -6   4   6  129.19   11.10
   5  -4  -6  129.49   11.50
   5  -4  -6  135.49   10.70
   4  -4  -6  147.09   11.40
   4  -4  -6  115.69   10.50
  -4   4   6  130.39   10.70
  -4   4   6  125.99   10.30
   3  -4  -6   16.00    5.70
   3  -4  -6   13.30    6.10
  -3   4   6    8.50    5.30
  -3   4   6   16.00    5.40
   2  -4  -6   22.00    5.90
   2  -4  -6   26.20    6.50
  -2   4   6   11.60    5.00
  -2   4   6   23.70    5.60
   1  -4  -6  179.18   12.70
   1  -4  -6  212.68   12.80
  -1   4   6  212.68   12.40
  -1   4   6  168.18   11.80
   0  -4  -6   41.00    7.30
   0  -4  -6   26.90    7.30
   0   4   6   24.20    6.30
  -1  -4  -6  213.08   14.80
  -1  -4  -6  208.98   14.30
   1   4   6  216.88   14.00
  -2  -4  -6   61.39    8.90
  -2  -4  -6   34.00    8.60
   2   4   6   42.80    8.10
  -3  -4  -6   66.89    7.80
  -3  -4  -6   72.19   11.00
  -3  -4  -6   68.49    9.50
   3   4   6   47.30    8.80
  -4  -4  -6  112.29    9.40
  -4  -4  -6  100.89   12.50
   4   4   6  138.39   13.20
  -5  -4  -6   17.60   10.00
  -5  -4  -6   27.50    6.00
   5   4   6   26.50    8.90
  -6  -4  -6    4.20    9.50
   6   4   6   -5.40    8.50
  11  -5  -6    4.20    8.40
 -11   5   6   12.50    8.90
  10  -5  -6    3.10    7.60
 -10   5   6   -6.00    7.50
   9  -5  -6   37.30    9.20
  -9   5   6   41.90    9.30
   8  -5  -6   52.09    9.60
   8  -5  -6   49.00    8.30
  -8   5   6   52.59    9.00
   7  -5  -6   80.29    9.50
   7  -5  -6   58.69    9.50
  -7   5   6   70.79    9.30
   6  -5  -6  163.98   12.50
   6  -5  -6  157.28   12.90
  -6   5   6  158.48   12.30
   5  -5  -6  216.48   15.10
   5  -5  -6  264.07   14.50
  -5   5   6  218.38   13.90
   4  -5  -6  195.38   12.70
   4  -5  -6  189.78   13.60
  -4   5   6  185.48   12.20
   3  -5  -6  188.68   12.70
   3  -5  -6  189.28   12.40
  -3   5   6  159.98   12.00
  -3   5   6  176.68   11.80
   2  -5  -6   29.80    6.60
   2  -5  -6   32.90    7.20
  -2   5   6   24.50    6.00
   1  -5  -6   -1.00    6.00
   1  -5  -6   10.70    5.90
  -1   5   6    2.10    5.00
   0  -5  -6    7.00    6.20
   0  -5  -6    6.40    6.70
   0   5   6    5.00    5.50
  -1  -5  -6  152.48   12.60
  -1  -5  -6  142.09   13.20
   1   5   6  135.19   11.20
  -2  -5  -6  148.59   12.70
  -2  -5  -6  152.28   13.80
   2   5   6  163.48   13.00
  -3  -5  -6   71.19   10.20
  -3  -5  -6   68.39    7.80
  -3  -5  -6   62.29   10.70
   3   5   6   59.59    9.30
  -4  -5  -6  174.88   11.80
  -4  -5  -6  145.79   15.30
   4   5   6  184.38   15.30
  -5  -5  -6   53.39   11.70
  11  -6  -6    6.20    8.70
  10  -6  -6    2.70    8.40
 -10   6   6    2.20    7.20
   9  -6  -6    3.90    7.00
   9  -6  -6   -1.60    7.30
  -9   6   6    8.30    7.00
   8  -6  -6   44.40    8.10
   8  -6  -6   57.59    9.80
  -8   6   6   45.00    8.40
   7  -6  -6   72.89   10.00
   7  -6  -6   82.39    9.30
  -7   6   6   83.59    8.90
   6  -6  -6   78.99    9.80
   6  -6  -6   70.69    8.60
  -6   6   6   66.89    8.00
   5  -6  -6   50.89    7.80
   5  -6  -6   33.30    8.00
  -5   6   6   35.00    6.30
   4  -6  -6  130.69   10.40
   4  -6  -6  118.59   11.20
  -4   6   6  125.49   10.00
   3  -6  -6  133.49   10.40
   3  -6  -6  102.09   10.50
  -3   6   6  127.99   10.10
   2  -6  -6   17.60    7.00
   2  -6  -6   39.10    7.00
  -2   6   6   15.60    5.50
   1  -6  -6   -3.70    5.50
   1  -6  -6   -3.70    6.30
  -1   6   6    4.30    4.90
   0  -6  -6   56.29    9.30
   0  -6  -6   91.29    9.60
   0   6   6   85.79    8.60
  -1  -6  -6    0.70    6.70
  -1  -6  -6    4.50    6.20
   1   6   6    6.20    5.70
  -2  -6  -6   24.00    8.90
  -2  -6  -6   26.30    7.50
   2   6   6   33.00    7.70
  -3  -6  -6    8.80    8.50
  -3  -6  -6   16.30    5.80
  -4  -6  -6   39.10   10.70
  11  -7  -6   18.40    9.70
  10  -7  -6   14.90    8.60
   9  -7  -6   -2.20    7.30
   8  -7  -6   -5.20    7.20
   8  -7  -6    5.20    6.30
  -8   7   6   -0.30    5.50
   7  -7  -6   12.10    7.10
   7  -7  -6   -1.60    5.80
  -7   7   6    7.20    5.30
   6  -7  -6   -0.10    5.60
   6  -7  -6   10.30    6.80
  -6   7   6    2.80    4.90
   5  -7  -6   26.90    7.60
   5  -7  -6   26.60    6.60
  -5   7   6   26.70    5.70
   4  -7  -6    4.70    5.30
   4  -7  -6   -9.10    6.30
   3  -7  -6   63.29    8.70
   3  -7  -6   57.19    7.80
  -3   7   6   43.30    6.30
   2  -7  -6   16.50    6.90
   2  -7  -6   23.50    6.50
  -2   7   6   18.30    5.30
   1  -7  -6   11.90    7.00
   1  -7  -6   10.50    6.00
  -1   7   6   14.10    5.30
   0  -7  -6   56.09    8.50
   0  -7  -6   53.09    9.20
   0   7   6   50.69    7.40
  -1  -7  -6    1.10    7.30
  -2  -7  -6    4.50    7.90
  -3  -7  -6   11.50    9.20
  10  -8  -6   25.50    9.80
   9  -8  -6   12.70    8.30
   8  -8  -6   16.60    8.10
   7  -8  -6   -1.10    6.90
   6  -8  -6    9.10    6.00
   6  -8  -6    7.90    6.80
   5  -8  -6    3.90    5.60
   5  -8  -6    1.90    6.50
   4  -8  -6    9.30    6.00
   4  -8  -6   20.00    7.10
   3  -8  -6   21.10    6.40
   3  -8  -6   20.30    6.90
   2  -8  -6   54.29    9.00
   2  -8  -6   54.29    7.80
   1  -8  -6  107.29   11.30
   0  -8  -6    6.60    7.60
  -1  -8  -6    8.10    8.20
  -2  -8  -6    2.60    8.30
   9  -9  -6   15.00    8.70
   8  -9  -6   20.30    8.40
   7  -9  -6    0.90    7.50
   6  -9  -6    4.70    6.70
   5  -9  -6    1.50    6.80
   4  -9  -6   31.80    8.00
   3  -9  -6   24.90    7.80
   2  -9  -6   80.09   10.50
   1  -9  -6   32.50    8.60
   0  -9  -6   18.50    8.70
   8 -10  -6   19.10    8.20
   7 -10  -6    4.10    7.10
   6 -10  -6   16.90    7.80
   5 -10  -6   -2.80    6.50
   4 -10  -6   -1.10    6.50
   3 -10  -6   -6.30    6.70
   2 -10  -6   11.60    7.30
   1 -12   7    4.50    6.30
   2 -12   7  -10.90    6.60
   3 -12   7   -0.90    7.30
   4 -12   7   26.30    9.10
   4 -12   7   20.00    4.00
   5 -12   7    2.30    4.30
   5 -12   7   11.80    8.80
  -2 -11   7   10.80    6.60
  -1 -11   7    5.30    5.70
   0 -11   7    3.70    4.70
   1 -11   7    2.10    4.20
   1 -11   7   -1.30    6.20
   2 -11   7  -12.80    6.40
   3 -11   7    0.60    7.10
   3 -11   7    9.70    4.20
   4 -11   7   23.60    4.90
   4 -11   7   11.50    8.20
   5 -11   7   10.40    8.50
   5 -11   7   16.50    6.00
   6 -11   7    6.10    6.30
   6 -11   7    2.30    8.10
   7 -11   7   14.00    9.20
   7 -11   7   21.30    7.80
  -3 -10   7   38.90    8.30
  -2 -10   7   35.30    7.30
  -1 -10   7   52.79    7.30
   0 -10   7    3.00    4.80
   0 -10   7    2.20    4.80
   1 -10   7   16.50    6.80
   1 -10   7   13.70    4.80
   2 -10   7    6.00    4.40
   2 -10   7    5.20    6.80
   2 -10   7   14.00    4.80
   3 -10   7   -2.90    4.20
   3 -10   7   -5.00    6.70
   3 -10   7   -1.20    4.00
   4 -10   7   30.30    6.40
   4 -10   7   27.20    5.60
   4 -10   7   26.20    9.00
   5 -10   7   15.70    8.60
   5 -10   7   24.70    6.50
   6 -10   7   13.10    6.60
   6 -10   7   11.20    8.10
   7 -10   7   21.10    8.30
   7 -10   7   -5.00    6.60
   8 -10   7   18.70    8.70
  -5  -9   7    1.20    8.10
  -4  -9   7   56.59    9.70
  -3  -9   7   53.49    8.60
  -2  -9   7   83.79    9.00
  -1  -9   7   59.09    7.20
  -1  -9   7   63.79    7.70
   0  -9   7   29.50    6.00
   1  -9   7   46.20    6.10
   1  -9   7   42.50    5.90
   1  -9   7   52.89    8.40
   2  -9   7   26.00    5.50
   2  -9   7   17.60    4.90
   2  -9   7   34.90    8.10
   3  -9   7   30.70    5.90
   3  -9   7   26.60    8.20
   3  -9   7   20.10    5.50
   4  -9   7    6.40    5.60
   4  -9   7    2.40    5.30
   4  -9   7   12.00    7.50
   5  -9   7   25.90    6.60
   5  -9   7   16.30    8.60
   5  -9   7    9.60    5.80
   6  -9   7   34.30    9.40
   6  -9   7    8.70    6.90
   7  -9   7   47.10    9.20
   7  -9   7   30.10    9.70
   8  -9   7    8.80    8.30
   8  -9   7   14.90    8.30
  -6  -8   7    3.30    8.30
  -5  -8   7   16.10    8.60
  -4  -8   7   23.40    7.70
  -3  -8   7   20.70    7.00
  -3  -8   7   26.60    6.70
   2   8  -7   22.50    4.90
  -2  -8   7   14.50    5.70
  -2  -8   7   14.20    6.10
   1   8  -7   11.60    3.90
   1   8  -7    9.60    3.60
   1   8  -7    7.30    5.30
  -1  -8   7    8.90    5.30
   0   8  -7   19.20    3.50
   0   8  -7   17.80    6.50
   0   8  -7   24.80    3.50
   0  -8   7   22.50    5.50
   0  -8   7   22.90    5.80
  -1   8  -7   53.79    4.20
  -1   8  -7   60.09    8.80
  -1   8  -7   59.79    4.50
   1  -8   7   83.39    9.30
   1  -8   7   46.90    6.50
   1  -8   7   64.19    7.00
  -2   8  -7  157.68    7.60
  -2   8  -7  145.69   12.20
  -2   8  -7  146.19    7.80
   2  -8   7  136.99   10.00
   2  -8   7  155.18   12.90
   2  -8   7  167.88   11.10
  -3   8  -7    3.30    3.20
  -3   8  -7   -5.10    6.20
  -3   8  -7   -3.20    3.50
   3  -8   7    6.80    7.30
   3  -8   7    6.60    5.30
   3  -8   7    3.10    5.30
  -4   8  -7   -0.60    4.10
   4  -8   7   -5.90    6.70
   4  -8   7    5.60    5.50
   4  -8   7    4.30    5.40
  -5   8  -7    4.40    4.60
   5  -8   7    1.30    5.90
   5  -8   7    8.30    5.70
   5  -8   7   -4.30    6.30
   6  -8   7    0.40    6.60
   6  -8   7    5.80    7.70
   6  -8   7   -4.00    5.90
   7  -8   7   -0.90    6.60
   7  -8   7    5.60    7.30
   8  -8   7   -5.50    7.30
   8  -8   7    0.60    6.50
   9  -8   7    0.30    8.70
  -7  -7   7   13.90    9.30
  -6  -7   7   37.00    9.50
  -5  -7   7   74.59   10.40
   4   7  -7   11.40    6.10
  -4  -7   7   10.80    6.60
  -4  -7   7   20.50    7.30
   3   7  -7   21.20    5.70
   3   7  -7   14.40    4.40
  -3  -7   7   16.40    6.00
  -3  -7   7   20.40    6.70
   2   7  -7    3.60    4.50
   2   7  -7    5.10    4.70
  -2  -7   7   -0.40    5.80
  -2  -7   7    2.30    5.20
   1   7  -7   63.89    6.20
   1   7  -7   57.69    7.50
  -1  -7   7   61.39    7.40
  -1  -7   7   69.39    8.10
   0   7  -7   27.90    6.80
   0   7  -7   24.80    4.50
   0   7  -7   23.50    4.50
   0  -7   7   29.20    5.70
   0  -7   7   29.90    6.20
  -1   7  -7  106.89    8.10
  -1   7  -7  116.19    7.70
  -1   7  -7  115.89   10.50
   1  -7   7  118.69   10.60
   1  -7   7  109.99    9.00
   1  -7   7  122.49    9.30
  -2   7  -7   62.29    8.60
  -2   7  -7   69.49    5.90
   2  -7   7   78.69    7.80
   2  -7   7   65.09    9.20
   2  -7   7   69.29    7.60
  -3   7  -7  219.28   15.20
  -3   7  -7  189.98   10.60
   3  -7   7  197.68   12.70
   3  -7   7  174.88   14.20
   3  -7   7  214.18   12.80
  -4   7  -7   19.00    5.80
  -4   7  -7   18.20    7.70
   4  -7   7   23.60    6.50
   4  -7   7   10.60    7.10
   4  -7   7   14.90    6.40
  -5   7  -7   53.69    7.90
   5  -7   7   55.99    8.60
   5  -7   7   40.10    9.00
   5  -7   7   49.40    8.10
  -6   7  -7   51.99    8.80
   6  -7   7   73.99    9.40
   6  -7   7   60.19   10.00
   6  -7   7   67.09    9.70
  -7   7  -7    3.60    7.40
   7  -7   7    1.90    6.90
   7  -7   7    2.80    7.00
   7  -7   7    1.50    6.80
   8  -7   7    7.00    8.30
   8  -7   7    7.30    8.00
   9  -7   7   -4.60    7.10
   9  -7   7    1.40    8.50
  -8  -6   7    7.80    9.70
  -7  -6   7   14.40    8.80
   6   6  -7   28.20    8.30
  -6  -6   7   23.40    8.40
  -6  -6   7   30.40    8.50
   5   6  -7  329.07   18.00
   5   6  -7  301.17   11.90
  -5  -6   7  319.17   18.60
  -5  -6   7  296.57   18.80
   4   6  -7   86.49    9.50
   4   6  -7   93.09    7.20
  -4  -6   7  101.19   10.60
  -4  -6   7   82.89    9.90
   3   6  -7    7.50    5.80
   3   6  -7   13.00    4.60
  -3  -6   7   -0.30    5.90
  -3  -6   7   21.10    6.50
   2   6  -7   48.00    6.80
   2   6  -7   31.80    5.70
  -2  -6   7   54.39    7.60
  -2  -6   7   51.19    7.20
   1   6  -7   22.70    4.80
   1   6  -7   28.00    5.50
   1   6  -7   24.60    5.50
  -1  -6   7   24.40    6.10
  -1  -6   7   27.20    5.80
   0   6  -7   45.10    6.20
   0   6  -7   43.90    6.80
   0   6  -7   54.59    5.80
   0  -6   7   52.19    6.90
   0  -6   7   65.79    7.20
  -1   6  -7  212.38   12.10
  -1   6  -7  236.48   13.90
  -1   6  -7  241.48   11.60
   1  -6   7  231.48   14.20
   1  -6   7  216.78   12.70
   1  -6   7  219.08   12.20
  -2   6  -7  107.09    8.50
  -2   6  -7  125.49   11.00
  -2   6  -7  121.39    9.90
   2  -6   7  114.39   10.70
   2  -6   7  123.49    9.50
   2  -6   7  120.99    9.80
  -3   6  -7  171.48   13.60
  -3   6  -7  151.28   11.20
  -3   6  -7  158.48   10.20
   3  -6   7  183.48   12.80
   3  -6   7  171.38   11.70
   3  -6   7  170.78   13.40
  -4   6  -7  169.98   12.50
  -4   6  -7  191.68   14.40
   4  -6   7  190.68   13.10
   4  -6   7  150.68   13.30
   4  -6   7  206.28   13.50
  -5   6  -7   60.39    8.90
  -5   6  -7   58.19    9.20
   5  -6   7   87.29   10.00
   5  -6   7   54.09    8.80
   5  -6   7   60.79    9.90
  -6   6  -7   60.39    9.60
   6  -6   7   51.09    8.70
   6  -6   7   36.20    8.20
   6  -6   7   42.40    8.50
  -7   6  -7   12.50    7.80
   7  -6   7    2.60    7.00
   7  -6   7   -5.40    6.70
   7  -6   7   -2.00    6.90
  -8   6  -7   -7.50    7.80
   8  -6   7   -0.20    7.70
   8  -6   7   -1.40    7.30
   9  -6   7   -0.90    8.70
   9  -6   7    1.60    7.70
   8   5  -7   21.70    8.90
  -8  -5   7   19.30    9.60
   7   5  -7    4.70    7.70
  -7  -5   7    0.90    7.60
   6   5  -7  153.38   13.90
   6   5  -7  137.29    7.40
  -6  -5   7  158.28   14.10
  -6  -5   7  176.88   14.80
   5   5  -7  391.26   15.50
   5   5  -7  411.46   20.80
  -5  -5   7  409.56   21.30
  -5  -5   7  378.86   20.80
   4   5  -7  337.97   18.30
   4   5  -7  336.57   14.40
  -4  -5   7  352.16   18.60
  -4  -5   7  326.37   18.40
   3   5  -7  154.38    9.70
   3   5  -7  164.68   12.40
  -3  -5   7  156.98   12.50
   2   5  -7   90.79    7.80
   2   5  -7   99.19    8.30
   2   5  -7   89.09    8.70
  -2  -5   7   81.79    8.40
  -2  -5   7  105.19    9.50
   1   5  -7   -2.20    4.30
   1   5  -7    4.60    4.40
   1   5  -7    4.60    5.00
  -1  -5   7    5.40    5.60
  -1  -5   7    5.40    5.00
   0   5  -7   -3.50    4.60
   0   5  -7    2.00    4.80
   0   5  -7    7.90    4.30
   0  -5   7    4.70    4.30
   0  -5   7   12.30    5.50
  -1   5  -7  107.39    9.00
  -1   5  -7  114.59    8.70
  -1   5  -7  107.89    9.10
   1  -5   7  132.39    9.90
   1  -5   7   98.19    8.40
  -2   5  -7  116.79    9.90
  -2   5  -7  139.39   10.70
  -2   5  -7  143.49    9.80
   2  -5   7  142.99   11.60
   2  -5   7  130.09   10.20
   2  -5   7  158.68   11.20
  -3   5  -7  160.58   12.60
  -3   5  -7  142.29   10.30
  -3   5  -7  151.38   11.70
   3  -5   7  153.88   11.50
   3  -5   7  160.78   12.30
   3  -5   7  161.78   13.00
  -4   5  -7  154.88   12.70
  -4   5  -7  166.38   13.60
   4  -5   7  163.68   13.50
   4  -5   7  177.28   12.70
  -5   5  -7  154.48   12.90
  -5   5  -7  156.18   13.10
   5  -5   7  141.79   12.20
   5  -5   7  171.58   13.50
   5  -5   7  120.99   11.80
  -6   5  -7  143.49   13.50
   6  -5   7  147.19   13.00
   6  -5   7  153.98   13.30
   6  -5   7  147.99   13.30
  -7   5  -7   56.19   10.70
   7  -5   7   34.00    9.20
   7  -5   7   34.00    9.10
  -8   5  -7   13.20    9.20
   8  -5   7   19.50    9.10
   8  -5   7   19.00    9.30
  -9   5  -7    8.50    9.30
   9  -5   7    8.70    9.40
   9  -5   7    0.80    7.80
   9   4  -7    4.20    9.30
  -9  -4   7   -3.30    9.20
   8   4  -7  -19.30    7.50
  -8  -4   7   -2.50    8.60
   7   4  -7   30.50    8.90
  -7  -4   7   34.50    9.40
   6   4  -7   14.00    7.80
  -6  -4   7   22.20    8.10
  -6  -4   7    5.70    7.50
   5   4  -7  236.28   16.50
  -5  -4   7  213.48   15.30
  -5  -4   7  236.28   16.40
   4   4  -7  100.79    8.00
   4   4  -7  102.09   10.30
  -4  -4   7   86.79    9.40
  -4  -4   7  108.99   10.70
   3   4  -7   75.49    8.60
   3   4  -7   74.99    8.30
   3   4  -7   77.29    6.80
  -3  -4   7   96.39    9.30
  -3  -4   7  105.79   10.00
   2   4  -7  407.86   19.10
   2   4  -7  434.76   18.50
   2   4  -7  429.06   17.70
  -2  -4   7  437.26   19.40
  -2  -4   7  396.66   18.80
   1   4  -7   52.69    7.00
   1   4  -7   67.29    6.90
   1   4  -7   50.79    6.40
  -1  -4   7   61.69    7.60
  -1  -4   7   51.09    6.90
   0   4  -7   -1.70    5.00
   0   4  -7   -0.90    4.10
   0   4  -7   -1.70    4.50
   0  -4   7   -1.30    4.10
   0  -4   7    6.50    5.20
  -1   4  -7   47.60    7.10
  -1   4  -7   68.29    7.60
  -1   4  -7   48.30    6.30
   1  -4   7   63.49    7.30
   1  -4   7   58.09    7.20
  -2   4  -7    1.50    4.80
  -2   4  -7   -2.70    5.20
  -2   4  -7    7.00    4.60
   2  -4   7    3.50    4.80
   2  -4   7   13.10    5.90
  -3   4  -7  102.29    9.80
  -3   4  -7  120.69   10.70
  -3   4  -7  103.59    9.00
   3  -4   7  123.79   10.60
   3  -4   7  123.69   10.50
   3  -4   7   96.69    9.40
  -4   4  -7   46.50    8.40
  -4   4  -7   19.10    7.50
   4  -4   7   35.20    7.20
   4  -4   7   23.90    6.80
   4  -4   7   42.60    7.90
  -5   4  -7   68.69    9.70
  -5   4  -7   83.29   10.80
   5  -4   7   53.39    9.20
   5  -4   7   67.69   10.00
   5  -4   7   72.89    9.50
  -6   4  -7  190.18   15.50
   6  -4   7  171.48   14.40
   6  -4   7  157.88   14.30
   6  -4   7  128.59   12.60
  -7   4  -7   16.70    8.90
   7  -4   7    2.50    7.00
   7  -4   7   23.90    8.80
  -8   4  -7   -9.00    9.00
   8  -4   7    0.80    7.20
   8  -4   7   -2.50    8.40
  -9   4  -7    0.00    9.40
   9  -4   7   24.70   10.50
   9  -4   7   11.40    8.20
   9   3  -7    6.70    9.40
  -9  -3   7    8.30    9.60
   8   3  -7   10.70    8.70
  -8  -3   7   -3.00    7.90
   7   3  -7   42.20    9.60
  -7  -3   7   56.89   10.10
   6   3  -7   36.00    9.00
  -6  -3   7   54.69    9.80
  -6  -3   7   36.80    9.10
   5   3  -7   67.89    9.50
  -5  -3   7   86.79   10.50
  -5  -3   7   89.59   10.90
   4   3  -7    1.90    6.10
  -4  -3   7    0.90    5.80
   3   3  -7  345.17   17.30
   3   3  -7  312.27   15.90
  -3  -3   7  304.97   16.20
  -3  -3   7  340.77   16.90
   2   3  -7  546.35   21.90
   2   3  -7  512.25   22.30
  -2  -3   7  523.55   22.40
  -2  -3   7  513.85   21.70
   1   3  -7  416.56   17.50
   1   3  -7  406.56   18.00
   1   3  -7  431.66   19.20
  -1  -3   7  396.46   18.40
  -1  -3   7  403.96   17.90
   0   3  -7  203.18   13.20
   0   3  -7  221.18   12.30
   0   3  -7  214.28   12.20
   0  -3   7  212.58   12.30
   0  -3   7  237.08   13.50
  -1   3  -7   44.70    6.90
  -1   3  -7   40.50    6.40
  -1   3  -7   44.20    6.20
   1  -3   7   59.79    7.50
   1  -3   7   45.00    6.60
  -2   3  -7    2.30    5.20
  -2   3  -7    5.80    5.70
  -2   3  -7   10.00    4.80
   2  -3   7   13.80    5.90
   2  -3   7    4.90    5.00
  -3   3  -7    3.90    6.30
  -3   3  -7    0.00    5.20
  -3   3  -7    9.20    5.10
   3  -3   7    2.20    5.90
   3  -3   7   12.40    6.00
  -4   3  -7   -0.10    5.40
  -4   3  -7   -0.10    7.10
   4  -3   7    2.30    6.20
   4  -3   7    7.30    5.90
   4  -3   7    1.70    6.50
  -5   3  -7   -3.00    7.80
  -5   3  -7    7.30    6.50
   5  -3   7    4.00    7.20
   5  -3   7   -3.00    6.00
   5  -3   7   -5.30    6.70
  -6   3  -7   15.60    9.00
  -6   3  -7    9.40    7.00
   6  -3   7   15.80    7.80
   6  -3   7   12.70    7.70
  -7   3  -7   15.40    9.60
   7  -3   7   11.20    8.30
   7  -3   7   14.60    7.80
  -8   3  -7   29.10   10.90
   8  -3   7   31.00   10.20
  -9   3  -7   10.70   11.20
   9  -3   7   19.90   10.00
  10   2  -7   36.30   11.50
 -10  -2   7   40.50   11.80
   9   2  -7   15.40    9.80
  -9  -2   7    1.90    9.00
   8   2  -7   68.59   11.90
  -8  -2   7   41.70   10.30
   7   2  -7   51.89   10.00
  -7  -2   7   46.80    9.70
   6   2  -7   47.10    9.40
  -6  -2   7   62.89   10.10
  -6  -2   7   62.29   10.20
   5   2  -7    5.40    6.90
  -5  -2   7    3.90    6.30
  -5  -2   7    0.70    6.80
   4   2  -7   32.00    8.10
   4   2  -7   23.10    6.30
  -4  -2   7   32.20    7.40
  -4  -2   7   25.50    7.00
   3   2  -7   90.49    8.60
   3   2  -7   80.19    8.90
  -3  -2   7   90.79    9.10
  -3  -2   7   79.39    8.20
   2   2  -7 1091.29   40.00
   2   2  -7 1088.19   40.80
  -2  -2   7 1157.28   40.90
  -2  -2   7 1075.39   40.10
   1   2  -7  774.62   30.00
   1   2  -7  790.72   31.00
  -1  -2   7  803.82   30.10
  -1  -2   7  810.52   30.80
   0   2  -7  483.95   20.70
   0   2  -7  440.56   19.60
   0   2  -7  454.15   19.50
   0  -2   7  442.36   19.60
   0  -2   7  498.05   20.60
  -1   2  -7    4.20    4.80
  -1   2  -7   10.90    5.90
  -1   2  -7   10.10    5.10
   1  -2   7    4.80    5.00
   1  -2   7    5.90    4.90
  -2   2  -7   96.19    8.70
  -2   2  -7  143.89   11.70
  -2   2  -7  125.99   10.10
   2  -2   7  111.59    9.60
   2  -2   7  105.79    9.60
  -3   2  -7  144.29   12.60
  -3   2  -7  166.58   12.20
  -3   2  -7  154.18   11.90
   3  -2   7  145.99   12.20
   3  -2   7  145.09   12.00
  -4   2  -7   -5.20    5.60
  -4   2  -7   -3.50    7.40
   4  -2   7   -8.30    6.00
   4  -2   7    4.50    6.80
  -5   2  -7   80.89   11.80
  -5   2  -7   70.79    9.40
   5  -2   7   39.60    8.90
  -6   2  -7  184.68   16.40
  -6   2  -7  214.68   14.90
   6  -2   7  208.18   17.10
  -7   2  -7   26.10   10.20
   7  -2   7    6.90    9.10
  -8   2  -7   26.40   11.40
   8  -2   7   25.10   10.70
  -9   2  -7   36.40   12.90
   9  -2   7   38.10   11.70
  10   1  -7   36.70   11.00
 -10  -1   7   30.20   10.80
   9   1  -7   19.10    9.50
  -9  -1   7   -2.90    8.80
   8   1  -7   46.90   10.40
  -8  -1   7   67.19   11.20
   7   1  -7   60.39   10.60
  -7  -1   7   96.69   12.30
   6   1  -7   24.40    7.90
  -6  -1   7   33.60    8.50
  -6  -1   7   57.99    9.90
   5   1  -7   98.59   10.30
   5   1  -7   89.89    9.30
  -5  -1   7   89.89   10.00
  -5  -1   7   91.19    9.80
   4   1  -7   38.80    7.90
   4   1  -7   36.60    6.80
  -4  -1   7   40.10    6.80
  -4  -1   7   31.10    7.10
   3   1  -7   99.09   10.00
   3   1  -7  112.39    9.70
  -3  -1   7   77.69    8.50
  -3  -1   7  108.19    9.60
   2   1  -7  634.74   25.90
   2   1  -7  630.74   25.10
  -2  -1   7  611.24   25.10
  -2  -1   7  608.24   25.10
   1   1  -7  662.53   25.60
   1   1  -7  651.13   26.30
  -1  -1   7  638.34   26.00
  -1  -1   7  609.54   25.30
   0   1  -7  621.44   24.50
   0   1  -7  605.44   25.10
   0  -1   7  600.84   24.40
   0  -1   7  592.74   24.90
  -1   1  -7  338.87   17.60
  -1   1  -7  352.86   16.40
  -1   1  -7  359.26   16.80
   1  -1   7  339.87   17.20
   1  -1   7  320.47   16.50
  -2   1  -7  133.09   10.90
  -2   1  -7  126.99   10.30
  -2   1  -7  102.59   10.20
   2  -1   7  115.09   10.70
   2  -1   7  111.29   10.10
  -3   1  -7  140.49   12.30
  -3   1  -7  125.29   10.40
  -3   1  -7  162.38   12.40
   3  -1   7  159.48   13.00
   3  -1   7  169.08   12.70
  -4   1  -7   19.90    9.00
  -4   1  -7   16.20    6.50
   4  -1   7   29.10    7.80
  -5   1  -7    9.40    8.80
  -5   1  -7   26.20    7.10
   5  -1   7   16.50    8.60
  -6   1  -7   27.10    9.90
  -6   1  -7   24.00    7.40
   6  -1   7   21.20    9.10
  -7   1  -7    9.80   10.40
   7  -1   7    7.50    8.40
  -8   1  -7  -11.80    9.10
   8  -1   7   -2.40    8.90
  11   0  -7   22.20   11.70
 -11   0   7   -4.80   10.30
  10   0  -7   29.50   10.60
 -10   0   7   55.29   11.70
   9   0  -7   56.79   11.20
  -9   0   7   42.00   11.10
   8   0  -7   25.90    9.20
  -8   0   7   20.10    9.00
   7   0  -7  292.97   19.20
  -7   0   7  280.17   18.80
   6   0  -7  111.39   11.40
  -6   0   7  129.19   12.10
   5   0  -7  228.48   15.90
   5   0  -7  266.57   15.30
  -5   0   7  259.47   15.80
   4   0  -7  411.16   19.20
   4   0  -7  405.96   20.10
  -4   0   7  368.26   18.90
  -4   0   7  427.56   20.00
   3   0  -7   11.90    6.10
   3   0  -7   14.10    6.50
  -3   0   7    5.40    5.50
  -3   0   7   11.50    6.20
   2   0  -7   10.50    5.60
   2   0  -7   14.40    6.30
  -2   0   7   14.50    5.90
  -2   0   7   14.00    6.40
   1   0  -7  196.38   12.50
   1   0  -7  200.08   12.20
  -1   0   7  196.48   12.30
  -1   0   7  221.28   13.30
   0   0  -7  341.67   17.40
   0   0  -7  355.86   16.20
   0   0   7  308.57   16.40
   0   0   7  327.17   16.30
  -1   0  -7    1.20    5.70
  -1   0  -7    2.30    5.30
   1   0   7   -5.00    5.80
   1   0   7    6.30    5.00
  -2   0  -7  297.97   15.40
  -2   0  -7  292.17   16.80
  -2   0  -7  263.47   15.60
   2   0   7  295.47   16.10
   2   0   7  282.07   16.50
  -3   0  -7  150.08   13.30
  -3   0  -7  162.88   12.40
  -3   0  -7  163.48   13.00
   3   0   7  164.98   13.80
  -4   0  -7    2.60    5.60
  -4   0  -7   -1.50    7.80
   4   0   7    2.70    7.20
  -5   0  -7   20.90    8.80
  -5   0  -7   27.00    6.90
   5   0   7   21.40    8.70
  -6   0  -7   17.20    9.60
  -6   0  -7    0.40    6.00
   6   0   7   -4.30    7.90
  -7   0  -7   11.80   10.40
  -7   0  -7    8.50    6.60
   7   0   7  -12.10    8.40
  -8   0  -7    0.00    9.60
   8   0   7    1.60    9.30
  11  -1  -7  -15.40    8.60
 -11   1   7    4.10   10.30
  10  -1  -7   11.60    9.20
 -10   1   7   20.30   10.40
   9  -1  -7    9.70    8.30
  -9   1   7   12.00    9.00
   8  -1  -7  153.58   14.60
  -8   1   7  212.88   17.10
   7  -1  -7  119.59   13.00
  -7   1   7  126.79   13.20
   6  -1  -7   52.29    9.00
   6  -1  -7   49.30    8.90
  -6   1   7   48.60    9.00
   5  -1  -7  390.06   19.40
   5  -1  -7  377.56   20.20
  -5   1   7  403.66   19.90
  -5   1   7  435.56   20.50
   4  -1  -7  116.29   10.10
   4  -1  -7  138.09   11.60
  -4   1   7  137.49   11.20
  -4   1   7  152.38   11.80
   3  -1  -7  686.03   27.80
   3  -1  -7  685.93   28.70
  -3   1   7  681.63   27.70
  -3   1   7  745.23   28.50
   2  -1  -7  102.99    9.70
   2  -1  -7  144.89   10.90
  -2   1   7  152.68   11.30
  -2   1   7  137.89   10.80
   1  -1  -7   25.30    6.70
   1  -1  -7   33.60    6.40
  -1   1   7   51.29    7.30
  -1   1   7   35.50    6.40
   0  -1  -7  813.32   31.20
   0  -1  -7  772.42   31.80
   0   1   7  792.42   31.00
   0   1   7  832.72   31.70
  -1  -1  -7  154.78   11.70
  -1  -1  -7  123.79   11.00
   1   1   7  164.48   11.90
   1   1   7  163.58   12.60
  -2  -1  -7  435.06   19.60
  -2  -1  -7  403.46   20.60
  -2  -1  -7  429.66   21.90
   2   1   7  478.95   21.30
  -3  -1  -7  159.58   13.40
  -3  -1  -7  142.69   13.00
  -3  -1  -7  177.68   11.90
   3   1   7  137.39   12.40
  -4  -1  -7   63.69   11.40
  -4  -1  -7   63.59    8.50
   4   1   7   48.30    9.50
  -5  -1  -7  186.58   17.00
  -5  -1  -7  174.88   13.10
   5   1   7  185.28   16.40
  -6  -1  -7    9.70    9.80
  -6  -1  -7    8.30    6.40
   6   1   7   12.20    8.80
  -7  -1  -7   -3.10    6.20
  -7  -1  -7   -8.00   10.00
   7   1   7   14.50    9.50
  11  -2  -7   18.60   10.20
 -11   2   7    5.80    9.80
  10  -2  -7   -1.50    8.60
 -10   2   7    4.70    9.10
   9  -2  -7    6.30    8.60
  -9   2   7   11.50    9.10
   8  -2  -7    2.40    7.40
  -8   2   7    3.50    7.60
   7  -2  -7   12.70    8.20
  -7   2   7    6.50    7.50
   6  -2  -7   -1.10    6.20
   6  -2  -7   -2.40    7.10
  -6   2   7    2.30    6.60
   5  -2  -7   81.69    9.10
   5  -2  -7   56.09    9.20
  -5   2   7   56.19    8.50
   4  -2  -7  602.24   26.30
   4  -2  -7  616.54   25.60
  -4   2   7  629.54   26.30
  -4   2   7  612.44   25.70
   3  -2  -7  130.39   10.40
   3  -2  -7  136.39   11.20
  -3   2   7  141.09   10.80
  -3   2   7  125.89   10.50
   2  -2  -7   38.20    7.10
   2  -2  -7   44.70    7.00
  -2   2   7   49.60    7.20
  -2   2   7   60.49    7.90
   1  -2  -7   22.10    6.30
   1  -2  -7   16.60    5.90
  -1   2   7   11.60    5.30
  -1   2   7   15.80    5.70
   0  -2  -7  256.97   15.10
   0  -2  -7  258.87   15.50
   0   2   7  275.97   15.30
   0   2   7  271.67   14.80
  -1  -2  -7   61.29    9.10
  -1  -2  -7   59.59    7.90
   1   2   7   67.29    8.60
  -2  -2  -7  165.58   14.50
  -2  -2  -7  155.98   12.70
   2   2   7  156.48   13.10
  -3  -2  -7  132.39   13.20
  -3  -2  -7  155.58   13.10
  -3  -2  -7  129.69   10.80
   3   2   7  123.49   12.60
  -4  -2  -7    2.30    5.50
  -4  -2  -7   13.20    8.90
   4   2   7    2.00    7.40
  -5  -2  -7   45.40   10.50
  -5  -2  -7   48.00    7.60
   5   2   7   28.00    9.40
  -6  -2  -7   19.70   10.50
  -6  -2  -7   10.20    6.40
   6   2   7   28.60   10.40
  -7  -2  -7    0.40   10.00
   7   2   7    1.40    9.60
  11  -3  -7    6.60    9.10
 -11   3   7    5.90    9.80
  10  -3  -7    7.30    8.80
 -10   3   7   10.80    9.70
   9  -3  -7    4.80    8.10
  -9   3   7    1.70    8.00
   8  -3  -7    7.90    7.60
  -8   3   7    3.50    7.20
   7  -3  -7   10.70    7.10
   7  -3  -7    8.00    7.50
  -7   3   7  -10.10    6.20
   6  -3  -7   16.70    7.80
   6  -3  -7   15.70    6.60
  -6   3   7   21.40    7.30
   5  -3  -7  198.28   13.60
   5  -3  -7  177.88   14.20
  -5   3   7  212.28   13.80
   4  -3  -7  149.99   12.10
   4  -3  -7  171.98   13.50
  -4   3   7  149.19   11.80
  -4   3   7  165.78   12.40
   3  -3  -7  407.46   19.60
   3  -3  -7  396.56   18.80
  -3   3   7  407.46   19.20
  -3   3   7  410.86   19.10
   2  -3  -7  697.23   27.40
   2  -3  -7  654.23   28.00
  -2   3   7  690.73   27.70
  -2   3   7  677.33   27.20
   1  -3  -7   10.20    5.60
   1  -3  -7    9.60    6.50
  -1   3   7   -3.50    5.40
  -1   3   7    7.20    5.60
   0  -3  -7   93.49   10.10
   0  -3  -7  109.09   10.40
   0   3   7  109.89    9.90
  -1  -3  -7   31.40    7.70
  -1  -3  -7   27.30    7.10
   1   3   7   13.20    6.70
  -2  -3  -7    2.30    6.40
  -2  -3  -7    7.20    7.70
   2   3   7    4.70    6.90
  -3  -3  -7   67.99   10.90
  -3  -3  -7   81.29   11.40
  -3  -3  -7   70.99    8.40
   3   3   7   64.99    9.90
  -4  -3  -7    1.30    5.30
  -4  -3  -7  -11.30    7.30
   4   3   7   -0.90    7.50
  -5  -3  -7   95.49   13.70
  -5  -3  -7   93.69    9.40
   5   3   7   87.49   12.10
  -6  -3  -7   33.20   11.10
   6   3   7   66.69   11.60
  11  -4  -7   23.10   10.20
 -11   4   7   -3.40    8.90
  10  -4  -7   32.60    9.80
 -10   4   7   16.90    9.70
   9  -4  -7  -12.60    6.90
  -9   4   7    7.80    8.20
   8  -4  -7   17.40    7.90
   8  -4  -7    7.10    7.40
  -8   4   7   14.90    7.60
   7  -4  -7    1.50    6.60
   7  -4  -7    2.30    6.90
  -7   4   7   -0.50    6.40
   6  -4  -7    3.20    6.80
   6  -4  -7   12.40    6.40
  -6   4   7   -0.40    6.10
   5  -4  -7    7.40    7.20
   5  -4  -7    3.30    5.90
  -5   4   7   10.00    6.30
   4  -4  -7   64.79    8.40
   4  -4  -7   68.39    9.60
  -4   4   7   62.39    8.00
   3  -4  -7  126.19   10.60
   3  -4  -7  109.49   10.60
  -3   4   7  137.89   10.70
   2  -4  -7  476.15   20.90
   2  -4  -7  444.36   21.40
  -2   4   7  426.16   19.80
   1  -4  -7  356.76   19.20
   1  -4  -7  386.56   18.90
  -1   4   7  412.66   18.80
   0  -4  -7  228.38   14.90
   0  -4  -7  218.78   15.50
   0   4   7  244.08   14.40
  -1  -4  -7   31.10    8.00
  -1  -4  -7   17.90    8.10
   1   4   7   27.30    7.40
  -2  -4  -7    3.10    7.50
  -2  -4  -7   -3.40    6.40
   2   4   7   -1.50    6.10
  -3  -4  -7    8.20    7.90
  -3  -4  -7    4.30    5.70
   3   4   7    4.20    6.90
  -4  -4  -7    1.10    5.30
  -4  -4  -7    7.10    9.00
   4   4   7    6.20    7.70
  -5  -4  -7   20.30   10.60
   5   4   7   28.50    9.70
  11  -5  -7   32.30   10.40
 -11   5   7   34.70   10.20
  10  -5  -7   74.19   11.90
 -10   5   7   48.40   10.10
   9  -5  -7   72.59   11.40
  -9   5   7   86.29   11.70
   8  -5  -7   47.30    8.80
   8  -5  -7   37.10    9.00
  -8   5   7   23.50    7.80
   7  -5  -7   64.49   10.20
   7  -5  -7   50.19    8.30
  -7   5   7   37.90    7.90
   6  -5  -7   15.40    7.30
   6  -5  -7   13.50    6.50
  -6   5   7   11.40    6.40
   5  -5  -7   40.50    7.80
   5  -5  -7   40.40    8.70
  -5   5   7   43.20    7.90
   4  -5  -7   -5.30    5.80
   4  -5  -7   -3.10    6.70
  -4   5   7    5.00    6.00
   3  -5  -7  180.38   13.20
   3  -5  -7  189.98   14.20
  -3   5   7  202.48   13.20
   2  -5  -7  207.08   15.10
   2  -5  -7  214.58   14.30
  -2   5   7  218.38   13.40
   1  -5  -7  205.78   14.20
   1  -5  -7  181.88   14.60
  -1   5   7  201.68   13.30
   0  -5  -7  203.58   15.80
   0  -5  -7  219.48   14.30
   0   5   7  204.88   14.00
  -1  -5  -7  160.08   14.30
  -1  -5  -7  228.18   14.90
   1   5   7  183.68   13.80
  -2  -5  -7   17.10    8.50
  -2  -5  -7   35.00    8.30
   2   5   7   43.80    8.40
  -3  -5  -7    7.00    5.70
  -3  -5  -7   14.10    8.60
   3   5   7    0.10    7.00
  -4  -5  -7   16.70    9.30
   4   5   7   -1.70    7.30
  -5  -5  -7   -1.30    9.50
  11  -6  -7   15.10    9.20
  10  -6  -7   34.50   10.20
   9  -6  -7    3.50    8.00
  -9   6   7    2.50    6.90
   8  -6  -7   47.40    8.50
   8  -6  -7   54.69    9.70
  -8   6   7   63.39    9.30
   7  -6  -7   20.50    8.30
   7  -6  -7   13.00    6.30
  -7   6   7   20.00    6.80
   6  -6  -7   -2.00    6.40
   6  -6  -7    1.50    5.90
  -6   6   7    3.60    5.50
   5  -6  -7    6.20    6.30
   5  -6  -7   11.10    7.30
   4  -6  -7   39.60    8.60
   4  -6  -7   23.70    7.00
  -4   6   7   25.30    6.40
   3  -6  -7   24.30    6.90
   3  -6  -7   14.20    7.00
  -3   6   7   27.10    6.50
   2  -6  -7   79.89    9.20
   2  -6  -7   63.89    9.60
  -2   6   7   83.49    8.60
   1  -6  -7  124.29   12.10
   1  -6  -7  144.99   12.00
  -1   6   7  134.19   11.20
   0  -6  -7  187.48   15.70
   0  -6  -7  217.88   14.40
   0   6   7  203.08   13.60
  -1  -6  -7   53.49   10.20
  -1  -6  -7   71.39    9.50
   1   6   7   76.59    9.30
  -2  -6  -7   33.40    9.90
   2   6   7   24.80    7.90
  -3  -6  -7   -1.60    8.80
  -4  -6  -7   12.30    9.50
  10  -7  -7   12.80    9.30
   9  -7  -7    2.30    7.80
   8  -7  -7   27.80    8.70
   7  -7  -7   26.00    8.50
   7  -7  -7   21.70    6.90
  -7   7   7   14.30    6.00
   6  -7  -7    4.90    5.90
   6  -7  -7   -6.10    6.50
  -6   7   7    2.00    5.00
   5  -7  -7   80.69   10.30
   5  -7  -7   87.39    9.50
  -5   7   7   80.79    8.30
   4  -7  -7    9.60    6.10
   4  -7  -7    5.60    6.90
  -4   7   7   14.50    5.50
   3  -7  -7    2.80    6.30
   3  -7  -7   -2.40    5.70
  -3   7   7    0.50    5.20
   2  -7  -7    8.70    7.10
   2  -7  -7    7.10    6.30
  -2   7   7   -7.30    4.50
   1  -7  -7   16.40    7.60
   1  -7  -7   13.00    6.80
  -1   7   7   10.80    5.70
   0  -7  -7   15.70    8.30
  -1  -7  -7   11.10    8.60
  -2  -7  -7   11.70    9.00
  10  -8  -7    3.30    9.00
   9  -8  -7    3.80    8.00
   8  -8  -7   -1.50    7.70
   7  -8  -7   58.99   10.50
   6  -8  -7    0.90    7.40
   5  -8  -7   62.99    9.90
   4  -8  -7   74.99   10.20
   3  -8  -7   34.00    8.20
   2  -8  -7   15.90    7.90
   1  -8  -7   26.70    8.80
   0  -8  -7   15.10    8.50
  -1  -8  -7   -0.80    8.00
   9  -9  -7    5.20    8.70
   8  -9  -7  -12.30    7.20
   7  -9  -7   27.30    8.90
   6  -9  -7    0.40    7.10
   5  -9  -7   38.50    8.90
   4  -9  -7   40.70    9.10
   3  -9  -7   25.20    8.60
   2  -9  -7   47.90    9.80
   1  -9  -7   -4.30    7.40
   6 -10  -7   -4.30    7.10
   5 -10  -7    1.00    7.50
   4 -10  -7   11.30    8.30
   2 -12   8    9.40    4.40
   2 -12   8    6.30    7.40
   3 -12   8   16.00    8.80
   3 -12   8    1.00    4.30
   4 -12   8   -0.30    4.60
   4 -12   8   -5.30    8.20
  -1 -11   8   -6.50    5.70
   0 -11   8   -0.70    5.20
   1 -11   8   24.00    5.60
   2 -11   8   27.40    8.40
   2 -11   8   15.80    5.10
   3 -11   8   24.10    9.10
   3 -11   8   26.40    5.50
   4 -11   8    7.00    8.40
   4 -11   8   12.50    5.40
   5 -11   8   14.90    6.50
   5 -11   8   10.30    8.90
   6 -11   8    4.50    6.70
   6 -11   8    2.00    8.80
  -3 -10   8    4.30    6.90
  -2 -10   8   -3.70    6.10
  -1 -10   8    7.40    5.90
   0 -10   8    4.20    5.40
   1 -10   8   11.00    5.40
   1 -10   8   14.60    6.90
   2 -10   8   39.10    6.30
   2 -10   8   46.70    9.30
   3 -10   8   35.60    6.00
   3 -10   8   41.30    9.40
   4 -10   8   39.90    7.00
   4 -10   8   38.50    9.60
   5 -10   8   -2.80    8.20
   5 -10   8    8.40    6.50
   6 -10   8    1.40    8.00
   6 -10   8   10.80    7.10
   7 -10   8    8.50    8.50
   7 -10   8   -0.20    7.60
  -4  -9   8   52.39    9.40
  -3  -9   8   14.20    7.00
  -2  -9   8   17.40    6.70
  -1  -9   8   20.10    6.50
  -1  -9   8   20.30    6.50
   0   9  -8   26.30    7.00
   0  -9   8   22.50    6.30
   0  -9   8   18.90    5.70
  -1   9  -8   28.20    7.00
   1  -9   8   18.70    5.60
   1  -9   8   23.50    5.80
   1  -9   8   32.70    7.80
  -2   9  -8   76.49   10.00
   2  -9   8   96.09   10.90
   2  -9   8   67.79    7.40
   2  -9   8   84.89    8.20
  -3   9  -8    6.00    2.80
   3  -9   8   13.80    5.60
   3  -9   8   -1.80    7.30
   3  -9   8    2.80    5.50
   4  -9   8   37.60    7.60
   4  -9   8   34.40    7.20
   4  -9   8   26.00    8.70
   5  -9   8   27.20    9.10
   5  -9   8   15.10    7.00
   6  -9   8   16.90    7.60
   6  -9   8   12.10    8.00
   7  -9   8   17.10    8.10
   7  -9   8   23.30    8.80
   8  -9   8   26.90    9.70
  -6  -8   8   -4.80    8.40
  -5  -8   8   -1.80    7.30
  -4  -8   8   51.79    9.40
  -3  -8   8   12.60    6.80
  -3  -8   8    8.10    6.20
   2   8  -8    0.80    1.10
   2   8  -8   -8.70    4.50
  -2  -8   8   -1.10    5.50
  -2  -8   8    2.30    5.60
   1   8  -8   18.10    4.70
   1   8  -8   38.70    6.80
  -1  -8   8   32.20    6.80
  -1  -8   8   20.30    6.00
   0   8  -8   -5.90    3.50
   0   8  -8   -4.60    5.60
   0  -8   8    0.30    5.30
   0  -8   8    1.10    5.20
  -1   8  -8    9.00    6.50
  -1   8  -8    8.20    3.90
  -1   8  -8    8.90    3.50
   1  -8   8   13.40    5.60
   1  -8   8   15.10    6.90
   1  -8   8   10.40    5.50
  -2   8  -8    6.40    6.50
  -2   8  -8   -1.50    3.90
   2  -8   8    7.50    5.10
   2  -8   8    0.10    5.10
   2  -8   8   -2.40    6.60
  -3   8  -8   10.10    4.20
  -3   8  -8    9.50    6.80
   3  -8   8   16.30    6.20
   3  -8   8   15.80    5.80
   3  -8   8   13.50    7.40
  -4   8  -8   21.30    5.50
   4  -8   8   43.60    7.70
   4  -8   8   29.30    7.00
   4  -8   8   12.80    7.60
  -5   8  -8   27.70    6.50
   5  -8   8   13.20    7.00
   5  -8   8   27.00    7.40
   5  -8   8   14.80    7.90
   6  -8   8   18.50    7.80
   6  -8   8   19.80    8.40
   7  -8   8   12.30    8.50
   7  -8   8    6.80    7.40
   8  -8   8   -7.70    6.60
   8  -8   8    0.90    8.20
  -7  -7   8   20.30    9.70
  -6  -7   8   -3.60    7.10
  -5  -7   8   14.90    7.90
   4   7  -8   75.29    6.70
   4   7  -8   89.29    9.50
  -4  -7   8   80.79   10.20
  -4  -7   8   81.39   10.00
   3   7  -8   23.30    6.40
   3   7  -8   21.70    5.30
  -3  -7   8   15.40    6.80
  -3  -7   8   18.80    6.40
   2   7  -8  103.79    9.40
   2   7  -8  134.89   10.30
  -2  -7   8  115.39   10.20
  -2  -7   8  148.39   11.60
   1   7  -8  185.88   12.30
   1   7  -8  162.48   11.20
  -1  -7   8  171.88   12.50
  -1  -7   8  194.08   13.20
   0   7  -8   61.69    6.90
   0   7  -8   83.79    9.00
   0  -7   8   69.59    8.20
   0  -7   8   73.99    8.50
  -1   7  -8  109.29    8.70
  -1   7  -8  113.39   10.60
   1  -7   8  113.59    9.70
   1  -7   8  101.39    8.90
  -2   7  -8   15.70    7.10
  -2   7  -8    8.70    5.30
   2  -7   8    2.50    5.70
   2  -7   8    9.90    6.60
   2  -7   8    3.70    5.80
  -3   7  -8    7.90    6.40
  -3   7  -8   21.30    6.20
   3  -7   8    5.70    6.30
   3  -7   8   12.40    7.20
   3  -7   8   13.40    6.20
  -4   7  -8    8.30    5.80
   4  -7   8    2.00    6.80
   4  -7   8   -2.10    5.70
   4  -7   8    0.90    5.70
  -5   7  -8   15.70    6.90
   5  -7   8   10.50    7.00
   5  -7   8   16.30    7.00
   5  -7   8   13.70    6.90
  -6   7  -8   10.80    7.20
   6  -7   8   16.50    8.10
   6  -7   8   12.80    7.10
   6  -7   8   25.30    7.90
  -7   7  -8   22.80    8.60
   7  -7   8   32.90    9.10
   7  -7   8   39.80    9.40
   8  -7   8    3.30    7.90
   8  -7   8   11.80    8.80
  -7  -6   8   29.50    9.70
   6   6  -8    0.20    7.00
  -6  -6   8    1.00    7.60
   5   6  -8    0.60    6.70
   5   6  -8   -1.50    3.50
  -5  -6   8    3.10    6.50
  -5  -6   8   -0.30    7.10
   4   6  -8   62.29    6.50
   4   6  -8   74.39    9.30
  -4  -6   8   72.99    9.60
  -4  -6   8   66.39    9.60
   3   6  -8    6.80    5.90
   3   6  -8    8.40    4.90
  -3  -6   8    3.90    5.70
   2   6  -8  108.49    9.80
   2   6  -8  108.79    9.10
  -2  -6   8   94.09    9.40
  -2  -6   8  124.59   10.80
   1   6  -8  402.46   18.90
   1   6  -8  427.36   19.10
  -1  -6   8  456.35   19.90
  -1  -6   8  386.96   19.00
   0   6  -8  239.98   13.80
   0   6  -8  242.88   13.00
   0   6  -8  266.17   14.60
   0  -6   8  240.38   13.80
   0  -6   8  252.47   14.40
  -1   6  -8   41.70    7.00
  -1   6  -8   54.79    8.30
  -1   6  -8   36.50    5.80
   1  -6   8   40.70    7.00
   1  -6   8   40.40    6.60
  -2   6  -8   46.40    7.40
  -2   6  -8   57.79    8.70
   2  -6   8   63.99    7.80
   2  -6   8   44.70    8.00
   2  -6   8   52.09    8.00
  -3   6  -8   39.30    8.10
  -3   6  -8   58.09    8.10
   3  -6   8   58.29    8.60
   3  -6   8   44.30    8.50
   3  -6   8   59.49    8.10
  -4   6  -8   -0.90    6.30
  -4   6  -8   10.90    6.50
   4  -6   8   -1.30    5.90
   4  -6   8   -8.60    6.20
   4  -6   8   -1.20    7.20
  -5   6  -8    0.70    6.60
   5  -6   8    6.20    6.50
   5  -6   8    9.50    6.80
   5  -6   8   -3.80    7.10
  -6   6  -8    8.50    7.40
   6  -6   8   17.80    7.60
   6  -6   8   11.50    7.40
   6  -6   8    4.40    7.30
  -7   6  -8   59.99   11.10
   7  -6   8   43.90    9.70
   7  -6   8   38.10    8.70
  -8   6  -8   29.10   10.20
   8  -6   8   19.70    9.00
   8  -6   8   30.70    9.90
   9  -6   8    8.30    8.60
   9  -6   8   11.50    9.20
   8   5  -8   62.09   12.10
  -8  -5   8   55.79   11.90
   7   5  -8   25.80    9.00
  -7  -5   8    5.00    8.40
   6   5  -8   59.19    5.80
   6   5  -8   74.99   10.80
  -6  -5   8   59.79   10.40
  -6  -5   8   74.99   11.50
   5   5  -8   65.79   10.00
   5   5  -8   40.60    5.40
  -5  -5   8   40.30    8.60
  -5  -5   8   61.89   10.00
   4   5  -8    7.70    4.40
   4   5  -8    6.30    6.90
  -4  -5   8    1.60    7.00
  -4  -5   8    7.90    6.50
   3   5  -8   -2.70    4.30
   3   5  -8   -7.70    5.80
  -3  -5   8    7.00    6.20
  -3  -5   8    1.90    6.00
   2   5  -8  171.48   12.70
   2   5  -8  191.18   11.50
  -2  -5   8  160.88   12.30
  -2  -5   8  187.48   12.80
   1   5  -8  440.56   20.30
   1   5  -8  438.46   19.60
   1   5  -8  423.66   19.10
  -1  -5   8  458.55   20.40
  -1  -5   8  463.65   20.20
   0   5  -8  188.88   11.70
   0   5  -8  207.88   12.80
   0   5  -8  174.48   12.60
   0  -5   8  196.38   13.00
   0  -5   8  175.18   11.80
  -1   5  -8  299.47   15.70
  -1   5  -8  278.87   15.40
  -1   5  -8  266.67   13.90
   1  -5   8  280.27   15.40
   1  -5   8  248.88   14.10
  -2   5  -8   89.69    9.50
  -2   5  -8   84.59    9.40
   2  -5   8   90.29    9.00
   2  -5   8  110.19   10.20
  -3   5  -8  217.58   14.50
  -3   5  -8  205.88   14.30
   3  -5   8  212.08   13.60
   3  -5   8  217.28   14.40
   3  -5   8  205.18   14.70
  -4   5  -8  156.38   13.00
  -4   5  -8  138.79   12.40
   4  -5   8  116.09   11.10
   4  -5   8  128.59   12.00
   4  -5   8  111.59   11.50
  -5   5  -8    1.70    7.40
   5  -5   8    3.00    6.40
   5  -5   8   -2.40    6.80
   5  -5   8   -1.90    6.70
  -6   5  -8   -7.40    7.50
   6  -5   8   -7.80    6.50
   6  -5   8   -8.00    6.60
   6  -5   8  -11.90    6.70
  -7   5  -8   57.19   11.10
   7  -5   8   31.20    9.10
   7  -5   8   23.10    7.80
  -8   5  -8    7.70    9.20
   8  -5   8   -3.70    8.00
   8  -5   8   -1.00    7.50
  -9   5  -8   27.40   10.90
   9  -5   8   17.90    8.60
   9  -5   8   28.50   10.20
   9   4  -8   42.90   11.10
  -9  -4   8    8.10   10.50
   8   4  -8   26.10    9.20
  -8  -4   8   26.40    9.80
   7   4  -8  119.99   13.20
  -7  -4   8  109.69   13.00
   6   4  -8   90.09   11.60
  -6  -4   8   73.59   10.50
  -6  -4   8   82.79   11.00
   5   4  -8    9.80    7.60
  -5  -4   8   14.20    7.40
  -5  -4   8    8.80    7.00
   4   4  -8   38.30    8.30
  -4  -4   8   43.70    8.50
   3   4  -8   -2.30    6.10
   3   4  -8   -0.50    4.40
  -3  -4   8   -3.00    6.00
  -3  -4   8    3.20    5.50
   2   4  -8   73.39    8.90
   2   4  -8   66.19    7.50
   2   4  -8   77.69    8.20
  -2  -4   8  105.39   10.20
  -2  -4   8   90.49    9.10
   1   4  -8  477.05   20.20
   1   4  -8  457.35   20.10
   1   4  -8  464.35   21.20
  -1  -4   8  469.65   21.30
  -1  -4   8  473.65   20.80
   0   4  -8  155.08   12.30
   0   4  -8  163.18   11.50
   0   4  -8  171.98   11.20
   0  -4   8  152.68   11.10
   0  -4   8  182.28   12.80
  -1   4  -8  155.18   12.30
  -1   4  -8  168.98   11.40
  -1   4  -8  180.18   12.40
   1  -4   8  154.08   11.80
   1  -4   8  195.88   12.90
  -2   4  -8   10.20    6.70
  -2   4  -8   12.60    6.10
   2  -4   8   12.80    6.60
   2  -4   8    8.70    5.60
  -3   4  -8   77.59    9.40
  -3   4  -8   61.59    9.40
   3  -4   8   84.79    9.90
   3  -4   8   73.69    8.70
  -4   4  -8   92.19   11.40
  -4   4  -8   99.69   10.70
   4  -4   8   85.09   10.00
   4  -4   8  112.19   11.20
  -5   4  -8   10.50    7.90
  -5   4  -8    9.00    6.80
   5  -4   8   11.70    7.90
   5  -4   8    5.30    7.40
   5  -4   8    1.70    6.90
  -6   4  -8   32.70   10.00
   6  -4   8   30.60    8.80
   6  -4   8   60.49   10.40
  -7   4  -8    6.70    9.20
   7  -4   8    7.30    7.70
   7  -4   8   12.60    9.00
  -8   4  -8   19.80   10.50
   8  -4   8   10.40    8.80
  -9   4  -8  -21.40    9.60
   9   3  -8   12.90    9.20
  -9  -3   8    5.10    9.60
   8   3  -8   37.40   10.20
  -8  -3   8   37.50   10.50
   7   3  -8   41.90    9.90
  -7  -3   8   54.09   10.90
   6   3  -8   99.39   11.80
  -6  -3   8   89.69   11.10
   5   3  -8   67.79   10.20
  -5  -3   8   72.89    9.80
  -5  -3   8   72.59   10.20
   4   3  -8  168.38   13.90
  -4  -3   8  178.98   13.50
  -4  -3   8  184.18   13.50
   3   3  -8  239.78   14.20
   3   3  -8  227.78   15.30
  -3  -3   8  224.68   14.60
  -3  -3   8  224.08   14.10
   2   3  -8   28.10    7.30
   2   3  -8   30.30    6.20
  -2  -3   8   36.00    6.80
  -2  -3   8   30.90    6.90
   1   3  -8   11.40    6.60
   1   3  -8    8.00    5.10
   1   3  -8    2.60    4.80
  -1  -3   8   20.60    6.50
  -1  -3   8    5.00    4.80
   0   3  -8   12.30    5.30
   0   3  -8   20.00    5.80
   0   3  -8   16.70    6.50
   0  -3   8   17.80    6.30
   0  -3   8    4.00    5.10
  -1   3  -8    2.50    5.10
  -1   3  -8   -2.40    5.50
  -1   3  -8    0.60    4.90
   1  -3   8    4.40    5.60
   1  -3   8   -1.80    4.90
  -2   3  -8   -0.90    4.90
  -2   3  -8    8.80    6.60
  -2   3  -8    4.90    5.20
   2  -3   8    7.40    6.50
   2  -3   8    4.70    5.60
  -3   3  -8  354.66   18.70
  -3   3  -8  371.56   20.30
   3  -3   8  387.26   19.70
   3  -3   8  354.56   18.60
  -4   3  -8  166.18   13.50
  -4   3  -8  158.08   14.10
   4  -3   8  170.78   13.90
   4  -3   8  184.08   14.80
  -5   3  -8   84.89   11.90
  -5   3  -8   67.59    9.40
   5  -3   8   71.19   11.10
  -6   3  -8   37.40   10.60
   6  -3   8   59.09   11.10
  -7   3  -8   21.00   10.70
   7  -3   8    4.60    8.40
  -8   3  -8  -12.40   10.00
   8  -3   8    6.80    9.20
  10   2  -8    5.40   10.20
 -10  -2   8    0.00    9.70
   9   2  -8    0.00    8.90
  -9  -2   8    8.80    9.10
   8   2  -8   13.80    9.00
  -8  -2   8   -2.90    8.00
   7   2  -8   86.89   12.10
  -7  -2   8   46.70    9.60
   6   2  -8   88.89   11.30
  -6  -2   8   90.49   10.80
   5   2  -8  137.79   13.10
  -5  -2   8  134.19   12.80
   4   2  -8  651.13   29.00
  -4  -2   8  720.73   29.00
  -4  -2   8  647.84   28.10
   3   2  -8  798.22   30.20
   3   2  -8  743.13   30.70
  -3  -2   8  763.12   30.60
  -3  -2   8  680.93   29.60
   2   2  -8  283.77   15.20
   2   2  -8  307.37   16.80
  -2  -2   8  298.87   16.10
  -2  -2   8  283.67   15.50
   1   2  -8   57.89    7.60
   1   2  -8   51.39    8.50
  -1  -2   8   51.19    7.40
  -1  -2   8   50.69    7.90
   0   2  -8   39.80    7.00
   0   2  -8   37.60    6.70
   0   2  -8   37.00    7.60
   0  -2   8   36.70    7.10
   0  -2   8   31.00    6.40
  -1   2  -8  118.29   10.30
  -1   2  -8  114.49    9.90
  -1   2  -8  119.39   11.20
   1  -2   8  107.19   10.40
   1  -2   8   91.79    9.10
  -2   2  -8    9.20    7.30
  -2   2  -8   14.90    6.10
  -2   2  -8    6.90    5.80
   2  -2   8    5.60    6.10
   2  -2   8    1.80    5.60
  -3   2  -8  114.49   11.80
  -3   2  -8  120.59   10.80
   3  -2   8  131.19   12.30
   3  -2   8  154.78   12.60
  -4   2  -8  174.08   14.10
  -4   2  -8  206.68   16.40
   4  -2   8  154.28   13.50
  -5   2  -8   18.10    8.60
  -5   2  -8    4.40    6.50
   5  -2   8   -1.50    7.10
  -6   2  -8  149.09   15.90
   6  -2   8  145.49   15.10
  -7   2  -8   32.90   11.10
   7  -2   8   27.80   10.20
  -8   2  -8   12.10   11.10
   8  -2   8   21.40   10.50
  10   1  -8   46.90   11.50
 -10  -1   8   39.60   12.70
   9   1  -8    8.40    8.90
  -9  -1   8   -2.80    8.50
   8   1  -8    9.30    8.50
  -8  -1   8   13.10    8.70
   7   1  -8   31.60    9.20
  -7  -1   8   17.40    8.50
   6   1  -8   21.70    8.60
  -6  -1   8    1.00    7.10
   5   1  -8   92.09   11.10
  -5  -1   8   75.89    9.80
  -5  -1   8  107.39   11.50
   4   1  -8  346.67   17.90
   4   1  -8  342.07   19.20
  -4  -1   8  368.66   19.00
  -4  -1   8  344.77   18.40
   3   1  -8  310.07   16.00
   3   1  -8  266.77   16.20
  -3  -1   8  272.87   15.60
  -3  -1   8  282.47   16.10
   2   1  -8  331.87   17.90
   2   1  -8  338.07   17.20
  -2  -1   8  358.96   17.70
  -2  -1   8  320.27   16.90
   1   1  -8  178.88   13.00
   1   1  -8  157.08   11.70
  -1  -1   8  166.48   11.50
  -1  -1   8  181.78   12.80
   0   1  -8   -2.50    5.90
   0   1  -8    4.50    5.40
   0  -1   8    7.20    6.20
   0  -1   8    7.70    5.60
  -1   1  -8    4.00    6.20
  -1   1  -8    6.30    5.30
  -1   1  -8    5.20    6.20
   1  -1   8   13.70    6.50
   1  -1   8   -0.90    5.60
  -2   1  -8   -4.40    5.70
  -2   1  -8    2.40    7.00
  -2   1  -8    8.50    5.90
   2  -1   8    0.70    5.90
   2  -1   8  -12.10    6.20
  -3   1  -8   42.10    7.80
  -3   1  -8   45.00    9.50
   3  -1   8   59.99    9.30
  -4   1  -8   11.80    6.60
  -4   1  -8   10.20    8.80
   4  -1   8   -8.60    7.30
  -5   1  -8   -1.00    5.90
  -5   1  -8    6.70    8.90
   5  -1   8    3.80    8.00
  -6   1  -8  159.38   17.10
   6  -1   8  132.59   14.60
  -7   1  -8   82.69   14.80
   7  -1   8   68.89   13.30
  -8   1  -8   37.60   12.40
   8  -1   8   16.60   10.20
  10   0  -8   63.09   12.60
 -10   0   8   73.19   13.40
   9   0  -8   22.90    9.80
  -9   0   8   40.60   11.10
   8   0  -8    4.40    7.80
  -8   0   8   16.00    8.90
   7   0  -8   28.00    9.40
  -7   0   8   21.00    8.60
   6   0  -8   -3.70    7.40
  -6   0   8   -1.10    7.10
   5   0  -8   12.90    7.20
   5   0  -8   -4.50    5.80
  -5   0   8    7.70    6.70
  -5   0   8    3.60    6.90
   4   0  -8   64.89    9.40
   4   0  -8   89.59    9.60
  -4   0   8  121.59   11.40
   3   0  -8  646.74   26.70
   3   0  -8  631.64   27.70
  -3   0   8  673.73   27.40
  -3   0   8  618.84   26.50
   2   0  -8  253.27   15.00
   2   0  -8  277.97   16.30
  -2   0   8  278.57   15.30
  -2   0   8  279.57   16.00
   1   0  -8  246.18   15.00
   1   0  -8  243.68   14.10
  -1   0   8  214.98   13.70
  -1   0   8  239.68   14.70
   0   0  -8    4.50    6.50
   0   0  -8   -2.30    5.50
   0   0   8   -0.30    5.80
   0   0   8    7.30    5.80
  -1   0  -8   89.09    9.60
  -1   0  -8   73.79   10.00
   1   0   8   72.19    9.30
   1   0   8   97.29   10.60
  -2   0  -8   91.49    9.70
  -2   0  -8   74.39    9.00
  -2   0  -8   46.80    9.00
   2   0   8   69.89    9.30
  -3   0  -8    2.70    8.20
  -3   0  -8    6.60    6.10
   3   0   8    1.80    7.20
  -4   0  -8   56.19    8.70
  -4   0  -8   70.39   11.80
   4   0   8   50.39   10.60
  -5   0  -8    7.90    6.40
  -5   0  -8   19.80   10.00
   5   0   8    3.70    8.30
  -6   0  -8   27.70   11.40
   6   0   8   51.99   11.10
  -7   0  -8   15.50   11.00
   7   0   8   16.90   10.80
  11  -1  -8   39.00   12.30
 -11   1   8   30.40   11.40
  10  -1  -8   21.40   10.10
 -10   1   8   40.90   11.20
   9  -1  -8   35.60   10.50
  -9   1   8   34.40   10.30
   8  -1  -8   27.60    9.30
  -8   1   8   38.00    9.60
   7  -1  -8   68.09   11.10
  -7   1   8   45.80    9.90
   6  -1  -8    5.00    7.60
  -6   1   8    6.00    7.10
   5  -1  -8    0.90    7.00
   5  -1  -8   -3.80    5.90
  -5   1   8    3.10    6.40
   4  -1  -8  331.67   17.50
   4  -1  -8  323.27   18.50
  -4   1   8  297.17   17.40
  -4   1   8  344.87   18.50
   3  -1  -8  252.27   16.20
   3  -1  -8  276.37   15.40
  -3   1   8  263.87   15.80
  -3   1   8  260.37   15.20
   2  -1  -8  337.57   16.90
   2  -1  -8  316.37   17.50
  -2   1   8  302.67   17.10
  -2   1   8  311.17   16.70
   1  -1  -8  476.75   22.90
   1  -1  -8  497.95   22.30
  -1   1   8  546.95   23.10
  -1   1   8  492.05   22.20
   0  -1  -8  269.97   16.50
   0  -1  -8  293.87   16.30
   0   1   8  249.38   15.20
   0   1   8  266.67   15.80
  -1  -1  -8  383.96   19.00
  -1  -1  -8  337.67   19.70
   1   1   8  370.66   19.10
  -2  -1  -8   17.70    8.40
  -2  -1  -8   31.50    7.00
  -2  -1  -8   29.40    7.50
   2   1   8   29.00    8.00
  -3  -1  -8    1.20    5.90
  -3  -1  -8   -5.70    8.20
   3   1   8    3.70    7.50
  -4  -1  -8   37.10    7.50
  -4  -1  -8   37.20   10.00
   4   1   8   48.50    9.60
  -5  -1  -8    4.30    8.90
  -5  -1  -8    8.10    6.40
   5   1   8    4.40    8.30
  -6  -1  -8   -7.10    9.70
   6   1   8    5.80    9.20
  -7  -1  -8   -1.30   10.90
   7   1   8    5.50   10.00
  11  -2  -8    9.30    9.60
 -11   2   8   -2.90   10.00
  10  -2  -8   14.70    9.30
 -10   2   8   17.00   10.40
   9  -2  -8   64.39   11.50
  -9   2   8   54.09   11.20
   8  -2  -8   36.20    9.90
  -8   2   8   46.80    9.80
   7  -2  -8   34.30    9.10
  -7   2   8   55.89    9.90
   6  -2  -8   31.90    7.50
   6  -2  -8   37.60    9.40
  -6   2   8   41.70    8.80
   5  -2  -8    2.80    6.20
   5  -2  -8    8.50    7.40
  -5   2   8   -3.30    6.30
   4  -2  -8   37.20    8.20
   4  -2  -8   22.70    7.20
  -4   2   8   28.00    7.10
   3  -2  -8    5.00    6.30
   3  -2  -8    4.80    6.00
  -3   2   8   -1.60    6.10
  -3   2   8   10.50    6.40
   2  -2  -8  147.49   11.70
   2  -2  -8  117.49   11.00
  -2   2   8  140.89   11.40
  -2   2   8  130.79   11.20
   1  -2  -8   59.69    8.40
   1  -2  -8   48.20    8.30
  -1   2   8   47.50    7.90
   0  -2  -8  241.88   16.10
   0  -2  -8  234.88   15.30
   0   2   8  265.97   15.70
  -1  -2  -8  117.19   12.30
  -1  -2  -8  132.89   11.70
   1   2   8  119.89   11.70
  -2  -2  -8   64.09    9.80
  -2  -2  -8   62.99    8.50
  -2  -2  -8   64.99   10.30
   2   2   8   86.79   10.80
  -3  -2  -8    8.60    5.90
  -3  -2  -8    6.00    8.90
   3   2   8    8.50    7.30
  -4  -2  -8  -10.00    7.60
  -4  -2  -8   10.10    6.20
   4   2   8   17.90    8.10
  -5  -2  -8    8.00    9.70
  -5  -2  -8    3.90    6.30
   5   2   8    4.20    8.80
  -6  -2  -8    1.60    6.50
  -6  -2  -8    9.50   10.40
   6   2   8   -6.70    8.60
  11  -3  -8   -3.10    8.80
 -11   3   8  -11.30    9.50
  10  -3  -8   34.40   10.80
 -10   3   8   20.20   10.10
   9  -3  -8   60.79   11.30
  -9   3   8   39.40   10.50
   8  -3  -8   78.79   11.80
  -8   3   8   75.19   11.50
   7  -3  -8  176.58   15.30
  -7   3   8  137.89   13.20
   6  -3  -8  125.59   11.90
   6  -3  -8  144.99   13.70
   5  -3  -8  263.17   17.30
   5  -3  -8  272.17   16.90
  -5   3   8  301.07   17.00
   4  -3  -8  187.58   14.80
   4  -3  -8  199.68   14.30
  -4   3   8  178.38   13.50
   3  -3  -8   88.49   10.40
   3  -3  -8  110.39   10.40
  -3   3   8  122.59   10.90
   2  -3  -8   13.00    6.40
   2  -3  -8   19.20    6.60
  -2   3   8   16.20    6.50
   1  -3  -8   60.59    8.40
   1  -3  -8   54.89    8.50
  -1   3   8   70.49    8.90
   0  -3  -8   67.59    9.00
   0  -3  -8   67.89   10.20
   0   3   8   66.79    9.20
  -1  -3  -8   62.39    9.20
  -1  -3  -8   95.49   11.60
   1   3   8  104.29   11.20
  -2  -3  -8    2.50    7.60
  -2  -3  -8   -2.20    6.60
   2   3   8   -9.30    6.50
  -3  -3  -8   20.20    6.80
  -3  -3  -8   15.40    9.20
   3   3   8   31.10    8.50
  -4  -3  -8   17.90    9.80
  -4  -3  -8   23.50    6.70
   4   3   8   18.00    9.00
  -5  -3  -8   30.50    7.50
  -5  -3  -8   23.10   11.00
   5   3   8   23.10    9.50
  -6  -3  -8   23.30   11.60
   6   3   8   12.80    9.70
  11  -4  -8   -2.80    8.80
 -11   4   8   -0.10    9.10
  10  -4  -8   -8.50    8.00
 -10   4   8    3.70    8.40
   9  -4  -8   10.60    8.90
  -9   4   8    9.50    8.30
   8  -4  -8   12.70    7.50
  -8   4   8    6.40    7.40
   7  -4  -8   63.09   10.90
   7  -4  -8   65.49    9.40
  -7   4   8   75.99   10.30
   6  -4  -8  243.68   15.30
   6  -4  -8  227.98   17.10
  -6   4   8  226.48   15.90
   5  -4  -8   48.80    9.30
   5  -4  -8   53.89    8.40
  -5   4   8   41.60    8.40
   4  -4  -8   52.09    9.40
   4  -4  -8   70.29    9.20
  -4   4   8   67.29    9.20
   3  -4  -8   22.70    7.50
   3  -4  -8   44.80    7.80
  -3   4   8   37.40    7.60
   2  -4  -8    3.80    6.90
   2  -4  -8   15.70    6.90
  -2   4   8    4.00    6.30
   1  -4  -8   -6.10    6.20
   1  -4  -8   -3.30    7.00
  -1   4   8    9.60    6.40
   0  -4  -8   30.20    8.70
   0  -4  -8   19.90    7.30
   0   4   8   17.70    7.40
  -1  -4  -8  108.19   11.50
  -1  -4  -8   62.39   10.90
   1   4   8   90.49   10.70
  -2  -4  -8   25.90    9.00
   2   4   8   23.90    8.20
  -3  -4  -8    6.50    8.20
  -3  -4  -8   11.50    6.30
   3   4   8   10.00    7.60
  -4  -4  -8   41.90    7.70
  -4  -4  -8   42.80   11.20
   4   4   8   34.40    9.30
  -5  -4  -8    0.00   10.00
   5   4   8   13.80    9.30
  11  -5  -8   -9.20    8.50
  10  -5  -8   25.60    9.70
 -10   5   8   16.20    8.80
   9  -5  -8    6.00    8.00
  -9   5   8   15.70    7.80
   8  -5  -8   13.60    8.00
  -8   5   8   15.90    7.40
   7  -5  -8   32.40    9.40
   7  -5  -8   19.70    6.90
  -7   5   8   17.80    7.20
   6  -5  -8  125.79   11.70
   6  -5  -8  102.69   12.30
  -6   5   8  121.79   11.80
   5  -5  -8   37.00    9.10
   5  -5  -8   14.50    7.10
  -5   5   8   27.90    7.60
   4  -5  -8  323.27   19.80
   4  -5  -8  361.66   19.00
  -4   5   8  357.56   18.60
   3  -5  -8  120.09   11.30
   3  -5  -8   95.69   11.00
  -3   5   8  118.79   10.90
   2  -5  -8  120.59   12.30
   2  -5  -8  106.79   11.00
  -2   5   8  131.89   11.20
   1  -5  -8   56.59    8.80
   1  -5  -8   43.20    8.90
  -1   5   8   47.90    8.10
   0  -5  -8   -0.80    6.20
   0  -5  -8   -3.70    7.00
   0   5   8    8.40    6.50
  -1  -5  -8   11.00    7.10
  -1  -5  -8   15.40    8.20
   1   5   8   17.50    7.50
  -2  -5  -8    2.20    7.90
   2   5   8   17.50    7.80
  -3  -5  -8   23.20    6.90
  -3  -5  -8   21.50    9.40
   3   5   8   31.30    8.90
  -4  -5  -8   24.80   11.00
  10  -6  -8   19.20    9.70
   9  -6  -8  -10.60    7.40
  -9   6   8    9.90    7.60
   8  -6  -8   -2.00    6.40
   8  -6  -8  -10.70    6.90
  -8   6   8   12.30    6.90
   7  -6  -8   25.10    7.70
   7  -6  -8   13.00    8.20
  -7   6   8   15.00    6.80
   6  -6  -8  105.39   12.30
   6  -6  -8  170.28   13.20
  -6   6   8  108.29   10.90
   5  -6  -8   31.90    7.60
   5  -6  -8   35.50    8.60
  -5   6   8   30.30    7.20
   4  -6  -8  108.49   10.60
   4  -6  -8  112.39   12.00
  -4   6   8   80.59    9.10
   3  -6  -8  192.08   13.90
   3  -6  -8  137.69   13.20
  -3   6   8  177.88   13.00
   2  -6  -8   79.99   10.40
   2  -6  -8   52.39    8.80
  -2   6   8   58.29    8.10
   1  -6  -8   19.10    7.10
   1  -6  -8   18.90    7.90
  -1   6   8   16.90    6.30
   0  -6  -8   12.50    6.90
   0  -6  -8   10.10    8.00
   0   6   8   16.10    6.80
  -1  -6  -8    7.90    8.40
   1   6   8   17.60    7.60
  -2  -6  -8    8.80    9.00
  -3  -6  -8   22.90    9.90
  10  -7  -8   21.20    9.70
   9  -7  -8   -7.00    8.40
   8  -7  -8   11.90    9.00
   7  -7  -8   16.10    8.00
   6  -7  -8   11.20    8.10
   6  -7  -8    7.40    7.10
   5  -7  -8    3.30    5.90
   5  -7  -8   -4.90    6.70
   4  -7  -8   -0.20    6.00
   4  -7  -8   -5.50    6.90
  -4   7   8    0.90    5.50
   3  -7  -8   35.50    7.80
   3  -7  -8   20.40    7.80
  -3   7   8    5.60    6.10
   2  -7  -8   20.40    8.00
   1  -7  -8   89.59   11.50
   0  -7  -8    3.90    7.90
  -1  -7  -8    6.40    9.00
  -2  -7  -8    2.40    9.00
   9  -8  -8   19.00    9.70
   8  -8  -8   12.40    8.80
   7  -8  -8   11.00    8.50
   6  -8  -8   -4.90    7.20
   5  -8  -8   33.30    9.10
   4  -8  -8    3.20    7.60
   3  -8  -8    6.60    7.60
   2  -8  -8   20.10    8.80
   1  -8  -8   18.60    8.80
   0  -8  -8   22.90    9.50
   8  -9  -8   24.80    9.70
   7  -9  -8   39.30   10.40
   6  -9  -8   -7.80    7.60
   5  -9  -8    7.60    8.10
   4  -9  -8  -17.80    7.00
   3  -9  -8    6.10    8.40
   2  -9  -8   10.00    8.90
  -1 -11   9    7.00    6.40
   0 -11   9   14.70    6.10
   1 -11   9    2.50    5.30
   2 -11   9   -0.20    5.30
   2 -11   9    6.40    7.80
   3 -11   9    0.30    5.20
   3 -11   9   -6.60    7.50
   4 -11   9    1.40    8.20
   4 -11   9    3.20    5.60
   5 -11   9  -14.50    8.20
   5 -11   9   -9.90    6.30
  -3 -10   9   19.40    8.00
  -2 -10   9   17.70    7.00
  -1 -10   9   25.60    6.90
   0 -10   9   31.60    6.60
   1 -10   9    6.00    5.50
   2 -10   9   15.10    5.90
   2 -10   9    4.70    7.30
   3 -10   9   34.20    9.40
   3 -10   9   29.00    6.30
   4 -10   9    5.30    7.90
   4 -10   9    3.60    6.50
   5 -10   9   -2.20    6.70
   5 -10   9   -6.60    7.70
   6 -10   9    2.80    7.50
   6 -10   9    7.20    7.80
  -4  -9   9    1.10    7.00
  -3  -9   9   13.60    7.30
  -2  -9   9   -0.90    6.30
   1   9  -9   51.49    8.10
  -1  -9   9   64.09    8.20
   0   9  -9   91.59   10.20
   0  -9   9   94.19    9.10
   0  -9   9   87.59    9.40
  -1   9  -9   13.80    7.00
   1  -9   9   25.80    6.60
   1  -9   9   23.10    6.30
   2  -9   9   42.50    7.20
   2  -9   9   35.40    8.90
   2  -9   9   32.70    6.10
   3  -9   9    9.00    6.10
   3  -9   9    9.50    6.40
   3  -9   9    9.50    8.20
   4  -9   9   18.10    8.20
   4  -9   9   20.70    7.50
   5  -9   9    6.10    6.90
   5  -9   9   -0.90    7.50
   6  -9   9    0.20    7.70
   6  -9   9   12.50    7.90
   7  -9   9    3.90    8.10
   7  -9   9   -1.60    7.80
  -5  -8   9    4.40    7.70
  -4  -8   9   17.40    8.00
  -3  -8   9   16.30    7.50
   2   8  -9    2.40    5.50
  -2  -8   9    3.20    5.90
   1   8  -9   18.60    6.70
  -1  -8   9   20.40    6.80
  -1  -8   9   30.10    6.70
   0   8  -9   29.80    7.40
   0  -8   9   36.80    7.30
   0  -8   9   34.10    6.70
  -1   8  -9   12.20    6.90
   1  -8   9   17.00    6.20
   1  -8   9   17.00    6.70
  -2   8  -9   -1.90    1.20
  -2   8  -9    5.00    6.40
   2  -8   9   -5.10    5.60
   2  -8   9    6.30    5.50
  -3   8  -9    9.60    5.30
   3  -8   9   -3.30    5.60
   3  -8   9    9.10    6.10
   3  -8   9   -5.80    7.00
  -4   8  -9    3.20    5.80
   4  -8   9    6.60    6.70
   4  -8   9    1.50    6.10
   4  -8   9   12.70    7.50
   5  -8   9    4.50    7.80
   5  -8   9    7.80    6.90
   6  -8   9    1.00    7.60
   6  -8   9   -3.30    7.30
   7  -8   9    5.90    8.30
   7  -8   9   -2.90    6.90
   8  -8   9   21.10   10.00
  -6  -7   9   25.50    9.10
  -5  -7   9   32.30    9.40
   4   7  -9   86.09   10.00
  -4  -7   9   79.09   10.30
  -4  -7   9   57.29    9.60
   3   7  -9  111.59    9.20
   3   7  -9  109.29   10.20
  -3  -7   9   98.79   10.90
  -3  -7   9  112.69   11.20
   2   7  -9   41.70    7.00
   2   7  -9   31.90    6.60
  -2  -7   9   29.60    7.20
  -2  -7   9   29.20    7.10
   1   7  -9   -2.70    5.60
   1   7  -9    1.40    5.30
  -1  -7   9   -5.30    5.40
  -1  -7   9    4.70    5.70
   0   7  -9   38.30    6.90
   0   7  -9   53.09    8.30
   0  -7   9   49.00    7.90
   0  -7   9   51.39    8.00
  -1   7  -9   -1.70    6.30
  -1   7  -9    6.30    5.60
   1  -7   9   12.70    6.60
   1  -7   9   -0.20    5.20
  -2   7  -9    5.70    6.50
  -2   7  -9    6.50    5.60
   2  -7   9    7.70    6.10
   2  -7   9   -6.90    5.40
  -3   7  -9   -0.10    5.90
   3  -7   9    4.90    6.40
   3  -7   9    6.80    7.90
   3  -7   9    5.70    6.30
  -4   7  -9   70.29    9.10
   4  -7   9   66.79   10.60
   4  -7   9   62.19    9.00
   4  -7   9   75.69    9.70
  -5   7  -9   51.39    9.10
   5  -7   9   63.79    9.70
   5  -7   9   57.79    9.30
   5  -7   9   42.60    8.40
  -6   7  -9    8.00    7.80
   6  -7   9    4.70    7.00
   6  -7   9   11.00    7.90
   7  -7   9   21.30    7.80
   7  -7   9   23.60    9.30
   8  -7   9   -4.50    8.70
   8  -7   9   15.90    8.30
  -7  -6   9    6.50    8.40
   6   6  -9   34.90    9.00
  -6  -6   9   44.10   10.10
   5   6  -9   36.10    5.50
   5   6  -9   37.70    8.60
  -5  -6   9   61.89   10.00
  -5  -6   9   30.20    8.70
   4   6  -9   61.19    6.90
   4   6  -9   61.19    9.50
  -4  -6   9   46.30    8.70
  -4  -6   9   43.70    8.50
   3   6  -9  109.99    9.00
   3   6  -9  107.59   10.60
  -3  -6   9  123.49   11.60
  -3  -6   9   95.19   10.20
   2   6  -9   57.49    7.70
   2   6  -9   33.00    7.50
  -2  -6   9   30.70    7.30
  -2  -6   9   38.80    8.10
   1   6  -9   -4.50    5.50
   1   6  -9   -7.30    5.70
  -1  -6   9   12.70    6.50
  -1  -6   9    4.50    5.90
   0   6  -9    4.20    5.70
   0   6  -9    0.00    5.90
   0  -6   9    1.80    6.00
   0  -6   9    5.10    6.10
  -1   6  -9   34.10    7.60
  -1   6  -9   28.00    7.00
   1  -6   9   43.90    7.10
   1  -6   9   40.60    7.70
  -2   6  -9   81.19   10.20
  -2   6  -9   67.09    9.20
   2  -6   9   73.39    9.40
   2  -6   9   69.99    8.80
  -3   6  -9   33.70    8.20
  -3   6  -9   48.10    8.40
   3  -6   9   45.80    8.40
   3  -6   9   28.70    7.40
  -4   6  -9  175.28   14.10
   4  -6   9  181.98   14.00
   4  -6   9  162.18   13.50
   4  -6   9  133.69   12.80
  -5   6  -9   20.80    8.10
   5  -6   9    7.70    7.00
   5  -6   9   24.80    8.00
   5  -6   9   23.30    8.10
  -6   6  -9   25.30    8.80
   6  -6   9   14.10    8.00
   6  -6   9   12.20    8.00
  -7   6  -9   49.40   10.80
   7  -6   9   46.60   10.60
   7  -6   9   26.90    8.40
   8  -6   9    4.80    7.70
   8  -6   9   14.40    9.50
   8   5  -9  -12.00    7.90
  -8  -5   9   12.50    9.00
   7   5  -9   32.00    9.90
  -7  -5   9   15.70    8.50
   6   5  -9   12.90    8.20
  -6  -5   9    6.00    7.40
   5   5  -9   16.30    7.90
   5   5  -9   12.00    4.90
  -5  -5   9   19.70    7.80
  -5  -5   9    6.30    7.40
   4   5  -9  158.78   13.60
   4   5  -9  155.78   10.90
  -4  -5   9  156.48   13.60
   3   5  -9  191.48   12.20
   3   5  -9  188.18   14.90
  -3  -5   9  187.98   13.90
  -3  -5   9  197.68   15.20
   2   5  -9  281.87   16.70
   2   5  -9  277.47   15.40
  -2  -5   9  297.57   17.30
  -2  -5   9  285.27   16.20
   1   5  -9  102.79    9.60
   1   5  -9   96.09   10.10
  -1  -5   9  116.89   11.20
  -1  -5   9  104.09   10.40
   0   5  -9   11.10    6.60
   0   5  -9   16.80    6.90
   0  -5   9    8.80    5.50
   0  -5   9   12.10    6.80
  -1   5  -9    1.30    6.30
  -1   5  -9    6.90    6.30
   1  -5   9    7.40    6.50
   1  -5   9    4.50    5.70
  -2   5  -9    5.10    6.90
  -2   5  -9   -8.80    5.30
   2  -5   9   -6.50    6.10
   2  -5   9   -2.30    5.90
  -3   5  -9   -3.20    7.00
  -3   5  -9   -2.30    6.40
   3  -5   9   -1.60    6.20
   3  -5   9   -4.30    6.70
  -4   5  -9   94.99   11.60
   4  -5   9   68.89    9.60
   4  -5   9   82.99   10.40
  -5   5  -9   75.29   11.10
   5  -5   9   57.09    9.80
   5  -5   9   88.89   11.30
  -6   5  -9   10.80    8.60
   6  -5   9   33.80    9.20
  -7   5  -9   51.49   11.40
   7  -5   9   58.49   11.30
  -8   5  -9    8.80   10.10
   8  -5   9    9.90    9.70
   9   4  -9    4.50    9.10
  -9  -4   9    8.90    9.50
   8   4  -9    7.90    8.90
  -8  -4   9    9.30    9.10
   7   4  -9    5.20    8.20
  -7  -4   9    3.10    8.20
   6   4  -9   -1.00    7.90
  -6  -4   9   13.60    7.80
   5   4  -9   25.30    8.30
  -5  -4   9    3.40    7.10
  -5  -4   9   13.70    7.40
   4   4  -9   60.09    9.90
  -4  -4   9   51.39    8.90
  -4  -4   9   62.79    9.80
   3   4  -9  380.96   20.50
   3   4  -9  387.46   17.70
  -3  -4   9  361.06   19.20
  -3  -4   9  403.76   20.60
   2   4  -9  277.37   16.50
   2   4  -9  260.57   15.00
  -2  -4   9  312.17   16.70
  -2  -4   9  258.97   15.40
   1   4  -9  214.38   15.00
   1   4  -9  215.88   13.40
  -1  -4   9  185.58   13.80
  -1  -4   9  203.08   13.40
   0   4  -9  103.89   10.00
   0   4  -9   97.49   10.50
   0  -4   9   81.19    8.90
   0  -4   9  105.29   10.20
  -1   4  -9   23.90    7.90
  -1   4  -9   26.80    6.70
   1  -4   9   24.70    7.30
   1  -4   9   18.80    6.80
  -2   4  -9   10.50    5.90
  -2   4  -9    8.80    7.00
   2  -4   9    4.80    6.30
   2  -4   9   -1.70    6.80
  -3   4  -9   21.40    8.40
  -3   4  -9   11.10    6.30
   3  -4   9   20.00    7.30
   3  -4   9   21.80    7.80
  -4   4  -9   54.59   10.20
   4  -4   9   41.20    8.70
   4  -4   9   54.79   10.00
  -5   4  -9   36.00    9.70
   5  -4   9   29.40    8.70
  -6   4  -9   10.00    8.70
   6  -4   9   -1.30    8.20
  -7   4  -9   87.99   13.30
   7  -4   9   73.99   12.20
  -8   4  -9   32.10   11.90
   8  -4   9   10.20   10.10
   9   3  -9   24.60   10.60
  -9  -3   9   28.00   10.70
   8   3  -9   12.70    9.30
  -8  -3   9   18.60    9.70
   7   3  -9   22.20    9.10
  -7  -3   9    3.70    7.90
   6   3  -9   44.00    9.70
  -6  -3   9   42.40    9.50
   5   3  -9   13.10    8.40
  -5  -3   9    6.10    7.10
   4   3  -9    9.30    7.40
  -4  -3   9    5.50    6.70
  -4  -3   9  -13.30    6.00
   3   3  -9   35.10    8.40
  -3  -3   9   36.00    7.90
  -3  -3   9   36.70    7.70
   2   3  -9  179.18   13.60
  -2  -3   9  158.18   12.80
  -2  -3   9  147.09   12.10
   1   3  -9   59.59    8.90
   1   3  -9   60.09    7.70
  -1  -3   9   94.79    9.90
  -1  -3   9   46.10    7.40
   0   3  -9  109.39   10.80
   0   3  -9  118.29   10.40
   0  -3   9  100.29    9.40
   0  -3   9  123.89   11.10
  -1   3  -9   31.10    7.70
  -1   3  -9   35.60    7.60
   1  -3   9   34.00    7.20
   1  -3   9   35.00    7.10
  -2   3  -9  195.38   14.00
  -2   3  -9  207.98   15.30
   2  -3   9  186.78   14.40
   2  -3   9  205.08   14.10
  -3   3  -9   23.70    7.20
  -3   3  -9   15.40    8.10
   3  -3   9   19.20    7.30
   3  -3   9    9.90    7.60
  -4   3  -9    9.00    7.30
  -4   3  -9   15.70    8.40
   4  -3   9   -0.50    7.30
  -5   3  -9   16.70    9.30
   5  -3   9   16.00    8.30
  -6   3  -9   34.20   10.70
   6  -3   9   27.90    9.60
  -7   3  -9   13.30   10.20
   7  -3   9   20.10   10.00
  -8   3  -9    1.10   11.20
   8  -3   9   22.70   10.90
  10   2  -9   38.60   11.80
 -10  -2   9   50.79   12.70
   9   2  -9   77.59   13.30
  -9  -2   9   64.99   12.30
   8   2  -9   52.59   11.10
  -8  -2   9   75.49   12.20
   7   2  -9   34.00    9.70
  -7  -2   9   35.60    9.30
   6   2  -9  122.49   13.30
  -6  -2   9  135.69   13.30
   5   2  -9   47.40    9.90
  -5  -2   9   35.40    8.30
  -5  -2   9   28.10    8.40
   4   2  -9   38.40    8.60
  -4  -2   9   20.40    7.10
  -4  -2   9   17.30    7.20
   3   2  -9   -1.10    7.20
  -3  -2   9   10.50    6.30
  -3  -2   9    9.40    7.20
   2   2  -9   36.30    8.70
   2   2  -9   52.89    8.10
  -2  -2   9   36.40    7.50
  -2  -2   9   30.50    7.90
   1   2  -9  162.68   12.10
   1   2  -9  163.28   13.60
  -1  -2   9  139.69   11.70
  -1  -2   9  161.48   13.10
   0   2  -9  361.06   17.70
   0   2  -9  342.27   19.20
   0   2  -9  370.56   18.10
   0  -2   9  327.07   17.70
   0  -2   9  356.26   18.60
  -1   2  -9  330.77   17.80
  -1   2  -9  344.27   19.80
   1  -2   9  371.56   19.00
   1  -2   9  338.87   18.10
  -2   2  -9  293.17   16.90
  -2   2  -9  289.47   18.50
   2  -2   9  258.67   16.70
   2  -2   9  291.87   17.60
  -3   2  -9  189.78   15.70
  -3   2  -9  143.49   12.10
   3  -2   9  133.39   12.40
  -4   2  -9  116.99   13.10
  -4   2  -9  159.78   13.40
   4  -2   9  102.59   12.00
  -5   2  -9   -1.60    9.00
   5  -2   9    3.10    8.20
  -6   2  -9   23.90   10.40
   6  -2   9    5.10    9.00
  -7   2  -9    4.00   10.90
   7  -2   9   31.10   11.20
  10   1  -9   29.20   10.90
 -10  -1   9   20.70   10.70
   9   1  -9   28.70   10.40
  -9  -1   9   49.99   11.20
   8   1  -9   47.60   10.60
  -8  -1   9   41.90   10.40
   7   1  -9  121.59   13.50
  -7  -1   9  135.09   13.40
   6   1  -9  140.39   13.80
  -6  -1   9  148.49   13.60
   5   1  -9   78.09   10.90
  -5  -1   9   76.89   10.00
   4   1  -9   93.29   11.40
  -4  -1   9   80.79   10.40
  -4  -1   9   66.19    9.20
   3   1  -9   -6.60    6.00
   3   1  -9   -2.30    6.50
  -3  -1   9    3.70    6.90
  -3  -1   9    1.50    6.00
   2   1  -9    9.30    6.20
   2   1  -9    2.60    7.30
  -2  -1   9   11.60    6.90
  -2  -1   9    7.30    6.70
   1   1  -9    2.20    6.10
   1   1  -9   -0.60    5.60
  -1  -1   9   -3.30    6.10
  -1  -1   9    4.50    5.80
   0   1  -9   75.89   10.20
   0   1  -9  113.19   10.90
   0  -1   9   96.49   10.10
   0  -1   9   88.09    9.80
  -1   1  -9  612.14   27.80
  -1   1  -9  603.94   26.10
   1  -1   9  597.24   26.60
   1  -1   9  622.74   27.20
  -2   1  -9  190.58   16.40
  -2   1  -9  227.68   14.90
   2  -1   9  218.88   15.50
  -3   1  -9  108.49   11.00
  -3   1  -9  128.79   13.00
   3  -1   9  114.89   12.20
  -4   1  -9    6.70    6.90
  -4   1  -9    9.30    9.50
   4  -1   9    2.00    7.60
  -5   1  -9   58.89   11.70
   5  -1   9   82.49   12.20
  -6   1  -9   44.30   12.20
   6  -1   9   45.50   11.30
  -7   1  -9    5.40   10.90
   7  -1   9    9.50   10.20
  10   0  -9   14.50   10.20
 -10   0   9   14.80   10.20
   9   0  -9   28.10   10.00
  -9   0   9   35.60   10.80
   8   0  -9   63.39   11.40
  -8   0   9   95.29   12.60
   7   0  -9  140.19   14.80
  -7   0   9  139.99   14.50
   6   0  -9  211.68   17.50
   5   0  -9  219.08   16.60
  -5   0   9  191.48   15.10
   4   0  -9   72.39   10.70
   4   0  -9   66.19    9.60
  -4   0   9   68.29    9.50
   3   0  -9  277.67   17.90
   3   0  -9  280.27   16.70
  -3   0   9  327.57   17.20
  -3   0   9  300.47   17.50
   2   0  -9  215.38   15.60
   2   0  -9  222.08   14.20
  -2   0   9  215.48   15.10
  -2   0   9  213.78   14.40
   1   0  -9    9.40    6.90
   1   0  -9   12.70    6.70
  -1   0   9   12.10    6.40
  -1   0   9   20.10    6.60
   0   0  -9    0.80    6.60
   0   0  -9    3.30    6.40
   0   0   9   -2.30    5.90
   0   0   9   -3.70    6.20
  -1   0  -9   38.40    8.80
   1   0   9   37.20    8.00
  -2   0  -9   97.59   12.50
  -2   0  -9   89.09   10.20
   2   0   9   72.59   10.40
  -3   0  -9    2.40    8.60
  -3   0  -9   -8.30    5.80
   3   0   9    6.70    7.40
  -4   0  -9   84.59   10.50
  -4   0  -9  101.59   13.10
   4   0   9   76.69   11.80
  -5   0  -9   81.09   13.90
   5   0   9   56.79   11.40
  -6   0  -9   76.99   14.00
   6   0   9   76.99   12.70
  -7   0  -9    3.70   10.90
   7   0   9   19.20   10.80
  10  -1  -9    8.00    9.50
 -10   1   9   14.70   10.00
   9  -1  -9    0.90    8.60
  -9   1   9   -1.80    8.40
   8  -1  -9   10.00    9.10
  -8   1   9    7.50    7.90
   7  -1  -9   47.00   10.30
  -7   1   9   34.30    9.20
   6  -1  -9  192.18   16.90
   5  -1  -9  152.78   14.20
  -5   1   9  180.18   14.50
   4  -1  -9  249.48   15.60
   4  -1  -9  207.78   16.10
  -4   1   9  202.18   14.90
   3  -1  -9  165.98   14.50
   3  -1  -9  157.08   13.00
  -3   1   9  141.29   12.30
   2  -1  -9  248.18   15.00
   2  -1  -9  224.58   16.00
  -2   1   9  235.68   15.10
   1  -1  -9  274.37   17.90
   1  -1  -9  304.17   17.10
  -1   1   9  326.77   17.30
   0  -1  -9   10.80    7.30
   0  -1  -9   14.80    7.40
   0   1   9    7.20    6.90
  -1  -1  -9    3.90    7.70
   1   1   9   -5.20    6.80
  -2  -1  -9    5.30    6.60
  -2  -1  -9    7.60    8.80
   2   1   9    3.40    7.40
  -3  -1  -9   17.40    9.20
  -3  -1  -9   12.60    6.70
   3   1   9    2.20    7.50
  -4  -1  -9   43.10   10.60
  -4  -1  -9   45.10    8.40
   4   1   9   51.69   10.40
  -5  -1  -9   61.49   12.50
   5   1   9   40.70   10.80
  -6  -1  -9   39.60   12.70
   6   1   9   28.30   11.30
  11  -2  -9   36.60   11.80
  10  -2  -9    7.60    9.50
 -10   2   9    6.90    9.30
   9  -2  -9   55.79   11.60
  -9   2   9   62.19   11.50
   8  -2  -9    4.90    7.80
  -8   2   9    8.20    8.30
   7  -2  -9   -2.60    7.90
  -7   2   9   -4.80    6.70
   6  -2  -9   -4.40    7.40
  -6   2   9   -5.80    7.30
   5  -2  -9  243.58   16.10
   5  -2  -9  223.18   17.10
  -5   2   9  232.78   16.40
   4  -2  -9   -4.20    7.20
   4  -2  -9   10.00    7.00
  -4   2   9    2.50    6.90
   3  -2  -9   81.19    9.70
   3  -2  -9   76.89   10.70
  -3   2   9   82.19   10.20
   2  -2  -9    0.50    6.00
   2  -2  -9    7.40    6.90
  -2   2   9   17.00    6.80
   1  -2  -9   19.40    7.80
   1  -2  -9   15.60    7.10
  -1   2   9   26.60    7.50
   0  -2  -9   58.79   10.20
   0  -2  -9   40.20    8.50
   0   2   9   50.59    8.90
  -1  -2  -9   -6.00    7.80
   1   2   9  -14.00    6.60
  -2  -2  -9   11.70    6.80
  -2  -2  -9   22.20    8.60
   2   2   9   15.00    7.80
  -3  -2  -9    6.40    8.10
  -3  -2  -9    9.90    6.70
   3   2   9    3.00    7.40
  -4  -2  -9    0.80    9.80
  -4  -2  -9   -0.60    6.40
   4   2   9    2.30    8.10
  -5  -2  -9   31.50   11.80
   5   2   9   29.50   10.40
  -6  -2  -9   19.40   12.10
   6   2   9   15.10   10.40
  11  -3  -9   30.40   11.70
  10  -3  -9   40.60   11.20
 -10   3   9   41.40   11.40
   9  -3  -9   99.09   13.30
  -9   3   9   68.89   11.40
   8  -3  -9   36.10    9.60
  -8   3   9   45.80    9.60
   7  -3  -9   11.50    8.50
  -7   3   9   10.60    7.40
   6  -3  -9   11.60    8.00
   6  -3  -9   27.70    8.10
  -6   3   9   21.10    8.10
   5  -3  -9   44.60    8.90
   5  -3  -9   40.20    9.20
  -5   3   9   49.99    9.00
   4  -3  -9   12.10    7.10
   4  -3  -9   17.30    8.30
  -4   3   9   25.00    7.80
   3  -3  -9   16.40    7.00
   3  -3  -9   30.20    8.70
  -3   3   9   20.10    7.60
   2  -3  -9  224.88   15.10
   2  -3  -9  200.38   15.90
  -2   3   9  217.68   14.80
   1  -3  -9  212.68   15.10
   1  -3  -9  200.78   16.00
  -1   3   9  213.88   14.90
   0  -3  -9   68.59   10.80
   0  -3  -9   70.89    9.90
   0   3   9   66.69    9.40
  -1  -3  -9   77.99   11.50
   1   3   9   91.69   11.30
  -2  -3  -9   18.20    6.80
  -2  -3  -9   12.00    8.70
   2   3   9   23.10    8.20
  -3  -3  -9   28.60   10.10
  -3  -3  -9   29.00    7.60
   3   3   9    3.90    8.20
  -4  -3  -9    2.00    9.10
   4   3   9    2.10    7.90
  -5  -3  -9   -8.50    9.80
   5   3   9   -3.50    8.60
  10  -4  -9    6.80    9.40
 -10   4   9   13.40    9.10
   9  -4  -9   51.69   11.20
  -9   4   9   55.49   10.70
   8  -4  -9    8.50    8.30
  -8   4   9   14.60    7.80
   7  -4  -9   20.40    9.10
  -7   4   9   37.40    8.40
   6  -4  -9    5.40    7.10
   6  -4  -9    6.40    8.20
  -6   4   9   -4.90    6.60
   5  -4  -9   39.00    8.20
   5  -4  -9   41.00    9.30
  -5   4   9   45.40    9.00
   4  -4  -9    5.90    8.00
   4  -4  -9    3.40    6.70
  -4   4   9   19.30    7.50
   3  -4  -9   16.80    7.30
   3  -4  -9   29.80    8.40
  -3   4   9   32.80    8.10
   2  -4  -9  160.68   14.50
   2  -4  -9  206.48   14.80
  -2   4   9  201.88   14.80
   1  -4  -9   53.69    9.20
   1  -4  -9   42.20    9.10
  -1   4   9   46.20    8.80
   0  -4  -9   85.79   11.50
   0  -4  -9   73.79   10.00
   0   4   9   91.79   11.00
  -1  -4  -9   35.20   10.00
   1   4   9   42.00    8.80
  -2  -4  -9   24.70    9.50
   2   4   9   19.00    8.60
  -3  -4  -9    6.10    9.10
   3   4   9    6.40    8.00
  -4  -4  -9    2.40    9.40
   4   4   9   -9.40    7.80
  10  -5  -9   18.10    9.60
 -10   5   9    9.50    8.60
   9  -5  -9   76.29   12.70
  -9   5   9   50.29   10.30
   8  -5  -9   28.70    9.40
  -8   5   9   43.60    9.30
   7  -5  -9   81.59   10.60
   7  -5  -9   85.19   12.00
  -7   5   9   84.59   11.00
   6  -5  -9   50.29   10.40
   6  -5  -9   60.59    9.50
   5  -5  -9    6.00    7.40
   5  -5  -9    3.10    6.30
  -5   5   9    0.80    6.60
   4  -5  -9   54.29    9.70
   4  -5  -9   67.19    9.30
  -4   5   9   72.29    9.60
   3  -5  -9    8.00    7.00
   3  -5  -9   -6.70    5.80
  -3   5   9    0.80    6.40
   2  -5  -9   10.00    8.00
   2  -5  -9   11.40    7.40
  -2   5   9   27.90    7.40
   1  -5  -9   14.80    7.90
   1  -5  -9   18.30    7.50
  -1   5   9    3.10    6.10
   0  -5  -9   24.30    8.30
   0  -5  -9   34.70    9.20
   0   5   9   27.30    7.90
  -1  -5  -9   52.89   10.80
   1   5   9   39.80    8.80
  -2  -5  -9   15.60    9.10
   2   5   9   21.60    8.20
  -3  -5  -9   22.80   10.50
  10  -6  -9   -1.80    8.50
   9  -6  -9   30.20   10.00
   8  -6  -9   52.49   11.20
  -8   6   9   53.99    9.50
   7  -6  -9   89.49   12.00
   7  -6  -9   77.99   10.90
  -7   6   9   84.49   10.40
   6  -6  -9   40.90    8.80
   6  -6  -9   55.09   10.60
   5  -6  -9    4.80    6.40
   5  -6  -9    5.00    7.30
  -5   6   9   14.10    6.90
   4  -6  -9   30.00    9.00
   4  -6  -9   48.80    8.60
  -4   6   9   33.00    7.90
   3  -6  -9   -7.40    6.70
   3  -6  -9   12.80    7.10
  -3   6   9    4.30    6.30
   2  -6  -9   10.00    7.60
   2  -6  -9   10.10    7.10
  -2   6   9    8.30    6.60
   1  -6  -9   22.00    8.50
   1  -6  -9   23.20    8.00
  -1   6   9   21.70    7.20
   0  -6  -9   23.50    9.30
  -1  -6  -9   32.70   10.30
  -2  -6  -9   49.10   11.60
   9  -7  -9  -10.90    8.10
   8  -7  -9   -2.20    8.60
   7  -7  -9    6.60    8.00
   6  -7  -9   38.40   10.10
   5  -7  -9   -6.70    7.50
   4  -7  -9   38.70    9.60
   3  -7  -9   10.40    7.90
   2  -7  -9   10.60    8.20
   1  -7  -9   -0.90    7.90
   0  -7  -9   -2.60    8.30
  -1  -7  -9   -5.10    8.40
   8  -8  -9   11.20    9.40
   7  -8  -9   19.30    9.20
   6  -8  -9   10.40    8.90
   5  -8  -9    7.10    8.60
   4  -8  -9   37.20    9.80
   3  -8  -9   12.40    8.90
   2  -8  -9   33.10    9.90
   1  -8  -9   11.80    9.30
   5  -9  -9   -5.10    7.90
   1 -11  10    0.30    6.00
   2 -11  10   -6.40    5.50
   3 -11  10   -0.40    5.90
   3 -11  10    5.40    8.60
   4 -11  10   10.50    6.30
   4 -11  10    1.20    8.40
  -2 -10  10   41.20    8.50
   0 -10  10    6.90    6.10
   1 -10  10    0.30    5.80
   2 -10  10   -3.10    5.70
   3 -10  10   -7.50    5.20
   3 -10  10    7.20    8.00
   4 -10  10   -3.90    7.80
   4 -10  10   -0.10    7.20
   5 -10  10   19.20    8.50
   5 -10  10   37.30    9.10
   6 -10  10    5.60    8.20
  -4  -9  10   15.60    8.40
  -3  -9  10   51.49    9.30
  -2  -9  10   13.50    7.30
   1   9 -10   16.60    6.90
  -1  -9  10   15.60    6.60
   0   9 -10   -3.10    6.20
   0  -9  10    3.60    5.80
   1  -9  10   16.90    6.40
   2  -9  10    8.60    5.70
   3  -9  10   -9.40    5.40
   4  -9  10    3.00    7.10
   4  -9  10   11.60    8.70
   5  -9  10   14.30    8.80
   5  -9  10   12.70    8.20
   6  -9  10    4.00    7.60
   6  -9  10    9.40    8.50
  -5  -8  10    6.80    8.10
  -4  -8  10    2.00    7.20
  -3  -8  10   25.90    8.10
   2   8 -10   15.40    6.50
  -2  -8  10    4.30    6.50
   1   8 -10   14.20    6.60
  -1  -8  10    9.20    6.20
  -1  -8  10   18.30    6.80
   0   8 -10    5.40    5.90
   0   8 -10    8.20    5.60
   0  -8  10   -3.00    5.70
   0  -8  10    8.40    6.20
  -1   8 -10   34.50    6.70
   1  -8  10   42.80    7.70
   1  -8  10   39.60    7.60
  -2   8 -10    0.60    5.60
   2  -8  10    5.80    5.80
   2  -8  10   10.20    6.30
   3  -8  10   12.70    7.00
   3  -8  10   -7.90    6.10
   4  -8  10    1.60    6.80
   4  -8  10   -6.80    7.10
   5  -8  10   17.50    7.80
   5  -8  10   13.80    8.10
   6  -8  10   -1.10    7.40
   6  -8  10    6.70    8.10
   7  -8  10    4.60    8.80
  -6  -7  10   -8.60    8.00
  -5  -7  10    6.00    7.90
  -4  -7  10    7.20    7.20
   3   7 -10   19.70    7.00
   3   7 -10   21.50    6.10
  -3  -7  10   14.20    6.70
  -3  -7  10   29.00    8.00
   2   7 -10   54.79    8.30
   2   7 -10   32.40    7.00
  -2  -7  10   45.80    8.40
  -2  -7  10   52.99    8.80
   1   7 -10   71.29    8.70
   1   7 -10   46.20    7.70
  -1  -7  10   47.10    7.90
  -1  -7  10   69.89    9.20
   0   7 -10   81.09    9.70
   0   7 -10   73.49    9.00
   0  -7  10   71.09    9.40
   0  -7  10   79.19    9.30
  -1   7 -10   14.10    6.50
  -1   7 -10   15.30    6.90
   1  -7  10    3.40    6.30
   1  -7  10    4.20    5.60
  -2   7 -10   62.19    8.60
   2  -7  10   80.09    9.70
   2  -7  10   79.89    9.50
  -3   7 -10   10.80    7.10
   3  -7  10   12.10    7.10
   3  -7  10   23.50    7.30
  -4   7 -10   30.40    8.20
   4  -7  10   33.20    8.50
   4  -7  10   21.10    8.00
  -5   7 -10   45.00    9.10
   5  -7  10   28.30    9.10
   5  -7  10   43.70    9.20
   6  -7  10    3.70    8.10
   6  -7  10    0.30    7.60
   7  -7  10   12.10    8.60
   7  -7  10    0.00    7.90
  -7  -6  10   10.30    8.80
   6   6 -10   20.30    9.50
  -6  -6  10   29.60    9.50
   5   6 -10   65.39   10.20
  -5  -6  10   41.40    9.30
  -5  -6  10   55.79   10.00
   4   6 -10    1.80    6.90
   4   6 -10    4.30    5.30
  -4  -6  10   -1.50    6.70
   3   6 -10   13.90    6.20
   3   6 -10   18.60    7.30
  -3  -6  10    4.40    6.40
  -3  -6  10    5.10    6.80
   2   6 -10   27.10    7.60
   2   6 -10   32.90    7.30
  -2  -6  10   30.70    7.40
  -2  -6  10   25.40    7.40
   1   6 -10   62.69    9.10
   1   6 -10   71.99    8.80
  -1  -6  10   62.59    9.10
  -1  -6  10   54.49    8.90
   0   6 -10   26.90    7.40
   0   6 -10   25.80    7.40
   0  -6  10   22.00    6.70
   0  -6  10   28.40    7.50
  -1   6 -10   75.89    9.90
  -1   6 -10   80.29    9.80
   1  -6  10   79.79    9.30
   1  -6  10   71.19    9.70
  -2   6 -10   69.19    9.90
   2  -6  10   84.79   10.40
   2  -6  10   77.39    9.90
  -3   6 -10   98.29   11.40
   3  -6  10  110.69   11.70
   3  -6  10   75.19   10.30
  -4   6 -10   30.50    8.40
   4  -6  10   18.30    7.80
   4  -6  10   11.20    7.20
  -5   6 -10   17.20    8.50
   5  -6  10   20.10    8.10
   5  -6  10   21.70    8.60
  -6   6 -10    5.90    8.50
   6  -6  10    5.80    8.00
  -7   6 -10   -1.60    8.60
   7  -6  10   -0.30    8.40
  -8  -5  10   29.00   10.40
   7   5 -10   54.89   10.80
  -7  -5  10   52.19   10.90
   6   5 -10   78.99   11.40
  -6  -5  10   58.99   10.60
   5   5 -10  132.89   10.80
   5   5 -10  151.08   14.10
  -5  -5  10  121.79   12.70
  -5  -5  10  148.09   14.00
   4   5 -10   49.10    7.20
   4   5 -10   42.50    9.00
  -4  -5  10   32.40    8.20
  -4  -5  10   31.10    8.40
   3   5 -10   10.60    7.50
   3   5 -10   14.30    5.90
  -3  -5  10   11.50    6.80
  -3  -5  10   -3.20    5.90
   2   5 -10   -4.40    5.60
   2   5 -10   -8.30    7.00
  -2  -5  10    1.60    6.70
  -2  -5  10   -3.10    6.50
   1   5 -10   -0.70    7.20
   1   5 -10    1.60    6.10
  -1  -5  10   10.80    7.30
  -1  -5  10    2.70    7.10
   0   5 -10    3.80    7.20
   0   5 -10   13.90    6.90
   0  -5  10    8.20    6.10
   0  -5  10   15.40    7.10
  -1   5 -10   78.19   10.40
  -1   5 -10   57.49    9.20
   1  -5  10   66.09    9.10
   1  -5  10   74.89   10.20
  -2   5 -10   37.70    7.80
  -2   5 -10   33.00    9.00
   2  -5  10   55.09    9.30
   2  -5  10   35.20    8.00
  -3   5 -10   16.70    8.00
   3  -5  10   14.20    7.80
   3  -5  10   11.90    7.00
  -4   5 -10   53.29   10.20
   4  -5  10   46.20    9.40
   4  -5  10   38.70    8.90
  -5   5 -10    5.30    8.70
   5  -5  10   24.90    8.50
  -6   5 -10   16.40    9.60
   6  -5  10   24.40    9.20
  -7   5 -10   11.40    9.90
   7  -5  10   18.10    9.60
   8   4 -10   36.80   10.40
  -8  -4  10   43.40   11.20
   7   4 -10   44.50   10.80
  -7  -4  10   31.30   10.10
   6   4 -10   80.09   11.80
  -6  -4  10   73.79   10.80
   5   4 -10  109.69   12.70
   4   4 -10    0.50    7.20
  -4  -4  10   13.60    8.20
  -4  -4  10    5.20    7.10
   3   4 -10   13.00    7.90
   3   4 -10    8.80    6.00
  -3  -4  10   29.80    8.30
  -3  -4  10   12.10    6.80
   2   4 -10   10.40    6.10
   2   4 -10    3.80    7.40
  -2  -4  10   11.10    6.80
  -2  -4  10    0.30    6.90
   1   4 -10    4.70    7.60
   1   4 -10    7.50    6.50
  -1  -4  10    3.10    6.90
  -1  -4  10   12.60    6.90
   0   4 -10   30.50    8.70
   0   4 -10   37.30    7.50
   0  -4  10   34.70    8.20
   0  -4  10   41.60    8.40
  -1   4 -10   93.79   10.50
  -1   4 -10   85.99   11.00
   1  -4  10   61.59    9.20
   1  -4  10   85.59   10.40
  -2   4 -10  196.08   14.90
  -2   4 -10  223.98   16.80
   2  -4  10  224.68   15.30
   2  -4  10  205.88   15.90
  -3   4 -10   14.10    8.20
   3  -4  10    5.90    6.90
   3  -4  10    9.70    7.70
  -4   4 -10   29.10    9.60
   4  -4  10    9.20    7.30
  -5   4 -10   51.09   11.00
   5  -4  10   27.60    9.30
  -6   4 -10   35.40   10.80
   6  -4  10   39.70   10.20
  -7   4 -10   -5.90    9.10
   7  -4  10    6.20    9.20
   9   3 -10   -0.50    9.30
  -9  -3  10    5.00   10.00
   8   3 -10    5.40    8.50
  -8  -3  10   -0.50    8.50
   7   3 -10   -2.00    8.00
  -7  -3  10   -1.40    8.00
   6   3 -10   36.80   10.00
  -6  -3  10   47.60    9.60
   5   3 -10   37.70    9.70
  -5  -3  10   37.50    8.70
   4   3 -10   75.29   11.20
  -4  -3  10   54.09    9.60
  -4  -3  10   59.89    9.40
   3   3 -10   25.40    8.90
  -3  -3  10   19.10    7.50
  -3  -3  10   32.20    8.90
   2   3 -10   79.89   10.90
  -2  -3  10   81.29   10.50
  -2  -3  10   56.79    8.80
   1   3 -10   42.70    7.50
   1   3 -10   18.10    8.00
  -1  -3  10   32.20    7.10
  -1  -3  10   33.10    8.30
   0   3 -10   33.00    7.60
   0   3 -10   23.20    8.00
   0  -3  10   26.70    7.50
   0  -3  10   19.90    6.80
  -1   3 -10   17.50    8.30
  -1   3 -10    3.90    5.70
   1  -3  10   17.60    7.60
   1  -3  10    4.90    6.60
  -2   3 -10   13.90    7.10
  -2   3 -10   13.60    8.20
   2  -3  10    7.90    7.40
   2  -3  10   13.50    7.50
  -3   3 -10   13.70    8.90
   3  -3  10    6.70    7.20
  -4   3 -10    5.90    8.60
   4  -3  10    3.80    7.40
  -5   3 -10   -3.90    8.80
   5  -3  10   -0.40    7.50
  -6   3 -10   16.80   10.60
   6  -3  10    7.10    9.00
  -7   3 -10   35.10   12.40
   7  -3  10   21.60   10.40
   9   2 -10    3.10    9.70
  -9  -2  10    3.60    9.10
   8   2 -10   -2.30    8.50
  -8  -2  10    6.50    9.00
   7   2 -10    2.70    8.30
  -7  -2  10   -5.70    7.50
   6   2 -10   11.00    8.40
  -6  -2  10   23.10    9.10
   5   2 -10  156.78   14.60
  -5  -2  10  149.19   13.90
   4   2 -10  103.19   11.90
  -4  -2  10   97.49   11.10
   3   2 -10   96.39   12.00
  -3  -2  10   91.89   10.70
  -3  -2  10  108.89   11.80
   2   2 -10  365.96   20.40
  -2  -2  10  329.97   19.60
  -2  -2  10  377.06   19.40
   1   2 -10  457.05   23.50
  -1  -2  10  435.56   22.30
  -1  -2  10  444.56   21.50
   0   2 -10  111.69   10.90
   0   2 -10  113.99   12.20
   0  -2  10   92.19   10.20
   0  -2  10  105.99   11.30
  -1   2 -10   11.50    6.90
  -1   2 -10    1.10    7.90
   1  -2  10   14.80    7.30
   1  -2  10   15.20    7.40
  -2   2 -10    4.30    7.80
  -2   2 -10    4.80    6.70
   2  -2  10   14.70    7.80
  -3   2 -10   -5.20    8.30
   3  -2  10   -5.30    7.20
  -4   2 -10   13.70    9.40
   4  -2  10   18.20    8.70
  -5   2 -10   41.80   11.20
   5  -2  10   52.99   10.40
  -6   2 -10   52.19   12.90
   6  -2  10   51.79   11.80
  -7   2 -10   41.70   13.30
   7  -2  10   48.30   12.00
  10   1 -10   54.29   12.80
 -10  -1  10   76.99   14.20
   9   1 -10   33.50   11.20
  -9  -1  10   24.00   10.20
   8   1 -10   59.39   11.90
  -8  -1  10   58.59   11.30
   7   1 -10    5.00    8.50
  -7  -1  10    1.30    7.30
   6   1 -10    6.80    8.40
   5   1 -10    9.50    8.50
  -5  -1  10    2.50    8.10
   4   1 -10  132.49   13.50
  -4  -1  10  134.99   12.70
   3   1 -10   13.90    8.70
  -3  -1  10   24.70    7.60
   2   1 -10  236.78   16.70
  -2  -1  10  209.88   15.90
  -2  -1  10  237.88   15.70
   1   1 -10  203.78   16.40
  -1  -1  10  244.28   15.50
  -1  -1  10  199.78   16.20
   0   1 -10  243.98   17.50
   0  -1  10  223.78   15.70
  -1   1 -10   34.40    8.00
  -1   1 -10    5.90    8.40
   1  -1  10   17.30    8.30
  -2   1 -10   26.00   10.00
  -2   1 -10   14.10    7.00
   2  -1  10   31.70    9.30
  -3   1 -10   -0.30    8.80
   3  -1  10    3.20    7.30
  -4   1 -10    5.10    9.30
   4  -1  10    7.80    8.10
  -5   1 -10   12.00   10.40
   5  -1  10    9.90    8.90
  -6   1 -10   28.00   12.00
   6  -1  10   39.00   11.00
  10   0 -10   54.69   12.90
 -10   0  10   58.09   13.30
   9   0 -10   36.90   10.50
  -9   0  10   26.90   10.40
   8   0 -10  177.48   16.70
  -8   0  10  142.49   15.10
   7   0 -10   39.60   10.90
  -7   0  10   45.40   10.30
   6   0 -10    8.40    8.50
  -6   0  10    6.90    8.10
   5   0 -10    1.70    8.50
  -5   0  10    6.90    7.70
   4   0 -10   49.00   10.50
  -4   0  10   65.39   10.10
   3   0 -10   -8.70    8.00
  -3   0  10    2.00    7.30
   2   0 -10  116.79   12.90
  -2   0  10  139.89   12.70
   1   0 -10  419.56   22.80
  -1   0  10  428.26   21.50
   0   0 -10  103.99   12.60
   0   0  10  101.69   11.30
  -1   0 -10   64.49   10.90
  -1   0 -10   92.49   10.40
   1   0  10   84.09   10.50
  -2   0 -10   92.39   13.00
  -2   0 -10  103.99   11.50
   2   0  10   63.29   10.50
  -3   0 -10   17.20    9.60
   3   0  10   11.80    8.20
  -4   0 -10    2.70    9.50
   4   0  10   27.80    9.70
  -5   0 -10   -6.00    9.70
   5   0  10    4.10    8.90
  -6   0 -10    7.40   11.10
   6   0  10   -2.20    9.20
  10  -1 -10    5.00    9.60
 -10   1  10    7.90    9.80
   9  -1 -10   56.19   11.70
  -9   1  10   38.80   11.40
   8  -1 -10   85.89   13.10
  -8   1  10  120.99   14.20
   7  -1 -10   14.60    8.80
  -7   1  10   20.60    8.40
   6  -1 -10   45.20   10.00
  -6   1  10   45.90   10.10
   5  -1 -10   14.10    9.10
  -5   1  10   25.50    9.10
   4  -1 -10   -2.50    7.90
  -4   1  10   12.70    7.90
   3  -1 -10   47.50    9.80
  -3   1  10   61.79    9.60
   2  -1 -10   14.90    7.80
  -2   1  10   14.40    7.40
   1  -1 -10  301.17   19.80
  -1   1  10  333.27   18.70
   0  -1 -10  100.69   11.90
   0   1  10   91.09   11.30
  -1  -1 -10  199.08   16.90
   1   1  10  165.98   14.50
  -2  -1 -10  111.09   13.40
  -2  -1 -10  123.99   11.80
   2   1  10  111.69   12.70
  -3  -1 -10   70.89   12.50
   3   1  10   69.39   11.20
  -4  -1 -10   32.70   11.00
   4   1  10   30.00    9.90
  -5  -1 -10   27.30   12.40
   5   1  10   28.40   10.20
  10  -2 -10   -7.40    8.20
 -10   2  10   11.40   10.00
   9  -2 -10    8.40    8.90
  -9   2  10    8.80    8.80
   8  -2 -10   80.29   12.20
  -8   2  10   89.09   12.60
   7  -2 -10   21.90    9.30
  -7   2  10   16.60    8.70
   6  -2 -10   31.40    9.90
  -6   2  10   46.70   10.00
   5  -2 -10  160.38   14.80
  -5   2  10  137.79   13.20
   4  -2 -10   -8.90    7.50
  -4   2  10   11.80    7.70
   3  -2 -10  118.49   13.30
   3  -2 -10  117.79   11.60
  -3   2  10  105.39   11.40
   2  -2 -10   -5.00    7.50
   2  -2 -10   -3.60    6.50
  -2   2  10   11.30    7.10
   1  -2 -10   51.49   10.40
  -1   2  10   41.30    8.80
   0  -2 -10    1.80    8.10
   0   2  10    6.50    7.40
  -1  -2 -10   40.70   10.20
   1   2  10   42.10    9.40
  -2  -2 -10   67.39   12.30
   2   2  10   63.89   11.00
  -3  -2 -10   49.00   11.30
   3   2  10   62.19   11.00
  -4  -2 -10   21.60   10.30
   4   2  10   12.00    9.20
  -5  -2 -10   27.90   12.10
   5   2  10   22.40   10.40
  10  -3 -10   17.00    9.60
 -10   3  10   -0.70    8.80
   9  -3 -10    9.10    8.90
  -9   3  10    5.30    8.90
   8  -3 -10   36.10   10.50
  -8   3  10   39.10    9.70
   7  -3 -10   50.99   10.90
  -7   3  10   70.09   10.70
   6  -3 -10  211.58   17.70
  -6   3  10  224.68   17.40
   5  -3 -10   94.79   12.20
  -5   3  10  107.79   11.60
   4  -3 -10   33.30    8.40
   4  -3 -10   22.10    8.80
  -4   3  10   28.80    8.40
   3  -3 -10  414.16   21.50
   3  -3 -10  388.06   22.50
  -3   3  10  398.46   20.90
   2  -3 -10    8.40    7.40
   2  -3 -10   23.60    8.10
  -2   3  10   22.40    7.70
   1  -3 -10   26.70    9.20
  -1   3  10   37.50    8.50
   0  -3 -10   52.69    9.90
   0   3  10   69.09   10.30
  -1  -3 -10   -7.00    7.90
   1   3  10   -1.20    7.50
  -2  -3 -10   11.60    9.60
   2   3  10   18.60    8.90
  -3  -3 -10   19.50    9.90
   3   3  10   26.10    9.40
  -4  -3 -10   14.60   10.30
   4   3  10   14.30    9.40
  10  -4 -10    4.90    9.30
 -10   4  10   -6.90    8.30
   9  -4 -10    1.10    8.30
  -9   4  10   16.50    8.80
   8  -4 -10   -0.90    8.10
  -8   4  10    8.60    7.80
   7  -4 -10   18.00    9.00
  -7   4  10   37.80    9.50
   6  -4 -10   24.20    8.80
  -6   4  10   34.00    9.30
   5  -4 -10  117.39   13.30
   5  -4 -10  117.79   12.40
  -5   4  10  109.99   12.00
   4  -4 -10   -4.70    6.70
   4  -4 -10   -0.70    7.50
  -4   4  10   -0.60    7.10
   3  -4 -10  104.59   11.50
   3  -4 -10   54.89   10.10
  -3   4  10  105.99   11.50
   2  -4 -10   45.90    9.30
   2  -4 -10   33.80    8.70
  -2   4  10   56.19    9.60
   1  -4 -10   16.50    8.30
  -1   4  10   13.30    7.60
   0  -4 -10   71.79   12.10
   0   4  10   47.20    9.40
  -1  -4 -10    0.80    8.40
   1   4  10    8.90    7.30
  -2  -4 -10   -6.90    8.90
   2   4  10    4.50    7.40
  -3  -4 -10   23.20   10.60
   3   4  10   23.70    9.90
  10  -5 -10   25.50   10.10
   9  -5 -10   22.30    9.30
  -9   5  10    6.20    7.90
   8  -5 -10   12.30    8.50
  -8   5  10   13.50    7.70
   7  -5 -10   -5.00    7.60
  -7   5  10   -0.80    7.20
   6  -5 -10    4.90    8.00
  -6   5  10   -1.30    6.90
   5  -5 -10   17.70    7.70
   5  -5 -10    7.40    8.40
  -5   5  10   12.30    7.70
   4  -5 -10    5.20    7.30
   4  -5 -10    9.20    8.30
  -4   5  10   17.10    7.30
   3  -5 -10   62.19   10.70
   3  -5 -10   73.79   10.60
  -3   5  10   75.89   10.20
   2  -5 -10   16.20    8.10
   2  -5 -10   10.30    8.10
  -2   5  10    7.80    7.30
   1  -5 -10    7.90    7.70
  -1   5  10   13.00    7.40
   0  -5 -10   58.09   11.10
   0   5  10   71.79   10.30
  -1  -5 -10   24.70    9.40
   1   5  10   17.00    8.30
  -2  -5 -10   -1.70    9.10
   9  -6 -10   36.70   11.10
   8  -6 -10    1.00    8.50
   7  -6 -10    4.50    8.20
   6  -6 -10   12.20    8.60
  -6   6  10   17.10    7.70
   5  -6 -10   21.20    9.20
  -5   6  10   33.40    8.10
   4  -6 -10    9.40    8.30
  -4   6  10   14.80    7.50
   3  -6 -10   55.19   10.10
  -3   6  10   41.10    8.60
   2  -6 -10   42.00   10.10
  -2   6  10   14.30    8.10
   1  -6 -10   33.80    9.90
   0  -6 -10   35.10   10.30
  -1  -6 -10   26.20   10.10
   8  -7 -10   11.90    9.80
   7  -7 -10    1.00    8.20
   6  -7 -10   15.50    9.40
   5  -7 -10    5.30    8.60
   4  -7 -10    3.20    8.50
   3  -7 -10   19.30    8.90
   2  -7 -10    1.20    8.50
   1  -7 -10    8.50    9.10
   7  -8 -10   21.00   10.10
   6  -8 -10   20.60    9.80
   5  -8 -10   -3.10    8.50
   4  -8 -10   19.70    9.50
   3  -8 -10   -6.00    8.50
   2 -11  11   19.70    7.00
  -1 -10  11   11.10    6.70
   0 -10  11   17.50    6.90
   1 -10  11   27.80    7.20
   2 -10  11   27.10    7.70
   3 -10  11   28.70    7.50
   4 -10  11   11.30    8.10
  -3  -9  11    6.10    7.50
  -2  -9  11    1.50    6.90
   1   9 -11   -0.90    6.10
  -1  -9  11    9.30    6.70
   0  -9  11   -4.30    6.10
   1  -9  11   39.00    8.00
   2  -9  11   20.90    6.60
   3  -9  11    9.80    6.50
   4  -9  11   25.50    8.30
   5  -9  11   17.20    9.00
  -5  -8  11   23.50    9.30
  -4  -8  11   50.19    9.90
   2   8 -11    7.00    6.20
  -2  -8  11   11.30    6.90
   1   8 -11   13.70    6.50
  -1  -8  11   10.40    6.90
   0  -8  11   -7.60    6.20
   1  -8  11    9.20    6.20
   2  -8  11    2.00    6.10
   3  -8  11   25.10    8.00
   4  -8  11   24.30    8.30
   5  -8  11   38.40    9.50
   6  -8  11    0.90    8.30
  -6  -7  11   16.40    9.60
  -5  -7  11   30.50    9.50
  -4  -7  11   -0.30    7.60
   3   7 -11   26.10    7.80
   3   7 -11   27.30    7.00
  -3  -7  11   34.30    8.40
   2   7 -11   30.60    7.90
   2   7 -11   27.40    7.10
  -2  -7  11   18.30    7.70
  -2  -7  11   20.20    7.20
   1   7 -11   64.49    9.30
   1   7 -11   49.90    8.50
  -1  -7  11   71.59   10.00
  -1  -7  11   57.49    8.70
   0   7 -11  105.59   10.70
   0  -7  11  113.69   11.30
   0  -7  11   86.09   10.30
  -1   7 -11    1.60    6.60
   1  -7  11   -5.10    6.20
   1  -7  11    2.20    5.60
  -2   7 -11    0.00    6.50
   2  -7  11    1.60    6.60
   2  -7  11    0.50    6.50
  -3   7 -11   -2.20    7.00
   3  -7  11   -3.40    7.10
   3  -7  11    3.20    7.20
  -4   7 -11    7.10    7.70
   4  -7  11    3.20    7.70
   5  -7  11   10.30    8.00
   6  -7  11   28.90    9.70
  -7  -6  11    3.10    8.60
  -6  -6  11    6.30    8.30
   5   6 -11    8.70    7.90
  -5  -6  11   21.80    8.60
   4   6 -11   24.90    7.00
   4   6 -11   30.90    8.90
  -4  -6  11    6.30    7.80
  -4  -6  11   14.40    7.50
   3   6 -11   15.20    7.70
   3   6 -11    1.20    6.00
  -3  -6  11   -2.90    6.20
  -3  -6  11   -6.90    7.00
   2   6 -11   20.00    7.10
   2   6 -11   24.20    8.20
  -2  -6  11   13.10    7.50
  -2  -6  11   20.00    7.20
   1   6 -11  103.99   11.40
   1   6 -11  108.39   11.00
  -1  -6  11  117.19   12.00
  -1  -6  11   89.59   10.60
   0   6 -11   57.09    9.30
   0   6 -11   50.69    8.40
   0  -6  11   34.80    7.60
   0  -6  11   28.70    7.90
  -1   6 -11   33.80    8.30
   1  -6  11   27.90    7.70
   1  -6  11   21.10    7.40
  -2   6 -11    0.60    7.10
   2  -6  11   -0.90    6.30
   2  -6  11   11.70    7.50
  -3   6 -11    8.00    8.00
   3  -6  11   -0.70    7.00
   3  -6  11    1.40    6.90
  -4   6 -11   -6.60    7.40
   4  -6  11   -4.90    6.90
   4  -6  11   -4.80    8.20
  -5   6 -11   30.10    9.70
   5  -6  11   13.60    8.20
  -6   6 -11   26.20   10.40
   6  -6  11   37.30    9.80
   7  -6  11   47.10   11.10
   7   5 -11   27.10    9.70
  -7  -5  11   11.90    9.30
   6   5 -11    3.50    7.80
  -6  -5  11    1.00    7.90
   5   5 -11   -1.10    8.00
   5   5 -11   -6.70    5.10
   4   5 -11   -4.20    5.30
   4   5 -11   13.30    8.20
  -4  -5  11    0.60    6.70
  -4  -5  11    1.20    7.00
   3   5 -11    9.90    5.90
   3   5 -11   -7.60    7.20
  -3  -5  11   16.40    7.90
  -3  -5  11   11.10    6.80
   2   5 -11   15.80    8.00
   2   5 -11    2.20    5.80
  -2  -5  11    7.70    6.60
  -2  -5  11   14.60    7.40
   1   5 -11   82.49   10.10
   1   5 -11  118.49   12.30
  -1  -5  11   96.19   10.70
  -1  -5  11  120.09   12.20
   0   5 -11  136.49   13.20
   0   5 -11  110.49   11.00
   0  -5  11  148.49   12.70
   0  -5  11   92.59   10.70
  -1   5 -11   55.19   10.00
   1  -5  11   43.00    8.50
   1  -5  11   50.69    9.40
  -2   5 -11   18.40    8.60
   2  -5  11    7.90    7.60
   2  -5  11    5.50    6.70
  -3   5 -11   87.29   11.70
   3  -5  11   98.69   11.40
   3  -5  11   94.29   13.10
  -4   5 -11    2.20    8.50
   4  -5  11   -6.50    7.00
  -5   5 -11   -1.50    8.30
   5  -5  11   11.70    8.00
  -6   5 -11   24.90   10.30
   6  -5  11   27.20   10.10
  -7   5 -11   16.10   10.30
   7  -5  11    7.20    9.20
   8   4 -11   40.90   10.80
  -8  -4  11   37.00   11.10
   7   4 -11   19.90   10.10
  -7  -4  11   36.30   10.30
   6   4 -11   -4.80    8.20
  -6  -4  11    6.60    8.30
   5   4 -11    2.60    8.20
  -5  -4  11   12.30    7.70
   4   4 -11   22.80    9.00
  -4  -4  11   49.40    9.80
   3   4 -11   57.49    8.50
   3   4 -11   47.00    9.70
  -3  -4  11   55.09    9.50
  -3  -4  11   38.70    9.20
   2   4 -11    9.50    8.20
   2   4 -11    4.40    6.20
  -2  -4  11    3.30    7.80
  -2  -4  11    4.60    7.10
   1   4 -11  130.49   13.60
   1   4 -11  103.09   11.10
  -1  -4  11  118.59   11.70
  -1  -4  11  154.38   13.70
   0   4 -11  168.08   13.70
   0   4 -11  146.69   14.40
   0  -4  11  163.38   14.00
   0  -4  11  145.59   12.70
  -1   4 -11   67.99   10.90
   1  -4  11   74.09   10.00
   1  -4  11   85.69   10.90
  -2   4 -11   24.80    9.20
   2  -4  11   38.30    8.90
  -3   4 -11   29.10    9.80
   3  -4  11   35.30    8.90
  -4   4 -11   17.80    9.30
   4  -4  11   24.20    8.90
  -5   4 -11    1.00    8.80
   5  -4  11    5.40    8.00
  -6   4 -11  -21.80    8.90
   6  -4  11   -4.10    8.30
  -7   4 -11   27.40   12.00
   7  -4  11   10.20   10.00
   9   3 -11   25.90   10.90
   8   3 -11   22.00   10.70
  -8  -3  11   -1.50    9.00
   7   3 -11   46.00   10.90
  -7  -3  11   61.39   11.70
   6   3 -11    1.60    8.60
  -6  -3  11    1.60    8.00
   5   3 -11    3.20    8.50
  -5  -3  11   -4.50    7.00
   4   3 -11    9.50    8.10
  -4  -3  11    1.80    7.20
   3   3 -11   -7.30    7.30
  -3  -3  11    0.60    7.00
   2   3 -11   53.09   10.60
  -2  -3  11   62.19   10.40
  -2  -3  11   49.10    9.60
   1   3 -11   16.60    8.60
   1   3 -11   19.10    6.90
  -1  -3  11   19.40    8.40
  -1  -3  11   20.70    7.30
   0   3 -11    4.60    6.40
   0   3 -11    1.60    8.00
   0  -3  11    6.00    7.40
   0  -3  11   -5.40    6.20
  -1   3 -11   12.10    8.50
  -1   3 -11   -3.60    6.60
   1  -3  11    9.70    7.40
  -2   3 -11   23.50    9.00
   2  -3  11   46.00    9.70
  -3   3 -11   21.70    9.70
   3  -3  11   44.60    9.20
  -4   3 -11   71.69   13.00
   4  -3  11   54.79   10.40
  -5   3 -11    0.00    9.80
   5  -3  11    0.90    8.30
  -6   3 -11    8.60   10.90
   6  -3  11    0.40    8.80
   9   2 -11   15.40   10.10
  -9  -2  11   16.20   10.40
   8   2 -11   21.40   10.20
  -8  -2  11   51.99   11.50
   7   2 -11   91.69   13.10
  -7  -2  11   85.69   12.40
   6   2 -11   32.30   10.20
   5   2 -11   54.29   10.40
  -5  -2  11   69.49   11.00
   4   2 -11   31.90   10.00
  -4  -2  11   24.30    8.30
   3   2 -11   21.40    9.20
  -3  -2  11   16.20    7.90
   2   2 -11   87.89   11.50
  -2  -2  11   97.79   11.50
   1   2 -11   -3.70    7.70
  -1  -2  11    8.20    7.40
   0   2 -11  116.39   13.40
   0   2 -11   87.99    9.90
   0  -2  11  102.89   11.00
  -1   2 -11    7.20    8.30
   1  -2  11   -0.50    7.20
  -2   2 -11   69.89   11.80
   2  -2  11   52.79    9.90
  -3   2 -11  157.08   16.10
   3  -2  11  142.69   13.70
  -4   2 -11   42.90   11.50
   4  -2  11   44.90   10.40
  -5   2 -11   53.49   12.90
   5  -2  11   43.80   11.00
  -6   2 -11   24.10   12.00
   6  -2  11   18.00   10.20
   9   1 -11   -4.10    8.70
  -9  -1  11  -11.00    9.00
   8   1 -11   25.80   10.30
  -8  -1  11   37.80   10.30
   7   1 -11  101.09   13.00
  -7  -1  11   86.89   12.20
   6   1 -11   51.49   11.40
  -6  -1  11   70.79   10.90
   5   1 -11   83.59   12.20
  -5  -1  11  107.59   12.50
   4   1 -11   56.59   10.80
  -4  -1  11   56.19    9.60
   3   1 -11    9.00    8.70
  -3  -1  11   -0.40    7.50
   2   1 -11  120.49   12.90
  -2  -1  11  108.39   11.90
   1   1 -11   27.30    9.80
  -1  -1  11   13.80    7.90
   0   1 -11    6.00    8.00
   0  -1  11   -1.30    7.40
  -1   1 -11   -5.60    7.80
   1  -1  11   -5.90    6.70
  -2   1 -11   50.29   10.70
   2  -1  11   54.59   10.10
  -3   1 -11   27.50   10.90
   3  -1  11   22.90    8.80
  -4   1 -11   47.40   11.90
   4  -1  11   26.10    9.80
  -5   1 -11   33.00   12.30
   5  -1  11   23.10   10.40
  -6   1 -11   30.90   11.80
   6  -1  11   10.80   10.30
  10   0 -11   14.90   10.30
   9   0 -11    9.30    9.80
  -9   0  11    7.70    9.50
   8   0 -11   13.80    9.90
  -8   0  11    4.80    8.90
   7   0 -11  103.79   14.00
  -7   0  11  109.09   13.80
   6   0 -11   60.99   11.50
  -6   0  11   73.59   11.30
   5   0 -11   78.49   12.50
  -5   0  11   62.89   10.70
   4   0 -11  288.17   19.60
  -4   0  11  279.97   19.30
   3   0 -11   34.90    9.70
  -3   0  11   51.49   10.30
   2   0 -11  268.67   19.90
  -2   0  11  278.27   17.90
   1   0 -11    7.50    8.80
  -1   0  11    0.40    7.30
   0   0 -11    0.70    8.10
   0   0  11   -1.00    7.40
  -1   0 -11   69.99   12.00
   1   0  11   44.40    9.60
  -2   0 -11   -1.60    9.10
   2   0  11    0.10    8.20
  -3   0 -11   51.89   11.70
   3   0  11   47.70   10.30
  -4   0 -11   32.70   11.60
   4   0  11   33.50   11.00
  -5   0 -11   24.10   11.90
   5   0  11   14.20    9.70
  10  -1 -11   14.40   10.10
 -10   1  11    8.20   10.20
   9  -1 -11   29.90   10.90
  -9   1  11   34.00   10.90
   8  -1 -11   -4.80    8.80
  -8   1  11  -11.70    8.10
   7  -1 -11   17.80    9.30
  -7   1  11   12.60    8.90
   6  -1 -11   15.90    8.40
  -6   1  11    7.10    8.50
   5  -1 -11   84.79   11.90
  -5   1  11   91.19   11.30
   4  -1 -11  152.18   15.30
  -4   1  11  166.18   14.10
   3  -1 -11   -2.30    8.40
  -3   1  11   11.70    8.10
   2  -1 -11   90.29   12.00
  -2   1  11   93.29   11.60
   1  -1 -11    7.70    8.60
  -1   1  11   20.80    8.60
   0  -1 -11   45.00   10.20
   0   1  11   54.89    9.90
  -1  -1 -11   72.89   12.40
   1   1  11   93.69   11.90
  -2  -1 -11    0.30    8.80
   2   1  11   13.70    8.20
  -3  -1 -11   -5.30    9.30
   3   1  11    2.20    8.30
  -4  -1 -11    4.60    9.60
   4   1  11    7.90    9.30
  -5  -1 -11   -1.10   11.40
   5   1  11    3.90    9.90
  10  -2 -11   40.60   11.40
 -10   2  11   43.60   12.10
   9  -2 -11   49.50   11.60
  -9   2  11   40.90   10.60
   8  -2 -11   45.90   11.30
  -8   2  11   27.90    9.80
   7  -2 -11   -2.90    8.30
   6  -2 -11   15.40    9.60
  -6   2  11    0.30    7.90
   5  -2 -11    6.00    8.40
  -5   2  11   17.40    7.90
   4  -2 -11   30.10   10.00
  -4   2  11   21.70    8.50
   3  -2 -11    7.20    8.50
  -3   2  11   11.50    7.90
   2  -2 -11   21.00    8.80
  -2   2  11   26.40    8.70
   1  -2 -11   23.90    9.80
  -1   2  11   44.70    9.60
   0  -2 -11   16.20    9.10
   0   2  11   25.20    8.50
  -1  -2 -11   86.89   13.30
   1   2  11   91.59   12.40
  -2  -2 -11    5.60   10.00
   2   2  11   19.70    9.10
  -3  -2 -11   -7.80    9.50
   3   2  11    5.10    8.70
  -4  -2 -11   14.90   10.70
   4   2  11   -8.40    8.50
  10  -3 -11   14.50    9.90
 -10   3  11   27.70   11.00
   9  -3 -11   52.29   11.70
  -9   3  11   32.10   10.30
   8  -3 -11   64.49   11.80
  -8   3  11   65.79   11.80
   7  -3 -11   18.30    9.50
   6  -3 -11  116.69   14.20
  -6   3  11   85.49   12.00
   5  -3 -11    2.00    8.20
  -5   3  11   15.10    7.90
   4  -3 -11   -6.70    7.90
  -4   3  11    4.30    7.80
   3  -3 -11   12.40    8.50
  -3   3  11   -7.80    6.90
   2  -3 -11   35.00    9.20
  -2   3  11   19.00    8.20
   1  -3 -11   20.20    9.50
  -1   3  11   16.10    8.30
   0  -3 -11   31.20   10.20
   0   3  11   50.99    9.90
  -1  -3 -11   98.19   13.80
   1   3  11   84.69   11.70
  -2  -3 -11   36.70   12.10
   2   3  11   45.10   10.60
  -3  -3 -11   16.60   11.20
   3   3  11    0.00    8.80
   9  -4 -11   11.30    9.20
  -9   4  11   17.60    9.40
   8  -4 -11   17.90    9.60
  -8   4  11   17.30    8.70
   7  -4 -11   51.69   11.30
   6  -4 -11   47.80   11.20
  -6   4  11   64.79   10.80
   5  -4 -11   13.80    8.70
  -5   4  11    4.80    7.70
   4  -4 -11    9.60    9.20
  -4   4  11   18.80    8.10
   3  -4 -11    2.20    8.30
  -3   4  11    0.80    7.30
   2  -4 -11   10.70    8.30
  -2   4  11   10.90    7.60
   1  -4 -11   11.00    8.80
  -1   4  11   10.40    7.80
   0  -4 -11   10.30    9.00
   0   4  11    5.00    7.60
  -1  -4 -11   74.99   13.20
   1   4  11   78.89   11.50
  -2  -4 -11   32.30   11.00
   2   4  11   21.70    9.20
   9  -5 -11   16.00    9.80
   8  -5 -11   19.10    9.60
  -8   5  11   16.00    8.70
   7  -5 -11   33.10   10.20
  -7   5  11   26.20    8.80
   6  -5 -11   26.80    9.60
  -6   5  11   35.40    9.40
   5  -5 -11   54.29   11.20
  -5   5  11   53.99   10.00
   4  -5 -11   -4.80    8.10
  -4   5  11   -5.30    7.00
   3  -5 -11   31.70    9.70
  -3   5  11   27.50    8.50
   2  -5 -11    7.60    8.50
  -2   5  11   10.10    7.80
   1  -5 -11   -1.30    8.60
  -1   5  11    8.30    7.50
   0  -5 -11   -2.10    8.80
   0   5  11    2.50    7.60
  -1  -5 -11   -2.10    9.30
   8  -6 -11   -8.80    8.30
   7  -6 -11   16.30    9.80
   6  -6 -11   62.49   12.40
   5  -6 -11   29.70   10.50
   4  -6 -11   25.90   12.60
   3  -6 -11   28.70    9.90
   2  -6 -11    5.70    9.00
   1  -6 -11   -6.90    8.90
   0  -6 -11    0.70    9.20
   7  -7 -11   -1.90    8.90
   6  -7 -11   24.90   10.10
   5  -7 -11    7.70    9.60
   4  -7 -11    2.00    8.90
   3  -7 -11    5.10    9.10
   2  -7 -11   10.50    9.50
  -1 -10  12    8.30    7.30
   0 -10  12   11.40    7.30
   1 -10  12    2.60    6.80
   2 -10  12   -1.20    6.80
   3 -10  12    8.50    6.80
  -2  -9  12   14.50    7.90
  -1  -9  12   10.60    7.20
   0  -9  12   24.40    7.90
   1  -9  12   30.40    8.30
   2  -9  12    6.00    6.40
   3  -9  12   -5.60    6.50
   4  -9  12    4.90    7.90
  -4  -8  12    6.50    8.50
  -3  -8  12    6.60    7.40
  -2  -8  12    9.70    7.40
  -1  -8  12   -6.20    6.80
   0  -8  12   65.29    9.90
   1  -8  12   23.20    7.20
   2  -8  12    9.20    6.80
   3  -8  12    4.40    7.60
   4  -8  12    7.70    8.30
   5  -8  12    4.00    8.50
  -5  -7  12    3.20    8.60
   3   7 -12    1.80    6.10
  -3  -7  12   -2.50    7.00
  -2  -7  12   -3.80    6.40
   1   7 -12    7.50    7.30
  -1  -7  12    7.50    7.00
   0   7 -12   42.00    9.10
   0  -7  12   45.60    9.00
   0  -7  12   70.39   10.10
  -1   7 -12   57.79    9.90
   1  -7  12   59.89    9.40
   1  -7  12   63.79   10.20
  -2   7 -12   19.70    8.40
   2  -7  12   28.20    8.00
   3  -7  12   27.60    9.00
   4  -7  12   27.80    9.20
   5  -7  12    4.80    8.40
  -6  -6  12   29.00    9.70
   5   6 -12   15.50    9.60
  -5  -6  12    9.40    8.70
   4   6 -12   30.40    7.30
   4   6 -12   39.90    9.60
  -4  -6  12   16.50    8.30
   3   6 -12   27.30    8.70
   3   6 -12   27.30    7.20
  -3  -6  12   27.50    8.70
  -3  -6  12   15.40    7.50
   2   6 -12   12.40    6.60
   2   6 -12   -0.50    7.30
  -2  -6  12   -3.20    6.90
  -2  -6  12   -5.40    7.60
   1   6 -12   21.50    8.60
  -1  -6  12   29.40    9.00
  -1  -6  12   10.30    7.70
   0  -6  12   28.30    8.30
   0  -6  12    2.60    6.60
  -1   6 -12   65.29   10.40
   1  -6  12   30.40    8.10
   1  -6  12   36.20    8.80
  -2   6 -12   37.50    9.40
   2  -6  12   26.20    8.60
   2  -6  12   38.00    9.60
  -3   6 -12  143.69   14.50
   3  -6  12  143.59   14.00
  -4   6 -12   37.70   10.00
   4  -6  12   32.30    9.30
  -5   6 -12   26.80   10.00
   5  -6  12   13.40    8.70
   6  -6  12   15.40    9.30
   7   5 -12   27.10   10.60
  -7  -5  12   33.10   10.30
   6   5 -12   35.00   10.30
  -6  -5  12   42.00   10.50
   5   5 -12   23.20    7.10
   5   5 -12   30.70    9.70
  -5  -5  12   29.00    9.90
   4   5 -12   22.90    8.90
   4   5 -12   15.20    6.70
  -4  -5  12   48.40   10.40
   3   5 -12   68.99    9.20
   3   5 -12   93.69   12.40
  -3  -5  12   70.59   10.30
   2   5 -12   86.19   10.40
   2   5 -12  122.29   12.90
  -2  -5  12  147.79   13.30
  -2  -5  12  142.79   14.00
   1   5 -12   88.39   11.60
  -1  -5  12   83.59   11.20
  -1  -5  12   85.69   10.90
   0   5 -12   -0.50    8.00
   0  -5  12    1.90    7.30
   0  -5  12   -3.70    5.70
  -1   5 -12   -5.50    7.80
   1  -5  12    5.90    6.50
  -2   5 -12    6.00    8.60
  -3   5 -12   27.90    9.60
   3  -5  12    9.80    8.00
  -4   5 -12   45.00   11.00
   4  -5  12   48.90   10.20
  -5   5 -12   23.80   10.70
   5  -5  12   14.30    9.20
  -6   5 -12    3.00   10.20
   6  -5  12    1.40    8.80
   8   4 -12   14.40   10.30
   7   4 -12   21.10   10.10
  -7  -4  12   12.10    9.50
   6   4 -12   35.20   10.60
  -6  -4  12   34.10   10.40
   5   4 -12    2.30    8.30
  -5  -4  12   11.20    8.50
   4   4 -12   77.89   11.60
   4   4 -12   62.49    8.70
  -4  -4  12   53.79    9.70
   3   4 -12   91.59   10.40
   3   4 -12  112.89   12.90
  -3  -4  12  114.89   12.60
   2   4 -12   25.80    9.20
   2   4 -12   32.80    8.30
  -2  -4  12   38.80    9.20
   1   4 -12  132.29   13.70
  -1  -4  12  151.78   13.80
   0   4 -12   21.20    9.10
   0  -4  12   21.00    8.00
  -1   4 -12    5.80    8.40
   1  -4  12    4.50    7.20
  -2   4 -12    1.00    8.30
   2  -4  12    5.10    7.50
  -3   4 -12   48.10   10.50
   3  -4  12   43.60    9.80
  -4   4 -12   35.30   11.70
   4  -4  12   47.40   10.60
  -5   4 -12   14.00   10.50
   5  -4  12   22.70    9.90
  -6   4 -12    9.70   10.80
   6  -4  12   16.60    9.90
   8   3 -12    3.20    9.30
  -8  -3  12    7.60    9.30
   7   3 -12   -6.90    8.40
  -7  -3  12    3.80    8.20
   6   3 -12   19.90    9.90
   5   3 -12    5.90    8.80
  -5  -3  12    0.60    7.70
   4   3 -12    8.00    8.50
  -4  -3  12   -3.40    6.80
   3   3 -12   33.10   10.00
  -3  -3  12   50.49    9.50
   2   3 -12    4.80    8.70
  -2  -3  12    8.40    7.80
   1   3 -12   81.19   12.10
  -1  -3  12   78.39   11.00
   0   3 -12   -4.20    7.90
   0  -3  12    7.60    7.70
  -1   3 -12   41.40   10.70
   1  -3  12   45.50    9.20
  -2   3 -12   29.30    9.50
   2  -3  12   26.40    9.30
  -3   3 -12   -6.90    8.90
   3  -3  12    8.00    8.30
  -4   3 -12    0.40    9.50
   4  -3  12    5.00    8.60
  -5   3 -12    0.80   10.60
   5  -3  12  -10.40    7.60
  -6   3 -12    5.00   10.70
   6  -3  12    5.10    9.50
   9   2 -12   15.40   11.10
   8   2 -12   10.80    9.90
  -8  -2  12   15.30    9.60
   7   2 -12   13.80    9.80
  -7  -2  12    5.40    9.30
   6   2 -12   -9.20    8.40
  -6  -2  12   -2.40    7.90
   5   2 -12    5.30    8.50
  -5  -2  12    7.80    8.50
   4   2 -12    3.80    8.50
  -4  -2  12   -6.70    7.10
   3   2 -12   22.60    9.60
  -3  -2  12   12.70    8.40
   2   2 -12  -10.80    7.70
  -2  -2  12    4.40    7.80
   1   2 -12  101.39   13.20
  -1  -2  12   74.49   10.20
   0   2 -12  125.49   14.30
   0  -2  12  160.48   14.30
  -1   2 -12  146.29   15.40
   1  -2  12  140.09   13.90
  -2   2 -12  175.18   17.20
   2  -2  12  142.79   14.20
  -3   2 -12   59.99   11.70
   3  -2  12   46.60   10.40
  -4   2 -12    0.20   10.70
   4  -2  12    2.60    8.60
  -5   2 -12   -2.80   10.00
   5  -2  12   -3.60    8.80
   9   1 -12   32.00   11.40
  -9  -1  12   19.90   10.30
   8   1 -12   55.09   12.20
  -8  -1  12   54.59   11.50
   7   1 -12   30.80   10.90
  -7  -1  12   24.30   10.00
   6   1 -12   15.20    9.60
  -6  -1  12   34.30    9.90
   5   1 -12   67.39   11.80
  -5  -1  12   63.49   11.00
   4   1 -12   -3.20    8.30
  -4  -1  12    3.90    7.50
   3   1 -12   48.00   11.00
  -3  -1  12   43.30    9.60
   2   1 -12   19.50    9.20
  -2  -1  12   -4.90    7.80
   1   1 -12   17.80    8.80
  -1  -1  12   -0.10    7.60
   0   1 -12  102.19   13.20
   0  -1  12   98.09   12.00
  -1   1 -12   59.79   11.50
   1  -1  12   58.49   11.00
  -2   1 -12  187.68   17.60
   2  -1  12  228.78   18.10
  -3   1 -12   28.90   11.00
   3  -1  12   17.60    9.30
  -4   1 -12   -7.00   10.10
   4  -1  12    6.20    9.10
  -5   1 -12   -0.40   10.50
   5  -1  12    6.80    9.60
   9   0 -12   21.60   10.70
  -9   0  12   32.20   11.10
   8   0 -12   49.00   11.60
  -8   0  12   40.70   11.20
   7   0 -12   38.10   11.00
   6   0 -12   34.00   10.50
  -6   0  12   26.20    9.60
   5   0 -12   28.00   10.30
  -5   0  12   35.60    9.60
   4   0 -12    0.90    8.10
  -4   0  12   -1.80    7.70
   3   0 -12   -1.30    8.70
  -3   0  12   11.60    8.20
   2   0 -12    1.00    8.50
  -2   0  12    6.50    8.10
   1   0 -12    5.70    9.10
  -1   0  12    7.10    8.20
   0   0 -12   17.10   10.10
   0   0  12   23.10    8.40
  -1   0 -12   67.79   12.10
   1   0  12   69.29   11.60
  -2   0 -12   76.79   13.70
   2   0  12   75.39   11.70
  -3   0 -12   24.90   11.10
   3   0  12   29.30   10.20
  -4   0 -12   32.10   12.00
   4   0  12   20.30    9.80
   9  -1 -12   -3.50    9.70
  -9   1  12   -1.20    8.50
   8  -1 -12   10.70    9.90
  -8   1  12    0.20    8.10
   7  -1 -12    0.80    9.60
   6  -1 -12   18.00    9.60
  -6   1  12   13.70    9.40
   5  -1 -12   57.49   11.60
  -5   1  12   64.99   11.20
   4  -1 -12    2.20    9.00
  -4   1  12   -5.90    7.60
   3  -1 -12   23.20    9.60
  -3   1  12   21.70    8.80
   2  -1 -12   16.60    9.80
  -2   1  12   30.10    9.10
   1  -1 -12    5.90    9.20
  -1   1  12   -0.80    7.50
   0  -1 -12   -7.20    8.40
   0   1  12   11.70    8.40
  -1  -1 -12    3.00    9.40
   1   1  12    6.50    8.10
  -2  -1 -12  112.99   15.80
   2   1  12  118.59   14.30
  -3  -1 -12   48.60   13.30
   3   1  12   37.90   11.10
  -4  -1 -12   29.90   12.90
   4   1  12    9.00    9.90
   9  -2 -12   -1.70    9.00
  -9   2  12   -7.10    8.50
   8  -2 -12   -3.00    9.00
  -8   2  12   13.10    9.20
   7  -2 -12   -3.60    8.90
  -7   2  12  -22.20    8.00
   6  -2 -12   55.59   11.60
  -6   2  12   73.39   11.80
   5  -2 -12   45.50   10.50
  -5   2  12   44.00   10.00
   4  -2 -12   42.60   10.30
  -4   2  12   28.40    9.40
   3  -2 -12    4.40    8.10
  -3   2  12    8.20    8.10
   2  -2 -12   33.60    9.90
  -2   2  12   29.50    9.10
   1  -2 -12   28.70   10.50
  -1   2  12   27.70    9.30
   0  -2 -12    6.10    9.20
   0   2  12   -2.70    7.60
  -1  -2 -12   -5.40    9.20
   1   2  12   -7.00    7.80
  -2  -2 -12   21.00   11.20
   2   2  12   26.90    9.70
  -3  -2 -12   14.40   11.20
   3   2  12   14.90    9.70
   9  -3 -12   -3.10    9.10
  -9   3  12    8.40    9.50
   8  -3 -12   -0.80    8.80
  -8   3  12   -5.20    7.90
   7  -3 -12    3.10    9.10
  -7   3  12    1.90    9.10
   6  -3 -12   55.19   11.30
  -6   3  12   49.40   10.80
   5  -3 -12   51.19   11.50
  -5   3  12   53.49   10.00
   4  -3 -12   21.70   10.10
  -4   3  12   21.20    9.00
   3  -3 -12   28.60   10.00
  -3   3  12   36.80    9.20
   2  -3 -12  109.79   14.30
  -2   3  12  121.59   13.60
   1  -3 -12   67.99   12.30
  -1   3  12   55.39   10.70
   0  -3 -12   38.70   10.50
   0   3  12   47.70   10.50
  -1  -3 -12   -2.60    9.30
   1   3  12   -0.80    8.30
  -2  -3 -12   -3.60    9.30
   2   3  12    2.40    9.00
   9  -4 -12   -4.20    9.20
  -9   4  12   -6.00    8.10
   8  -4 -12    4.30    9.20
  -8   4  12    5.30    8.00
   7  -4 -12   -2.60    8.70
   6  -4 -12    6.40    9.00
  -6   4  12   17.70    8.80
   5  -4 -12   26.90   10.10
  -5   4  12   21.00    9.00
   4  -4 -12   -0.50    8.60
  -4   4  12   -0.30    8.10
   3  -4 -12   60.19   11.50
  -3   4  12   44.00   10.00
   2  -4 -12   34.80   10.40
  -2   4  12   17.30    8.50
   1  -4 -12   31.90   10.70
  -1   4  12   33.80    9.50
   0  -4 -12   13.70   10.20
   0   4  12   20.80    9.00
  -1  -4 -12   11.30    9.90
   1   4  12    6.80    8.60
   8  -5 -12   23.10   10.60
   7  -5 -12   25.60   10.30
   6  -5 -12    6.80    9.20
  -6   5  12    1.50    8.00
   5  -5 -12   -0.20    9.00
  -5   5  12    1.30    7.60
   4  -5 -12   -7.90    8.90
  -4   5  12    0.90    7.70
   3  -5 -12    2.40    8.90
  -3   5  12   12.50    7.60
   2  -5 -12    1.60    8.40
  -2   5  12   -7.10    7.30
   1  -5 -12   22.10   10.50
   0  -5 -12   14.80   10.00
   7  -6 -12   10.00   10.10
   6  -6 -12   -8.90    8.70
   5  -6 -12   -0.40    9.10
   4  -6 -12  -12.60    8.10
   3  -6 -12   -3.30    9.30
   2  -6 -12   10.70   10.10
  -2  -9  13    4.80    7.80
  -1  -9  13    6.10    7.30
   0  -9  13   -0.30    7.00
   1  -9  13    7.50    7.90
   2  -9  13    4.30    6.70
   3  -9  13    9.70    7.70
  -3  -8  13   14.50    8.80
  -2  -8  13   18.60    8.10
  -1  -8  13    4.00    7.20
   0  -8  13   24.50    8.80
   1  -8  13    8.50    7.80
   2  -8  13   -2.40    6.80
   3  -8  13   -4.90    7.70
   4  -8  13   18.10    9.40
  -4  -7  13    9.90    8.50
  -3  -7  13   30.40    9.30
  -2  -7  13   44.90    9.30
  -1  -7  13   35.70    9.10
   0  -7  13   23.10    8.40
   1  -7  13    5.70    6.90
   2  -7  13   -4.70    6.70
   3  -7  13   11.60    8.40
   4  -7  13    7.00    8.70
   4   6 -13    5.00    8.20
  -4  -6  13   -7.70    7.30
   3   6 -13   12.90    8.30
  -3  -6  13   20.60    8.00
   2   6 -13   63.39   11.20
  -2  -6  13   80.39   11.20
   1   6 -13   -7.90    7.70
  -1  -6  13    5.10    7.40
   0   6 -13   55.69   10.80
   0  -6  13   41.10    9.20
  -1   6 -13   21.00    8.80
   1  -6  13   12.10    7.60
  -2   6 -13   20.50    9.30
   2  -6  13   29.20    8.90
  -3   6 -13    4.20    9.00
   3  -6  13   19.10    8.40
  -4   6 -13   -0.40    9.10
   4  -6  13    8.30    8.10
   5  -6  13    5.10    8.40
   6   5 -13   20.30    9.80
  -6  -5  13   18.60   10.10
   5   5 -13   12.50    9.50
  -5  -5  13    8.30    8.80
   4   5 -13    6.90    8.70
  -4  -5  13   -6.90    7.20
   3   5 -13    4.00    8.30
  -3  -5  13    9.60    7.40
   2   5 -13   22.90    9.20
  -2  -5  13   14.10    8.30
   1   5 -13    6.80    8.70
  -1  -5  13    7.20    7.70
   0   5 -13   97.09   13.00
   0  -5  13   83.29   11.20
  -1   5 -13   59.89   11.40
   1  -5  13   58.39   10.00
  -2   5 -13   12.10    9.40
   2  -5  13   20.10    8.60
  -3   5 -13   22.50   10.20
   3  -5  13   31.70    9.50
  -4   5 -13    1.10    9.00
   4  -5  13    9.10    9.00
  -5   5 -13   -0.50    9.60
   5  -5  13   -9.90    8.00
   7   4 -13   15.60    9.90
  -7  -4  13   25.50    9.90
   6   4 -13   28.60   10.50
   5   4 -13   20.40   10.20
  -5  -4  13   17.60    9.40
   4   4 -13   22.80    9.90
  -4  -4  13   32.90    9.10
   3   4 -13    3.40    8.70
  -3  -4  13    3.00    7.90
   2   4 -13   37.20   10.40
  -2  -4  13   26.10    9.10
   1   4 -13    9.20    8.90
  -1  -4  13   -9.30    7.20
   0   4 -13   74.09   12.20
   0  -4  13   41.80    9.50
  -1   4 -13  200.28   17.50
   1  -4  13  191.28   16.20
  -2   4 -13   65.69   12.40
   2  -4  13   56.49   10.40
  -3   4 -13   81.79   13.40
   3  -4  13   72.79   12.10
  -4   4 -13   15.30   10.60
   4  -4  13    1.90    9.00
  -5   4 -13    6.00   10.60
   5  -4  13    9.10    9.50
   7   3 -13    5.70    9.90
  -7  -3  13   16.60    9.60
   6   3 -13   24.10   10.20
  -6  -3  13   16.80    9.80
   5   3 -13   26.30   10.10
  -5  -3  13   40.30   10.70
   4   3 -13   58.89   11.90
  -4  -3  13   59.89   10.60
   3   3 -13   29.90   10.00
  -3  -3  13   18.80    8.50
   2   3 -13   -3.10    8.70
  -2  -3  13    8.60    8.00
   1   3 -13    8.60    8.90
  -1  -3  13   13.00    8.20
   0   3 -13   -1.10    9.00
   0  -3  13   22.90    8.50
  -1   3 -13    1.20    9.60
   1  -3  13    7.70    8.40
  -2   3 -13   14.20    9.60
   2  -3  13   12.30    9.00
  -3   3 -13   46.40   12.30
   3  -3  13   65.79   12.00
  -4   3 -13    5.80   10.30
   4  -3  13   11.60    9.00
  -5   3 -13   17.30   11.70
   5  -3  13    1.30    9.40
   8   2 -13    9.00   10.10
  -8  -2  13    1.30    9.40
   7   2 -13  -16.30    8.50
  -7  -2  13    9.70    9.40
   6   2 -13   33.80   10.70
  -6  -2  13   27.10   10.70
   5   2 -13   62.69   12.40
  -5  -2  13   65.79   11.90
   4   2 -13   56.49   11.60
  -4  -2  13   76.29   11.70
   3   2 -13   47.60   11.30
  -3  -2  13   50.59   10.50
   2   2 -13   66.29   11.80
  -2  -2  13   48.50   10.50
   1   2 -13  202.88   18.00
  -1  -2  13  157.98   15.10
   0   2 -13    9.80    9.60
   0  -2  13    0.00    7.90
  -1   2 -13   -0.40    9.30
   1  -2  13   -0.10    7.90
  -2   2 -13  -16.20    8.90
   2  -2  13   10.70    8.50
  -3   2 -13    9.20   10.50
   3  -2  13   16.50    9.60
  -4   2 -13    0.70   10.20
   4  -2  13   26.80   10.40
   8   1 -13    1.00    9.50
  -8  -1  13    1.00    8.90
   7   1 -13   -5.80    8.90
   6   1 -13   -8.40    8.70
  -6  -1  13   -1.80    8.70
   5   1 -13   88.59   14.00
  -5  -1  13   65.09   11.00
   4   1 -13   65.49   12.10
  -4  -1  13   79.09   12.40
   3   1 -13   73.69   12.50
  -3  -1  13   93.59   12.20
   2   1 -13   33.00   10.90
  -2  -1  13   37.10   10.40
   1   1 -13  136.39   15.60
  -1  -1  13  129.99   13.70
   0   1 -13   27.80   10.70
   0  -1  13   45.00   10.10
  -1   1 -13    3.00    9.40
   1  -1  13   -1.80    8.10
  -2   1 -13   -6.70    9.50
   2  -1  13    4.00    8.90
  -3   1 -13   41.50   12.60
   3  -1  13   45.90   11.40
  -4   1 -13    4.20   11.00
   4  -1  13  -15.20    8.70
   8   0 -13    8.50   10.10
  -8   0  13   14.50    9.80
   7   0 -13   -5.40    9.30
  -7   0  13   10.80   10.20
   6   0 -13   -9.30    8.50
  -6   0  13  -14.30    8.40
   5   0 -13   36.00   11.00
  -5   0  13   35.80   10.40
   4   0 -13   28.30   10.10
  -4   0  13   40.80   10.10
   3   0 -13   41.70   11.40
  -3   0  13   28.30    9.30
   2   0 -13  121.49   14.60
  -2   0  13   77.49   11.80
   1   0 -13  113.59   14.20
  -1   0  13  142.59   14.90
   0   0 -13   79.99   13.70
   0   0  13   97.39   13.10
  -1   0 -13   31.40   11.10
   1   0  13   59.29   11.30
  -2   0 -13   -9.30    8.70
   2   0  13    5.10    8.30
  -3   0 -13   -5.30   10.20
   3   0  13    2.00    8.80
   8  -1 -13   -1.20    9.30
  -8   1  13   19.10    9.80
   7  -1 -13   33.00   11.00
  -7   1  13   24.10   10.80
   6  -1 -13    7.60   10.30
  -6   1  13   -4.30    8.30
   5  -1 -13    7.20    8.80
  -5   1  13    1.90    8.10
   4  -1 -13   -3.20    8.80
  -4   1  13    2.50    8.30
   3  -1 -13   15.40    9.80
  -3   1  13   12.30    8.90
   2  -1 -13   22.50    9.80
  -2   1  13   39.30   10.60
   1  -1 -13   41.90   11.40
  -1   1  13   30.10   10.10
   0  -1 -13   49.90   12.20
   0   1  13   23.90    9.70
  -1  -1 -13    8.80    9.90
   1   1  13   10.20    8.90
  -2  -1 -13    5.00   10.00
   2   1  13   17.60   10.20
  -3  -1 -13    7.70   11.30
   3   1  13    0.10    9.40
   8  -2 -13   -1.30    9.40
  -8   2  13    6.70    9.30
   7  -2 -13    7.20    9.70
  -7   2  13    8.60    9.90
   6  -2 -13   39.00   11.00
  -6   2  13   50.39   11.60
   5  -2 -13   14.80    9.50
  -5   2  13   19.80    9.20
   4  -2 -13    1.00    9.20
  -4   2  13   24.90    9.80
   3  -2 -13   10.70    9.10
  -3   2  13    3.40    8.50
   2  -2 -13   -0.60    9.10
  -2   2  13    1.30    8.20
   1  -2 -13    2.50    9.60
  -1   2  13   18.10    9.50
   0  -2 -13   19.90   10.80
   0   2  13   12.20    9.30
  -1  -2 -13   16.00   11.10
   1   2  13   22.60    9.90
  -2  -2 -13    4.80   10.40
   2   2  13   17.90    9.80
   8  -3 -13    4.10    9.80
  -8   3  13    0.40    8.90
   7  -3 -13   71.29   12.60
  -7   3  13   36.30   11.10
   6  -3 -13   36.50   11.20
  -6   3  13   39.90   10.70
   5  -3 -13   14.80    9.90
  -5   3  13   17.70    9.40
   4  -3 -13   20.90   10.40
  -4   3  13   30.90    9.70
   3  -3 -13    9.90    9.70
  -3   3  13    3.20    8.40
   2  -3 -13   11.20   10.30
  -2   3  13   -4.00    7.50
   1  -3 -13    3.50    9.40
  -1   3  13   -8.10    7.70
   0  -3 -13    3.10   10.00
   0   3  13    4.60    8.70
  -1  -3 -13   16.30   10.40
   1   3  13   27.10   10.30
   7  -4 -13    9.30   10.20
  -7   4  13    5.20    9.10
   6  -4 -13   19.60   10.10
  -6   4  13   27.40    9.70
   5  -4 -13   24.80   10.80
  -5   4  13   20.80    9.20
   4  -4 -13   20.90   10.50
  -4   4  13   38.30   10.10
   3  -4 -13   18.60   10.70
  -3   4  13   37.50    9.50
   2  -4 -13    0.20    9.50
  -2   4  13   -0.60    8.00
   1  -4 -13    3.80    9.70
  -1   4  13    5.50    8.40
   0  -4 -13    9.20   10.50
   0   4  13   -6.10    8.60
   6  -5 -13   13.30    9.80
   5  -5 -13   18.00   10.40
   4  -5 -13    5.60   10.00
   3  -5 -13   31.30   11.30
   2  -5 -13   -2.80    9.60
  -2  -8  14  -11.60    7.10
  -1  -8  14   16.20    8.60
   0  -8  14    0.40    8.00
   1  -8  14   13.40    8.70
   2  -8  14    4.70    7.80
  -4  -7  14   -2.00    8.70
  -3  -7  14   12.20    8.80
  -2  -7  14    0.80    7.50
  -1  -7  14    2.40    8.10
   0  -7  14    7.90    8.10
   1  -7  14   25.00    8.50
   2  -7  14   23.50    8.70
   3  -7  14    6.40    8.80
  -5  -6  14   -4.90    8.90
  -4  -6  14   12.90    8.90
  -3  -6  14   24.30    8.70
   2   6 -14   21.30    9.90
  -2  -6  14    9.50    8.30
   1   6 -14    4.60    8.30
  -1  -6  14    1.80    7.60
   0   6 -14    7.50    9.00
   0  -6  14    7.50    8.20
  -1   6 -14   -1.20    8.50
   1  -6  14    2.30    7.60
  -2   6 -14    3.20    9.30
   2  -6  14    2.80    7.50
   3  -6  14   -0.70    8.10
   5   5 -14   24.10   10.10
  -5  -5  14   21.30   10.10
   4   5 -14   31.80   10.00
  -4  -5  14   46.60   10.30
   3   5 -14   16.30   10.30
  -3  -5  14   37.80    9.70
   2   5 -14   31.90   10.20
  -2  -5  14   37.10   10.00
   1   5 -14   25.90   10.30
  -1  -5  14   21.40    8.70
   0   5 -14   27.60   10.40
   0  -5  14   45.20    9.80
  -1   5 -14   -8.60    8.50
   1  -5  14    0.40    7.80
  -2   5 -14    8.00    9.50
   2  -5  14    7.60    8.00
  -3   5 -14  -10.40    8.20
   3  -5  14   -2.10    8.00
  -4   5 -14   10.60    9.90
   4  -5  14    3.60    9.30
   6   4 -14   -2.30    9.20
  -6  -4  14    6.00   10.00
   5   4 -14    4.50    9.50
  -5  -4  14   19.00    9.50
   4   4 -14   84.49   13.50
  -4  -4  14   63.09   11.40
   3   4 -14   31.30   10.50
  -3  -4  14   30.30   10.00
   2   4 -14   52.49   12.00
  -2  -4  14   38.10   10.20
   1   4 -14   33.30   10.90
  -1  -4  14   15.90    9.10
   0   4 -14   52.59   11.60
   0  -4  14   40.40    9.80
  -1   4 -14   19.80   10.80
   1  -4  14   11.40    8.50
  -2   4 -14    8.00   10.20
   2  -4  14   -1.20    8.20
  -3   4 -14   11.30   10.20
   3  -4  14   10.80    8.80
  -4   4 -14   -7.20   10.20
   4  -4  14   21.90   10.60
   7   3 -14   11.20   10.20
  -7  -3  14   16.70   10.40
   6   3 -14    4.10    9.80
  -6  -3  14    5.30    9.50
   5   3 -14  -14.00    8.70
  -5  -3  14   -7.70    8.40
   4   3 -14    3.30    9.60
  -4  -3  14    5.20    8.80
   3   3 -14    8.50    9.60
  -3  -3  14    8.70    8.70
   2   3 -14   13.30   10.50
  -2  -3  14   23.80    9.40
   1   3 -14   10.60    9.70
  -1  -3  14   25.50    9.50
   0   3 -14   18.20   10.50
   0  -3  14   10.90    8.90
  -1   3 -14   11.90   10.30
   1  -3  14    7.40    8.60
  -2   3 -14   -8.50    8.90
   2  -3  14    4.20    8.40
  -3   3 -14   12.00   10.50
   3  -3  14    2.60    9.20
   7   2 -14   21.80   10.80
   6   2 -14   65.79   12.60
  -6  -2  14   67.99   12.70
   5   2 -14   14.30   10.50
  -5  -2  14   20.90    9.90
   4   2 -14    0.90    9.00
  -4  -2  14   -5.30    8.10
   3   2 -14    7.00    9.70
  -3  -2  14    5.50    8.80
   2   2 -14   -1.50    9.00
  -2  -2  14   -1.30    8.20
   1   2 -14   35.30   11.50
  -1  -2  14   16.30    9.60
   0   2 -14   39.40   11.90
   0  -2  14   39.60   10.80
  -1   2 -14   29.00   11.50
   1  -2  14   20.70   10.00
  -2   2 -14   31.70   11.60
   2  -2  14   17.70    9.50
  -3   2 -14   47.20   13.00
   3  -2  14   18.40   10.10
   7   1 -14   34.20   11.40
  -7  -1  14   49.30   12.40
   6   1 -14   66.09   13.30
  -6  -1  14   39.80   11.20
   5   1 -14   57.89   12.20
  -5  -1  14   82.49   13.30
   4   1 -14   26.70   10.40
  -4  -1  14   36.40   10.90
   3   1 -14   25.80   10.30
  -3  -1  14   16.20    9.50
   2   1 -14   20.20   10.30
  -2  -1  14   15.00    8.80
   1   1 -14   -2.80   10.00
  -1  -1  14   11.90    8.80
   0   1 -14   19.40   10.60
   0  -1  14   24.30   10.20
  -1   1 -14   50.39   13.10
   1  -1  14   44.50   10.50
  -2   1 -14   -9.30    9.90
   2  -1  14    5.30    9.40
  -3   1 -14   38.60   13.40
   3  -1  14   40.70   12.00
   8   0 -14   14.50   10.50
   7   0 -14    8.30   10.30
  -7   0  14   29.60   11.20
   6   0 -14    9.70   10.30
  -6   0  14   23.00   10.60
   5   0 -14   72.69   12.90
  -5   0  14   68.89   12.30
   4   0 -14   34.00   11.80
  -4   0  14   51.39   11.30
   3   0 -14   23.80   10.70
  -3   0  14   42.10   11.10
   2   0 -14    2.80    9.60
  -2   0  14   19.60   10.00
   1   0 -14  -17.70    8.80
  -1   0  14    7.90    9.20
   0   0 -14    7.80   10.70
   0   0  14    9.40    9.20
  -1   0 -14   16.80   10.30
   1   0  14   -3.00    8.80
  -2   0 -14    5.90   10.70
   2   0  14   11.20    9.20
   7  -1 -14    5.30    9.80
  -7   1  14   -4.80    9.20
   6  -1 -14    7.10   10.40
  -6   1  14   17.80   10.00
   5  -1 -14   45.90   11.90
  -5   1  14   51.09   11.20
   4  -1 -14   41.20   11.80
  -4   1  14   21.10   10.40
   3  -1 -14   19.90   10.80
  -3   1  14   16.40    9.70
   2  -1 -14    5.50   10.10
  -2   1  14   21.50    9.70
   1  -1 -14   -5.20    9.70
  -1   1  14    3.40    9.20
   0  -1 -14   -7.10    9.90
   0   1  14    3.00    9.00
  -1  -1 -14   -2.60   10.20
   1   1  14    7.00    9.30
   7  -2 -14    8.10   10.10
  -7   2  14   -9.90    9.40
   6  -2 -14  -16.30    8.00
  -6   2  14   13.00   10.10
   5  -2 -14   -2.90    9.10
  -5   2  14   13.80    9.40
   4  -2 -14   14.70   10.70
  -4   2  14   25.30   10.20
   3  -2 -14   15.60   10.60
  -3   2  14    8.20    9.30
   2  -2 -14   56.09   13.20
  -2   2  14   61.69   12.00
   1  -2 -14   24.70   11.00
  -1   2  14   23.40   10.10
   0  -2 -14  -11.50    9.60
   0   2  14   -1.70    9.10
   7  -3 -14   27.00   11.70
  -7   3  14   26.40   10.80
   6  -3 -14    3.90    9.70
  -6   3  14   -4.90    9.30
   5  -3 -14    5.90    9.60
  -5   3  14   10.60    9.20
   4  -3 -14   18.10   10.70
  -4   3  14   13.10    9.60
   3  -3 -14   43.50   12.20
  -3   3  14   35.30   10.90
   2  -3 -14   24.10   11.90
  -2   3  14   29.90   10.90
   1  -3 -14   44.60   12.60
  -1   3  14    9.10   10.00
   5  -4 -14    2.30   10.00
  -5   4  14    8.00    9.10
   4  -4 -14   -2.90    9.40
  -4   4  14    9.30    9.10
   3  -4 -14   -4.00    9.60
  -3   4  14    0.10    8.50
  -2  -7  15   17.60    9.20
  -1  -7  15    8.10    9.00
   0  -7  15   10.80    9.20
   1  -7  15   28.60    9.60
  -3  -6  15   -0.80    8.40
  -2  -6  15   14.50    8.80
  -1  -6  15    3.60    8.20
   0  -6  15   -1.70    8.30
   1  -6  15    3.10    8.30
   2  -6  15   29.30    9.90
   4   5 -15    9.80    9.80
  -4  -5  15   -2.00    8.30
   3   5 -15   21.20   10.80
  -3  -5  15   -0.30    8.40
   2   5 -15    5.00    9.40
  -2  -5  15   -0.50    8.70
   1   5 -15    2.90    9.50
  -1  -5  15    3.00    8.40
   0   5 -15    7.80   10.10
   0  -5  15   14.40    8.90
  -1   5 -15   19.10   10.80
   1  -5  15   12.00    9.30
  -2   5 -15   -4.80    9.60
   2  -5  15   23.40    9.70
   5   4 -15   15.60   10.70
  -5  -4  15   15.90    9.90
   4   4 -15   23.90   10.60
  -4  -4  15   39.70   10.70
   3   4 -15   -2.10    9.20
  -3  -4  15   -7.20    8.30
   2   4 -15   -5.00    9.40
  -2  -4  15   -7.90    8.50
   1   4 -15   13.40   10.10
  -1  -4  15   -7.20    8.30
   0   4 -15    1.10    9.70
   0  -4  15   -2.70    8.20
  -1   4 -15    3.80    9.80
   1  -4  15    9.90    9.10
  -2   4 -15   13.20   11.30
   2  -4  15   13.80    9.40
   6   3 -15    7.00   10.30
  -6  -3  15   18.00   11.00
   5   3 -15   11.80   10.50
  -5  -3  15   -1.60    8.90
   4   3 -15   61.29   12.90
  -4  -3  15   33.00   10.50
   3   3 -15   26.60   10.90
  -3  -3  15    9.40    9.10
   2   3 -15   -7.90    9.50
  -2  -3  15   12.60    8.80
   1   3 -15   -7.80    9.10
  -1  -3  15    4.90    8.90
   0   3 -15   -1.00   10.00
   0  -3  15    2.30    8.90
  -1   3 -15   -7.50   10.00
   1  -3  15    7.00    9.10
  -2   3 -15   -8.20   10.40
   2  -3  15   -9.90    8.60
   6   2 -15   -9.30    9.50
  -6  -2  15    5.50    9.80
   5   2 -15   13.40   11.40
  -5  -2  15   -9.30    8.20
   4   2 -15   42.70   12.00
  -4  -2  15   36.20   10.60
   3   2 -15   29.90   11.50
  -3  -2  15   14.20    9.90
   2   2 -15    1.70   10.40
  -2  -2  15   19.90   10.30
   1   2 -15   28.10   11.40
  -1  -2  15   27.20   10.60
   0   2 -15    8.30   10.90
   0  -2  15   14.70   10.20
  -1   2 -15   14.10   10.70
   1  -2  15    7.90    9.60
  -2   2 -15   26.60   12.70
   2  -2  15   19.40   10.70
   6   1 -15   21.90   10.80
  -6  -1  15    5.50   10.00
   5   1 -15   17.30   10.70
  -5  -1  15   -0.30    9.00
   4   1 -15   60.69   13.30
  -4  -1  15   68.19   13.00
   3   1 -15   42.90   12.40
  -3  -1  15   43.10   11.10
   2   1 -15   27.20   10.80
  -2  -1  15   30.40   10.70
   1   1 -15   72.39   14.10
  -1  -1  15   52.79   12.30
   0   1 -15   10.70   10.90
   0  -1  15   14.00   10.20
  -1   1 -15   22.10   11.80
   1  -1  15   12.00    9.60
   6   0 -15   13.80   10.70
  -6   0  15   28.00   11.30
   5   0 -15    2.10    9.80
  -5   0  15   -5.50    8.50
   4   0 -15   -0.50    9.80
  -4   0  15    7.90    9.60
   3   0 -15   31.70   11.70
  -3   0  15   30.80   10.90
   2   0 -15    4.50   10.60
  -2   0  15   42.20   12.00
   1   0 -15   25.40   12.10
  -1   0  15   28.10   10.90
   0   0 -15   30.50   12.90
   0   0  15   21.30   11.10
   6  -1 -15   35.30   12.50
  -6   1  15   49.90   11.90
   5  -1 -15    5.00   10.10
  -5   1  15   11.30   10.20
   4  -1 -15    0.60   10.80
  -4   1  15   24.20   10.40
   3  -1 -15    4.20    9.80
  -3   1  15   -0.50    9.30
   2  -1 -15   13.70   11.30
  -2   1  15   12.40   10.40
   1  -1 -15   15.20   12.40
  -1   1  15   31.20   12.00
   0   1  15  -10.10    9.40
   5  -2 -15   23.20   11.30
  -5   2  15   24.70   10.70
   4  -2 -15   17.10   11.00
  -4   2  15   18.80   10.60
   3  -2 -15   -9.80    9.50
  -3   2  15   -5.00    9.20
   2  -2 -15   21.90   11.80
  -2   2  15   25.50   10.40
  -2  -5  16   19.00    9.70
  -1  -5  16   14.60    9.80
   3   4 -16   10.60   10.30
  -3  -4  16   24.90   10.70
   2   4 -16   18.20   11.00
  -2  -4  16    3.40    9.60
   1   4 -16   15.50   10.70
  -1  -4  16    7.30    9.70
   0   4 -16   11.30   10.90
   0  -4  16   19.60   10.60
   4   3 -16   -2.50    9.90
  -4  -3  16    4.50    9.30
   3   3 -16  -16.90    9.20
  -3  -3  16    1.80    9.50
   2   3 -16  -14.70    9.60
  -2  -3  16   -1.50    9.60
   1   3 -16    7.30   10.90
  -1  -3  16    3.70    9.50
   0   3 -16    3.70   10.80
   0  -3  16   17.80   10.90
   4   2 -16   23.30   11.40
  -4  -2  16   -2.10    9.60
   3   2 -16    9.40   11.00
  -3  -2  16   13.30   10.10
   2   2 -16    4.10   10.70
  -2  -2  16   -0.30   10.00
   1   2 -16  -10.40   10.20
  -1  -2  16    0.90    9.60
   4   1 -16   13.50   11.00
  -4  -1  16    6.20   10.30
   3   1 -16    5.40   10.60
  -3  -1  16   11.40   10.50
   2   1 -16   13.60   11.30
  -2  -1  16    2.10   10.30
   1   1 -16  -11.50   10.40
  -1  -1  16   -9.10   10.10
  -4   0  16   -2.00   10.00
   3   0 -16    3.30   11.30
  -3   0  16    1.00    9.90
   0   0   0    0.00    0.00
_computing_structure_solution     'SHELXT 2014/5 (Sheldrick, 2014)'
;
_shelx_hkl_checksum     67729
_shelx_res_file
;
    tgs115.res created by SHELXL-2014/7
TITL tgs115_a.res in P-1
REM Old TITL tgs115 in P1
REM SHELXT solution in P-1
REM R1 0.157, Rweak 0.024, Alpha 0.070, Orientation as input
REM Formula found by SHELXT: C23 N5 O4 Zn
CELL 0.71073 9.7803 10.4481 13.3708 101.438 101.015 109.073
ZERR 2 0.0006 0.0005 0.0008 0.002 0.002 0.002
LATT 1
SFAC C H N O Zn
UNIT 42 54 14 10 2
L.S. 6
PLAN  20
TEMP 24.85
BOND $H
list 4
MORE -1
CONF
fmap 2
acta 52
SHEL 10 0.84
REM <olex2.extras>
REM <HklSrc "%.\\tgs115.hkl">
REM </olex2.extras>
WGHT    0.062000
FVAR       0.57194
ZN1   5    0.551135    0.427353    0.198017    11.00000    0.03453    0.04719 =
         0.04302    0.00923    0.01047    0.00801
O21   4    0.668547    0.402772    0.098337    11.00000    0.04489    0.06652 =
         0.05341    0.00614    0.02174    0.00816
O22   4    0.861020    0.544077    0.235130    11.00000    0.05238    0.09981 =
         0.05235    0.00132    0.01963    0.01146
O31   4    0.339944    0.318227    0.115404    11.00000    0.04617    0.05575 =
         0.09738    0.01374    0.00693    0.00060
O32   4    0.383644    0.153314    0.175770    11.00000    0.06097    0.06962 =
         0.10365   -0.00292   -0.01992    0.01538
N111  3    0.611755    0.432036    0.351310    11.00000    0.04517    0.04933 =
         0.04204    0.01138    0.01164    0.01106
N113  3    0.615982    0.385503    0.507547    11.00000    0.07013    0.07780 =
         0.05347    0.02550    0.00801   -0.00048
N114  3    0.728264    0.508055    0.519306    11.00000    0.05503    0.06083 =
         0.04547    0.01484    0.01042    0.00576
N121  3    1.448286    1.373568    0.789840    11.00000    0.04490    0.04458 =
         0.04315    0.00766    0.01179    0.01174
N123  3    1.496852    1.179330    0.738537    11.00000    0.09330    0.06878 =
         0.06278    0.01714    0.03709    0.04101
N124  3    1.456894    1.184124    0.829473    11.00000    0.04881    0.05040 =
         0.04564    0.00929    0.00541    0.01744
C23   1    0.806550    0.477948    0.140094    11.00000    0.04453    0.05517 =
         0.05073    0.01638    0.02077    0.01975
C24   1    0.906391    0.488501    0.067767    11.00000    0.03813    0.04637 =
         0.04320    0.01024    0.01340    0.01209
C25   1    1.060553    0.559265    0.106169    11.00000    0.04193    0.09225 =
         0.04014   -0.00067    0.00833    0.01087
AFIX  43
H25   2    1.103222    0.600379    0.178828    11.00000   -1.20000
AFIX   0
C26   1    1.151695    0.570346    0.040256    11.00000    0.03227    0.09251 =
         0.04760    0.00641    0.01007    0.00828
AFIX  43
H26   2    1.255052    0.618578    0.068832    11.00000   -1.20000
AFIX   0
C33   1    0.300206    0.195719    0.123463    11.00000    0.03908    0.05642 =
         0.06033    0.00199    0.01672    0.01689
C34   1    0.143427    0.094473    0.060160    11.00000    0.03556    0.04512 =
         0.05398    0.00588    0.01381    0.01015
C35   1    0.094864   -0.045701    0.059741    11.00000    0.04143    0.05090 =
         0.06471    0.01331    0.00830    0.01494
AFIX  43
H35   2    0.158388   -0.077328    0.100234    11.00000   -1.20000
AFIX   0
C36   1   -0.047142   -0.138942   -0.000317    11.00000    0.04844    0.04213 =
         0.06815    0.01439    0.01420    0.01208
AFIX  43
H36   2   -0.078129   -0.233105   -0.000317    11.00000   -1.20000
AFIX   0
C112  1    0.550156    0.344249    0.405415    11.00000    0.06098    0.06269 =
         0.05818    0.02183    0.00933   -0.00096
AFIX  43
H112  2    0.467045    0.260471    0.372916    11.00000   -1.20000
AFIX   0
C115  1    0.723073    0.533664    0.426651    11.00000    0.06100    0.05929 =
         0.04758    0.01684    0.01684    0.00701
AFIX  43
H115  2    0.789424    0.613232    0.415768    11.00000   -1.20000
AFIX   0
C122  1    1.489050    1.294595    0.717656    11.00000    0.07215    0.07125 =
         0.05401    0.01536    0.02636    0.02361
AFIX  43
H122  2    1.509998    1.319888    0.657741    11.00000   -1.20000
AFIX   0
C125  1    1.428872    1.299414    0.859470    11.00000    0.04444    0.05288 =
         0.04707    0.00972    0.00976    0.01709
AFIX  43
H125  2    1.399866    1.324687    0.920355    11.00000   -1.20000
AFIX   0
C131  1    0.825365    0.594307    0.626162    11.00000    0.08670    0.08275 =
         0.04366    0.00985    0.00774    0.00591
AFIX  23
H13A  2    0.827855    0.532644    0.671410    11.00000   -1.20000
H13B  2    0.781002    0.658445    0.655380    11.00000   -1.20000
AFIX   0
C132  1    0.982262    0.677839    0.629156    11.00000    0.05392    0.07409 =
         0.05557    0.00139    0.00279    0.02194
AFIX  23
H13C  2    0.981198    0.734316    0.579739    11.00000   -1.20000
H13D  2    1.031718    0.614554    0.607606    11.00000   -1.20000
AFIX   0
C133  1    1.068394    0.773045    0.739717    11.00000    0.07131    0.05676 =
         0.05170    0.00761    0.00221    0.01551
AFIX  23
H13E  2    1.074351    0.714591    0.787127    11.00000   -1.20000
H13F  2    1.011801    0.828440    0.762864    11.00000   -1.20000
AFIX   0
C134  1    1.226166    0.872775    0.750964    11.00000    0.06019    0.06522 =
         0.05474    0.00572    0.00525    0.02594
AFIX  23
H13G  2    1.285822    0.818614    0.731916    11.00000   -1.20000
H13H  2    1.222214    0.930212    0.702522    11.00000   -1.20000
AFIX   0
C135  1    1.300405    0.967471    0.863141    11.00000    0.07551    0.05498 =
         0.04925    0.01326    0.00132    0.02066
AFIX  23
H13I  2    1.235812    1.015972    0.882277    11.00000   -1.20000
H13J  2    1.305598    0.908250    0.910039    11.00000   -1.20000
AFIX   0
C136  1    1.454528    1.075602    0.884158    11.00000    0.07671    0.05689 =
         0.05359    0.01207   -0.00336    0.02805
AFIX  23
H13K  2    1.495331    1.120399    0.959965    11.00000   -1.20000
H13L  2    1.519055    1.029003    0.861681    11.00000   -1.20000
AFIX   0
PART 1
O1S   4    1.209303    1.155453    0.482051    11.00000    0.25301    0.09353 =
         0.25681   -0.01168   -0.05646    0.08255
N3S   3    1.170985    0.934003    0.410244    11.00000    0.14577    0.07919 =
         0.08379    0.01326    0.02031    0.04859
C2S   1    1.227185    1.048589    0.474777    11.00000    0.21352    0.09570 =
         0.18652    0.01651    0.00788    0.04733
AFIX  43
H2S   2    1.301730    1.053203    0.531780    11.00000   -1.20000
AFIX   0
C4S   1    1.197079    0.810673    0.410158    11.00000    0.19928    0.14931 =
         0.18881    0.01713    0.05219    0.09873
AFIX 137
H4SA  2    1.282923    0.830300    0.468005    11.00000   -1.50000
H4SB  2    1.215947    0.775653    0.344307    11.00000   -1.50000
H4SC  2    1.110353    0.741061    0.418102    11.00000   -1.50000
AFIX   0
C5S   1    1.040325    0.909927    0.327908    11.00000    0.34452    0.17940 =
         0.18586    0.02633   -0.07458    0.10369
AFIX 137
H5SA  2    0.960363    0.914556    0.358583    11.00000   -1.50000
H5SB  2    1.009357    0.818347    0.279006    11.00000   -1.50000
H5SC  2    1.063666    0.980739    0.290940    11.00000   -1.50000
AFIX   0
HKLF 4
REM  tgs115_a.res in P-1
REM R1 =  0.0467 for    2999 Fo > 4sig(Fo)  and  0.0805 for all    4293 data
REM    309 parameters refined using      0 restraints
END
WGHT      0.0616      0.0000
REM Highest difference peak  0.597,  deepest hole -0.334,  1-sigma level  0.060
Q1    1   1.3781  0.9834  0.4614  11.00000  0.05    0.60
Q2    1   1.2461  1.1754  0.4703  11.00000  0.05    0.36
Q3    1   1.3123  0.9181  0.3732  11.00000  0.05    0.31
Q4    1   1.0100  0.8989  0.3351  11.00000  0.05    0.27
Q5    1   1.4656  1.4736  0.7984  11.00000  0.05    0.26
Q6    1   1.1100  1.1226  0.5248  11.00000  0.05    0.26
Q7    1   0.6214  0.4727  0.0997  11.00000  0.05    0.23
Q8    1   0.3400  0.3397  0.1360  11.00000  0.05    0.23
Q9    1   0.5460  0.3356  0.2015  11.00000  0.05    0.23
Q10   1   0.3133  0.3399  0.0510  11.00000  0.05    0.22
Q11   1   0.7170  0.5872  0.5191  11.00000  0.05    0.22
Q12   1   1.1972  1.1229  0.3583  11.00000  0.05    0.21
Q13   1   1.2531  0.9600  0.3024  11.00000  0.05    0.21
Q14   1   1.3893  1.2020  0.8315  11.00000  0.05    0.21
Q15   1   0.3981  0.2605  0.1775  11.00000  0.05    0.20
Q16   1   0.7927  0.5399  0.5627  11.00000  0.05    0.20
Q17   1   1.3820  1.0589  0.8140  11.00000  0.05    0.19
Q18   1   0.2426  0.2392  0.1052  11.00000  0.05    0.19
Q19   1   1.1349  1.0474  0.4031  11.00000  0.05    0.19
Q20   1   1.2079  0.8943  0.3180  11.00000  0.05    0.19
;
_shelx_res_checksum     34141
