# Supplementary material for: Crystal structure of a Zn complex with tereph­thalate and 1,6-bis­(1,2,4-triazol-1-yl)hexa­ne
Source: Acta Crystallogr E Crystallogr Commun. 2018 Jan 1;74(Pt 1):6–9. doi: 10.1107/S2056989017017224 (PMC5778475; doi:10.1107/S2056989017017224)
Supplement: Supplementary file 2 [file e-74-00006-Isup2.hkl]

data_I                                                                          
_shelx_title ' tgs115_a.res in P-1'                                             
_shelx_refln_list_code          4                                               
_shelx_F_calc_maximum      171.88                                               
_exptl_crystal_F_000       544.00                                               
_reflns_d_resolution_high  0.8400                                               
                                                                                
loop_                                                                           
 _space_group_symop_operation_xyz                                               
 'x, y, z'                                                                      
 '-x, -y, -z'                                                                   
                                                                                
_cell_length_a     9.7803                                                       
_cell_length_b    10.4481                                                       
_cell_length_c    13.3708                                                       
_cell_angle_alpha 101.438                                                       
_cell_angle_beta  101.015                                                       
_cell_angle_gamma 109.073                                                       
                                                                                
_shelx_F_squared_multiplier     1.000                                           
                                                                                
loop_                                                                           
 _refln_index_h                                                                 
 _refln_index_k                                                                 
 _refln_index_l                                                                 
 _refln_F_squared_calc                                                          
 _refln_F_squared_meas                                                          
 _refln_F_squared_sigma                                                         
 _refln_observed_status                                                         
   1   0   0       4230.19       4780.69        69.90 o                         
   2   0   0       2148.62       2075.79        51.04 o                         
   3   0   0       2603.13       2312.67        44.60 o                         
   4   0   0         41.44         44.28         6.70 o                         
   5   0   0         36.27         35.47         7.31 o                         
   6   0   0         27.22         39.05         8.18 o                         
   7   0   0        303.42        316.67        18.60 o                         
   8   0   0        418.01        404.91        27.21 o                         
   9   0   0        164.55        156.54        29.68 o                         
  10   0   0        204.33        212.61        19.28 o                         
 -10   1   0        187.92        195.15        19.67 o                         
  -9   1   0         93.11        108.62        25.16 o                         
  -8   1   0        514.75        525.85        32.52 o                         
  -7   1   0        291.91        337.88        17.78 o                         
  -6   1   0         88.93        103.99         9.60 o                         
  -5   1   0        155.00        115.73         8.87 o                         
  -4   1   0        251.11        224.27        14.18 o                         
  -3   1   0         65.17         67.44         6.13 o                         
  -2   1   0       2911.77       2876.19        49.06 o                         
  -1   1   0       4813.96       4746.96        78.88 o                         
   0   1   0       6104.99       5719.55       107.41 o                         
   1   1   0       2884.97       2535.99        37.86 o                         
   2   1   0        271.13        286.27         7.45 o                         
   3   1   0        306.83        304.81         9.97 o                         
   4   1   0          9.87         11.76         8.27 o                         
   5   1   0         46.56         42.63         7.20 o                         
   6   1   0         12.55          7.75         8.55 o                         
   7   1   0        249.67        233.50        19.52 o                         
   8   1   0         57.19         81.19        13.44 o                         
   9   1   0        128.45        126.20        15.39 o                         
  10   1   0         91.82         50.67        29.04 o                         
 -11   2   0         24.39         53.34        15.98 o                         
 -10   2   0         84.48         81.27        27.44 o                         
  -9   2   0        123.18         94.01        15.78 o                         
  -8   2   0        161.10        157.11        16.32 o                         
  -7   2   0        941.08        887.55        26.03 o                         
  -6   2   0        867.69        839.25        20.88 o                         
  -5   2   0        384.70        431.05        14.31 o                         
  -4   2   0       1879.00       1997.90        40.31 o                         
  -3   2   0       1108.36       1230.07        24.34 o                         
  -2   2   0       8577.29       8875.69       145.59 o                         
  -1   2   0       1967.17       1784.73        41.83 o                         
   0   2   0       4941.57       5325.26       100.06 o                         
   1   2   0         97.14         98.70         5.88 o                         
   2   2   0        657.51        553.94        14.67 o                         
   3   2   0       5659.53       5907.16       100.56 o                         
   4   2   0        261.82        203.00        11.87 o                         
   5   2   0        564.60        574.09        20.25 o                         
   6   2   0         21.44         27.60        13.22 o                         
   7   2   0          1.20          6.77        16.61 o                         
   8   2   0          6.94          3.15        17.93 o                         
   9   2   0          0.60         -4.30        19.88 o                         
 -11   3   0          2.11         -4.74        15.08 o                         
 -10   3   0          0.29         -5.61        13.49 o                         
  -9   3   0         60.68         38.35        14.23 o                         
  -8   3   0        226.22        209.14        15.28 o                         
  -7   3   0        348.53        339.73        16.68 o                         
  -6   3   0        775.10        785.61        22.49 o                         
  -5   3   0        555.18        536.79        23.29 o                         
  -4   3   0        161.72        133.67         8.32 o                         
  -3   3   0        553.37        484.11        12.64 o                         
  -2   3   0       5659.74       5830.81        95.49 o                         
  -1   3   0       3138.90       3583.10        82.47 o                         
   0   3   0       2050.12       1896.69        32.09 o                         
   1   3   0        294.93        289.59         9.80 o                         
   2   3   0       1177.46       1290.40        26.13 o                         
   3   3   0       2568.20       2686.03        49.64 o                         
   4   3   0        626.80        648.26        19.90 o                         
   5   3   0        556.09        530.72        23.35 o                         
   6   3   0         51.08         61.48        14.01 o                         
   7   3   0        123.67        141.25        21.47 o                         
   8   3   0         91.23         76.21        21.40 o                         
   9   3   0         16.55         33.76        20.96 o                         
 -11   4   0         37.36         46.64        16.24 o                         
 -10   4   0        176.27        169.94        18.41 o                         
  -9   4   0          0.89         -7.26        12.26 o                         
  -8   4   0         70.63         84.83        12.70 o                         
  -7   4   0        327.10        315.41        15.88 o                         
  -6   4   0        230.20        230.62        10.95 o                         
  -5   4   0         27.72         20.82         6.27 o                         
  -4   4   0        807.71        857.51        19.21 o                         
  -3   4   0       2503.06       2517.56        50.12 o                         
  -2   4   0       3627.62       3471.22       114.94 o                         
  -1   4   0       2117.05       1994.38        47.02 o                         
   0   4   0       1224.16       1164.03        20.84 o                         
   1   4   0        259.03        265.41        11.16 o                         
   2   4   0        188.35        184.12         9.45 o                         
   3   4   0        928.33        985.92        23.76 o                         
   4   4   0        705.31        667.99        24.35 o                         
   5   4   0        822.52        812.88        30.86 o                         
   6   4   0         22.12         21.57        12.93 o                         
   7   4   0        210.33        203.81        24.42 o                         
   8   4   0         79.74         85.60        21.62 o                         
 -11   5   0         43.43         43.48        16.14 o                         
 -10   5   0         22.07         16.23        20.24 o                         
  -9   5   0         59.83         60.79        12.48 o                         
  -8   5   0         32.61         31.45        11.22 o                         
  -7   5   0        113.12        139.21        11.91 o                         
  -6   5   0         10.51          6.39         7.64 o                         
  -5   5   0        510.77        484.65        13.82 o                         
  -4   5   0        257.39        232.07        10.44 o                         
  -3   5   0       2820.79       2637.66        63.77 o                         
  -2   5   0        970.22       1032.92        25.94 o                         
  -1   5   0       4338.40       4441.13       103.22 o                         
   0   5   0        440.39        375.62        11.00 o                         
   1   5   0        100.33         89.64         7.87 o                         
   2   5   0          9.57          7.54         6.40 o                         
   3   5   0        649.94        648.26        19.37 o                         
   4   5   0         77.96         83.71        19.59 o                         
   5   5   0        204.48        215.21        18.31 o                         
   6   5   0         45.14         55.09        17.42 o                         
   7   5   0        168.94        196.59        24.10 o                         
 -11   6   0         12.32         -3.02        17.25 o                         
 -10   6   0        154.13        155.16        17.83 o                         
  -9   6   0         97.28         56.91        11.77 o                         
  -8   6   0         17.06         31.60        10.36 o                         
  -7   6   0         34.48         23.66         9.72 o                         
  -6   6   0          8.49          8.65         6.64 o                         
  -5   6   0        216.26        216.13        18.05 o                         
  -4   6   0        122.18        131.47         5.87 o                         
  -3   6   0        389.60        370.16        13.51 o                         
  -2   6   0        829.71        781.89        28.43 o                         
  -1   6   0         21.45         10.97         5.81 o                         
   0   6   0        215.68        210.85        27.05 o                         
   1   6   0        402.11        390.03        13.81 o                         
   2   6   0        133.46        153.60         7.23 o                         
   3   6   0        184.48        186.03        13.77 o                         
   4   6   0        331.00        290.56        17.53 o                         
   5   6   0        130.41        146.82        15.55 o                         
   6   6   0         35.11         49.83        24.76 o                         
   7   6   0        104.61        134.51        34.54 o                         
 -11   7   0          2.09        -16.71        16.71 o                         
 -10   7   0         61.44         16.18        18.26 o                         
  -9   7   0        116.53        112.10        12.71 o                         
  -8   7   0         45.18         53.16        10.52 o                         
  -7   7   0         45.86         60.14         9.72 o                         
  -6   7   0         17.26         36.34         8.44 o                         
  -5   7   0        145.08        159.70         7.61 o                         
  -4   7   0         43.23         41.66         7.65 o                         
  -3   7   0         59.96         57.27         6.05 o                         
  -1   7   0        222.41        207.07        11.53 o                         
   0   7   0        438.38        430.05        18.34 o                         
   1   7   0        847.28        802.09        17.02 o                         
   2   7   0        778.61        795.34        19.06 o                         
   3   7   0         14.89         23.39        12.50 o                         
   4   7   0          5.43         17.51        10.52 o                         
   5   7   0         29.55         32.71        24.76 o                         
   6   7   0          2.74         18.95        26.29 o                         
 -10   8   0         15.33         10.41        17.39 o                         
  -9   8   0        110.00        122.19        32.71 o                         
  -8   8   0         79.13         83.12        10.61 o                         
  -7   8   0        205.91        185.25        18.84 o                         
  -6   8   0        180.11        173.46        11.91 o                         
  -5   8   0          0.50          7.06         8.58 o                         
  -4   8   0         15.17         22.54         6.53 o                         
  -3   8   0         84.08        124.12        22.01 o                         
  -2   8   0         55.81         67.25        18.04 o                         
  -1   8   0        258.36        258.49        11.90 o                         
   0   8   0        598.89        636.06        19.70 o                         
   1   8   0        585.77        531.41        18.68 o                         
   2   8   0        376.45        351.91        24.62 o                         
   3   8   0         72.63         62.36        22.62 o                         
   4   8   0          4.26        -14.06        21.40 o                         
   5   8   0          1.70        -23.23        23.23 o                         
 -10   9   0         42.27         22.75        17.69 o                         
  -9   9   0         48.35         73.42        17.69 o                         
  -8   9   0         11.61         14.15        18.49 o                         
  -7   9   0         92.17        113.51        15.80 o                         
  -6   9   0         23.68         24.04         8.90 o                         
  -5   9   0        132.15        142.88         9.85 o                         
  -4   9   0         94.97        114.64        24.46 o                         
  -3   9   0         76.16         50.75        20.48 o                         
  -2   9   0          0.06          7.03        15.59 o                         
  -1   9   0          1.13         -3.71         6.43 o                         
   0   9   0          4.13          0.35         7.28 o                         
   1   9   0         12.39         12.55         8.43 o                         
   2   9   0        119.17        115.56        24.46 o                         
   3   9   0         52.90         43.10        23.23 o                         
  -9  10   0          6.10          5.97        19.87 o                         
  -8  10   0         24.74         -7.04        13.96 o                         
  -7  10   0         24.81         39.07        14.02 o                         
  -6  10   0        362.97        368.05        16.68 o                         
  -5  10   0        372.44        392.15        13.90 o                         
  -4  10   0        179.62        168.41        27.51 o                         
  -3  10   0        115.18        117.70        23.54 o                         
  -2  10   0         83.61        112.50        22.01 o                         
  -1  10   0         65.74         54.81         8.19 o                         
   0  10   0          0.04          1.73         7.74 o                         
   1  10   0         18.96         49.52        13.45 o                         
   2  10   0         90.92         88.96        23.84 o                         
  -8  11   0          3.06          0.69        14.64 o                         
  -7  11   0         54.98         45.30        14.12 o                         
  -6  11   0         44.30         47.41        11.97 o                         
  -5  11   0         53.78         76.12        25.37 o                         
  -4  11   0         60.47         33.63        22.01 o                         
  -3  11   0         16.43          1.53        18.95 o                         
  -2  11   0         38.48         36.68        20.79 o                         
  -1  11   0          0.27        -15.90        15.90 o                         
   0  11   0         24.73         26.60        15.59 o                         
  -6  12   0          5.34         30.26        26.60 o                         
  -5  12   0         20.26         28.12        22.93 o                         
  -4  12   0         12.97         17.73        21.70 o                         
  -3  12   0         43.05         22.62        21.09 o                         
   2 -12   1          6.49         12.23        19.26 o                         
   3 -12   1          2.88         35.16        20.79 o                         
   4 -12   1          5.48        -11.92        19.56 o                         
   5 -12   1          2.44          3.97        22.32 o                         
   6 -12   1         24.81         22.01        26.60 o                         
  -1 -11   1        104.04        100.58        20.79 o                         
   0 -11   1         92.29        138.79        17.43 o                         
   1 -11   1         70.40         66.64        19.56 o                         
   2 -11   1        157.26        124.42        23.84 o                         
   3 -11   1          8.83         24.15        20.79 o                         
   4 -11   1         10.38        -15.29        18.95 o                         
   5 -11   1          0.60         -5.50        21.09 o                         
   6 -11   1         13.10         16.63         6.83 o                         
   7 -11   1          0.25          4.24        12.47 o                         
   8 -11   1         17.23         43.94        15.72 o                         
  -2 -10   1         32.82         36.07        20.79 o                         
  -1 -10   1        177.43        190.09        13.88 o                         
   0 -10   1        386.28        368.56        15.59 o                         
   1 -10   1        335.64        365.59        31.18 o                         
   2 -10   1        138.28        127.17        23.54 o                         
   3 -10   1        144.72        186.14        26.60 o                         
   4 -10   1        123.80        121.36        25.07 o                         
   5 -10   1         11.78        -19.26        22.01 o                         
   6 -10   1         48.71         44.91        11.39 o                         
   7 -10   1          1.79        -12.53        12.53 o                         
   8 -10   1         51.34         71.33        17.11 o                         
   9 -10   1         40.16         34.89        17.10 o                         
  -4  -9   1         53.82         40.05        24.15 o                         
  -3  -9   1         57.10         52.89        22.01 o                         
  -2  -9   1         14.83          7.95        18.04 o                         
  -1  -9   1         64.20         54.95         8.46 o                         
   0  -9   1         29.41         18.99         9.29 o                         
   1  -9   1         24.05         36.43         7.71 o                         
   2  -9   1        213.92        212.13        26.29 o                         
   3  -9   1         56.71         71.53        20.48 o                         
   4  -9   1         24.81         18.65        20.18 o                         
   5  -9   1        132.61        137.58         9.85 o                         
   6  -9   1         20.67         -2.13        11.34 o                         
   7  -9   1         17.26         19.51         9.95 o                         
   8  -9   1         10.69         11.38        14.98 o                         
   9  -9   1         13.74         44.48        16.86 o                         
  10  -9   1          8.43         -6.91        19.26 o                         
  -5  -8   1         79.91         59.00        26.60 o                         
  -4  -8   1        223.65        180.94        29.35 o                         
  -3  -8   1        178.49        186.58        27.97 o                         
  -2  -8   1        118.03        119.29         8.36 o                         
  -1  -8   1         29.92         33.36         8.14 o                         
   0  -8   1          0.08         -4.62         6.95 o                         
   1  -8   1         22.54         28.27         5.56 o                         
   2  -8   1        156.59        134.20        21.09 o                         
   3  -8   1        293.07        294.05        29.35 o                         
   4  -8   1        508.11        525.50        21.39 o                         
   5  -8   1         31.94         29.65         8.46 o                         
   6  -8   1        512.92        487.45        13.04 o                         
   7  -8   1        115.77        131.88        10.50 o                         
   8  -8   1         56.54         54.23        10.17 o                         
   9  -8   1         23.49         19.74        33.93 o                         
  10  -8   1          1.42         18.51        17.47 o                         
  -6  -7   1         71.69         61.14        28.43 o                         
  -5  -7   1         19.14         40.05        24.15 o                         
  -4  -7   1        289.22        254.72        21.14 o                         
  -3  -7   1          3.23          8.95         9.00 o                         
  -2  -7   1        426.23        407.23        14.04 o                         
  -1  -7   1        105.26        108.75         6.14 o                         
   0  -7   1         45.18         41.44         7.07 o                         
   1  -7   1          0.02         -6.13         6.13 o                         
   2  -7   1        673.02        637.63        37.30 o                         
   3  -7   1        760.09        705.50        40.05 o                         
   4  -7   1        428.89        371.39        15.27 o                         
   5  -7   1        326.47        329.11        10.13 o                         
   6  -7   1        302.96        281.64        12.78 o                         
   7  -7   1        386.58        424.15        23.51 o                         
   8  -7   1        168.09        169.97        18.52 o                         
   9  -7   1         11.33          2.24        10.23 o                         
  10  -7   1          0.39          3.32        17.39 o                         
  11  -7   1          2.60          5.75        18.28 o                         
  -7  -6   1          2.13        -19.87        24.76 o                         
  -6  -6   1          1.69        -30.88        30.88 o                         
  -5  -6   1         13.46         12.11        11.44 o                         
  -4  -6   1        136.91        127.32        25.46 o                         
  -3  -6   1        988.29        992.11        28.55 o                         
  -2  -6   1       1192.54       1162.99        36.64 o                         
  -1  -6   1        790.24        696.86        14.04 o                         
   0  -6   1        614.66        607.83        16.36 o                         
   1  -6   1        270.81        310.26        24.15 o                         
   2  -6   1        293.81        277.55        23.84 o                         
   3  -6   1          0.39          0.98        11.23 o                         
   4  -6   1        161.62        164.60         7.20 o                         
   5  -6   1        286.09        319.12        15.09 o                         
   6  -6   1        102.43        111.26         8.66 o                         
   7  -6   1        189.58        169.37        12.61 o                         
   8  -6   1        136.62        123.85        12.76 o                         
   9  -6   1        244.39        270.93        18.75 o                         
  10  -6   1         46.83         34.09        14.84 o                         
  11  -6   1         14.23         -6.08        26.29 o                         
  -8  -5   1         58.37         92.63        30.88 o                         
  -7  -5   1         33.35         18.39        17.61 o                         
  -6  -5   1          0.49          6.28        11.93 o                         
  -5  -5   1         65.74         67.58        12.98 o                         
  -4  -5   1        858.12        854.73        27.75 o                         
  -3  -5   1        259.25        239.87        11.78 o                         
  -2  -5   1       1198.05       1193.74        24.97 o                         
  -1  -5   1        725.34        653.49        13.15 o                         
   0  -5   1        433.25        402.86        12.45 o                         
   1  -5   1       3335.95       3087.90       106.38 o                         
   2  -5   1        171.26        151.63        17.73 o                         
   3  -5   1          1.53          3.40         3.93 o                         
   4  -5   1        265.37        280.15        12.32 o                         
   5  -5   1        140.37        159.45         9.58 o                         
   6  -5   1        169.19        168.72        10.05 o                         
   7  -5   1        575.74        554.39        20.45 o                         
   8  -5   1        458.59        451.09        33.53 o                         
   9  -5   1        324.80        311.62        18.13 o                         
  10  -5   1         39.70         43.66        15.33 o                         
  11  -5   1         53.23         22.92        15.41 o                         
  -8  -4   1         71.72        101.22        22.53 o                         
  -7  -4   1        186.74        220.88        24.46 o                         
  -6  -4   1        101.67         94.93        14.69 o                         
  -5  -4   1         49.77         39.76        12.40 o                         
  -4  -4   1         38.53         46.24         8.90 o                         
  -3  -4   1          8.46          2.30         6.79 o                         
  -2  -4   1       1448.59       1433.80        28.27 o                         
  -1  -4   1        600.45        576.57        15.27 o                         
   0  -4   1       2143.23       2150.08        42.36 o                         
   1  -4   1       6437.36       6707.35       217.93 o                         
   2  -4   1         28.26         23.58         5.49 o                         
   3  -4   1        177.91        157.06         7.38 o                         
   4  -4   1        170.28        167.29         8.12 o                         
   5  -4   1        345.88        368.73        12.89 o                         
   6  -4   1        135.17        122.45         9.48 o                         
   7  -4   1        118.37         98.71        11.83 o                         
   8  -4   1        387.95        369.03        18.33 o                         
   9  -4   1         77.83        108.85        16.05 o                         
  10  -4   1        115.01        131.64        17.99 o                         
  11  -4   1        122.99        153.44        20.18 o                         
  -9  -3   1         94.78        116.80        23.89 o                         
  -8  -3   1        254.84        258.34        32.86 o                         
  -7  -3   1        379.84        335.66        29.81 o                         
  -6  -3   1        263.92        286.92        19.30 o                         
  -5  -3   1         92.07         95.26        13.17 o                         
  -4  -3   1        107.54        131.19        10.39 o                         
  -3  -3   1        100.13        118.92        16.59 o                         
  -2  -3   1         29.07         29.44         5.86 o                         
  -1  -3   1       1596.05       1460.97        23.39 o                         
   0  -3   1       1206.19       1048.91        18.50 o                         
   1  -3   1      17567.19      15993.04       507.10 o                         
   2  -3   1       3093.41       3045.96        51.35 o                         
   3  -3   1         65.18         81.06         5.94 o                         
   4  -3   1        224.56        255.68        12.13 o                         
   5  -3   1         70.35         83.94         7.86 o                         
   6  -3   1         66.55         45.18         8.12 o                         
   7  -3   1          9.99         10.67         9.82 o                         
   8  -3   1         11.52          0.20        12.28 o                         
   9  -3   1        224.04        255.99        22.66 o                         
  10  -3   1         80.61         79.83        17.59 o                         
  11  -3   1         94.89         88.26        17.45 o                         
  -9  -2   1        119.04        134.16        24.32 o                         
  -8  -2   1         70.04         52.77        10.65 o                         
  -7  -2   1        731.77        814.06        31.43 o                         
  -6  -2   1        383.96        355.08        14.92 o                         
  -5  -2   1        228.99        238.49        11.30 o                         
  -4  -2   1         13.47          9.90         4.78 o                         
  -3  -2   1        408.49        488.36        15.40 o                         
  -2  -2   1         55.95         49.37         6.18 o                         
  -1  -2   1          4.32         14.55         3.24 o                         
   0  -2   1        869.31       1117.34        15.66 o                         
   1  -2   1      15253.38      15695.05       227.54 o                         
   2  -2   1        474.30        462.08         9.87 o                         
   3  -2   1          9.79          0.73         4.99 o                         
   4  -2   1       1303.85       1235.81        23.56 o                         
   5  -2   1         29.04         14.75         6.87 o                         
   6  -2   1        673.15        745.70        22.18 o                         
   7  -2   1        227.47        246.95        15.32 o                         
   8  -2   1         56.46         52.22        13.87 o                         
   9  -2   1          2.20          8.09        13.07 o                         
  10  -2   1         71.33         53.40        16.09 o                         
 -10  -1   1          3.83          9.20        21.41 o                         
  -9  -1   1          0.80          6.94        11.43 o                         
  -8  -1   1         30.79         44.28        11.82 o                         
  -7  -1   1        333.67        294.89        22.79 o                         
  -6  -1   1       1297.62       1281.58        29.96 o                         
  -5  -1   1        675.37        670.25        17.28 o                         
  -4  -1   1       2018.38       2107.00        35.70 o                         
  -3  -1   1       7742.00       7216.44       106.88 o                         
  -2  -1   1        369.65        398.58        12.30 o                         
  -1  -1   1        348.17        505.49        10.85 o                         
   0  -1   1        742.26        643.07        10.20 o                         
   1  -1   1       1349.24       1326.18        18.78 o                         
   2  -1   1        801.79        935.14        16.21 o                         
   3  -1   1        975.45        985.11        20.37 o                         
   4  -1   1       1225.90       1316.93        24.95 o                         
   5  -1   1        201.05        218.97        19.73 o                         
   6  -1   1        377.68        357.14        16.26 o                         
   7  -1   1         49.17         40.71        12.09 o                         
   8  -1   1        166.29        124.22        15.59 o                         
   9  -1   1         28.08         32.98        14.02 o                         
  10  -1   1          2.41          0.65        14.04 o                         
 -10   0   1         74.19         56.03        14.71 o                         
  -9   0   1         39.33         44.65        13.47 o                         
  -8   0   1          1.72          5.45        11.33 o                         
  -7   0   1        393.35        429.38        21.35 o                         
  -6   0   1       1886.58       1968.82        36.80 o                         
  -5   0   1       6388.81       6808.58       103.57 o                         
  -4   0   1       1157.93       1188.54        26.44 o                         
  -3   0   1       3048.02       3288.22        57.62 o                         
  -2   0   1      11326.75      11070.19       180.85 o                         
  -1   0   1       2591.69       2253.65        44.01 o                         
   1   0   1        405.15        396.76         7.45 o                         
   2   0   1         34.78         46.21         4.80 o                         
   3   0   1       2828.31       2860.33        41.07 o                         
   4   0   1       6519.23       6974.46        95.41 o                         
   5   0   1        881.41        839.04        20.18 o                         
   6   0   1       1333.02       1278.47        27.65 o                         
   7   0   1        456.85        426.51        21.88 o                         
   8   0   1        783.53        777.59        29.82 o                         
   9   0   1        131.41        167.83        17.20 o                         
  10   0   1         23.34         21.73        21.88 o                         
 -11   1   1         27.53         14.62        40.35 o                         
 -10   1   1         77.66        106.79        20.29 o                         
  -9   1   1        154.90        167.14        17.50 o                         
  -8   1   1        137.82        129.14        15.68 o                         
  -7   1   1        156.77        245.59        22.33 o                         
  -6   1   1        790.15        817.76        20.59 o                         
  -5   1   1          3.24         -0.26         6.63 o                         
  -4   1   1       1038.17       1021.58        23.31 o                         
  -3   1   1       4525.15       4318.42        73.64 o                         
  -2   1   1        594.88        652.19        14.40 o                         
  -1   1   1        629.29        863.51        15.71 o                         
   0   1   1        804.69       1091.08        19.18 o                         
   1   1   1       6086.26       6298.78       104.00 o                         
   2   1   1       4711.45       5076.69        75.84 o                         
   3   1   1       6696.80       7160.74        96.76 o                         
   4   1   1       2710.77       2797.80        41.42 o                         
   5   1   1        601.44        579.43        21.14 o                         
   6   1   1        353.40        396.60        18.43 o                         
   7   1   1         57.12         77.05        22.12 o                         
   8   1   1        336.47        291.05        22.13 o                         
   9   1   1        200.13        236.75        28.85 o                         
 -11   2   1         64.66         71.15        17.23 o                         
 -10   2   1        127.10        123.24        17.11 o                         
  -9   2   1        503.17        527.66        26.53 o                         
  -8   2   1        154.94        153.04        16.54 o                         
  -7   2   1        107.99        146.00        12.88 o                         
  -6   2   1        156.51        150.78        10.13 o                         
  -5   2   1          0.62         -6.99         6.99 o                         
  -4   2   1        489.30        555.77        16.79 o                         
  -3   2   1       1644.74       1696.05        31.45 o                         
  -2   2   1      20832.04      20363.68       386.07 o                         
  -1   2   1        793.74        708.97        16.00 o                         
   0   2   1       3720.54       3349.43        55.87 o                         
   1   2   1         21.30         19.81         5.32 o                         
   2   2   1        244.76        238.58        14.54 o                         
   3   2   1       1048.99       1062.62        20.71 o                         
   4   2   1         29.68         37.59         6.46 o                         
   5   2   1         22.82         13.83        10.66 o                         
   6   2   1          8.20          0.92        12.26 o                         
   7   2   1          3.25          9.37        30.26 o                         
   8   2   1        348.39        410.53        33.28 o                         
   9   2   1        170.43        146.99        26.47 o                         
 -11   3   1         16.85         12.60        16.63 o                         
 -10   3   1         83.23         80.53        16.00 o                         
  -9   3   1         40.86         24.77        13.98 o                         
  -8   3   1        259.25        271.16        31.59 o                         
  -7   3   1        199.88        177.19        13.01 o                         
  -6   3   1        264.20        297.29        22.01 o                         
  -5   3   1        732.59        821.74        21.36 o                         
  -4   3   1        344.73        298.57        11.67 o                         
  -3   3   1       1984.50       1954.77        35.15 o                         
  -2   3   1       1161.26       1270.91        26.77 o                         
  -1   3   1       1381.35       1422.85        41.92 o                         
   0   3   1       2225.33       2338.00        46.48 o                         
   1   3   1       4975.21       4943.24        83.06 o                         
   2   3   1       3634.01       3465.67        61.06 o                         
   3   3   1        413.13        395.96        11.87 o                         
   4   3   1          1.86          7.78         5.73 o                         
   5   3   1         56.08         32.16        12.13 o                         
   6   3   1         23.00         36.65        13.72 o                         
   7   3   1          4.50         16.48        17.83 o                         
   8   3   1         92.76        104.56        22.35 o                         
 -11   4   1          4.14        -13.28        14.06 o                         
 -10   4   1         22.80         27.67        14.46 o                         
  -9   4   1        345.05        376.85        29.48 o                         
  -8   4   1        848.88        856.24        26.67 o                         
  -7   4   1        633.72        663.36        30.09 o                         
  -6   4   1       1929.69       1987.19        40.55 o                         
  -5   4   1       1456.10       1408.45        29.35 o                         
  -4   4   1       2022.51       1802.19        33.78 o                         
  -3   4   1        115.97        115.97         7.34 o                         
  -2   4   1         74.34         63.74         4.11 o                         
  -1   4   1        411.86        387.61         9.57 o                         
   0   4   1       1283.22       1266.73        27.52 o                         
   1   4   1       1948.56       2033.51        37.21 o                         
   2   4   1       1675.55       1663.92        32.97 o                         
   3   4   1        719.75        706.44        16.21 o                         
   4   4   1        316.90        343.02        32.37 o                         
   5   4   1         16.80         16.71        12.13 o                         
   6   4   1          9.27          2.98        12.62 o                         
   7   4   1         79.33         93.84        26.14 o                         
   8   4   1          9.94          9.89        21.86 o                         
 -11   5   1          0.37        -13.61        13.61 o                         
 -10   5   1         24.15         31.89        14.29 o                         
  -9   5   1        166.28        165.43        14.65 o                         
  -8   5   1        462.02        435.69        25.15 o                         
  -7   5   1        393.26        383.75        16.98 o                         
  -6   5   1       1021.78       1078.84        25.52 o                         
  -5   5   1       1431.58       1458.57        29.46 o                         
  -4   5   1         78.44         88.72         9.53 o                         
  -3   5   1        304.31        291.02        10.41 o                         
  -2   5   1         42.32         26.60         7.18 o                         
  -1   5   1          2.76         12.31         6.22 o                         
   0   5   1        144.69        168.25         7.11 o                         
   1   5   1       1773.03       1859.22        66.48 o                         
   2   5   1       1867.63       1762.59        36.23 o                         
   3   5   1       1704.69       1692.66        41.39 o                         
   4   5   1         16.80         15.92        11.40 o                         
   5   5   1        129.47        152.84        15.64 o                         
   6   5   1         72.90         58.88        19.06 o                         
   7   5   1        101.43        101.39        21.54 o                         
 -11   6   1         14.45         15.11        21.25 o                         
 -10   6   1          2.94          2.89        13.86 o                         
  -9   6   1         64.61         52.84        11.63 o                         
  -8   6   1         57.61         68.76        10.99 o                         
  -7   6   1         17.84         22.63         9.10 o                         
  -6   6   1        430.92        400.75        17.82 o                         
  -5   6   1       1541.75       1530.69        45.24 o                         
  -4   6   1        926.58        871.55        17.88 o                         
  -3   6   1        278.99        262.58        13.04 o                         
  -2   6   1        413.32        425.99        15.23 o                         
  -1   6   1          9.59         20.33         7.02 o                         
   0   6   1         14.28         12.03         4.62 o                         
   1   6   1        396.54        420.02        19.39 o                         
   2   6   1        766.41        748.17        29.38 o                         
   3   6   1        227.13        227.59        15.32 o                         
   4   6   1         88.50         78.26        12.60 o                         
   5   6   1         45.61         59.40        13.49 o                         
   6   6   1         46.58         32.71        27.21 o                         
 -11   7   1          1.22         -8.69        17.79 o                         
 -10   7   1        109.08        149.13        22.47 o                         
  -9   7   1          3.94         16.03        10.12 o                         
  -8   7   1          1.28          1.47         8.81 o                         
  -7   7   1          5.23         12.55         9.73 o                         
  -6   7   1        207.62        205.01        10.07 o                         
  -5   7   1        456.27        486.89        13.32 o                         
  -4   7   1        502.31        486.15        18.91 o                         
  -3   7   1        503.09        541.21        18.58 o                         
  -2   7   1        165.93        172.90         9.92 o                         
  -1   7   1        384.67        362.51        16.41 o                         
   0   7   1        221.17        218.64        21.70 o                         
   1   7   1         17.30          9.81         6.19 o                         
   2   7   1         14.57         -2.04         8.84 o                         
   3   7   1          5.23          0.96         9.39 o                         
   4   7   1         41.50         84.07        24.46 o                         
   5   7   1         88.62         85.90        29.35 o                         
 -10   8   1         37.56          3.05        16.32 o                         
  -9   8   1         21.23         45.99        16.82 o                         
  -8   8   1         50.36         57.59        10.02 o                         
  -7   8   1         97.42         99.60         9.78 o                         
  -6   8   1          7.78          4.39         5.33 o                         
  -5   8   1        312.22        292.43        16.53 o                         
  -4   8   1        167.40        195.48        11.77 o                         
  -3   8   1        224.47        242.30        13.26 o                         
  -2   8   1        371.26        400.52        16.39 o                         
  -1   8   1        210.84        211.60        12.92 o                         
   0   8   1        205.85        222.87        15.33 o                         
   1   8   1        385.45        387.42        14.98 o                         
   2   8   1         47.05         36.97         7.94 o                         
   3   8   1         38.00         53.80        23.23 o                         
   4   8   1         68.21         69.09        27.51 o                         
 -10   9   1         56.87         70.75        22.16 o                         
  -9   9   1         53.42         30.63        16.45 o                         
  -8   9   1         26.74         48.86        15.54 o                         
  -7   9   1        183.51        175.22        14.21 o                         
  -6   9   1         12.80         16.32         8.74 o                         
  -5   9   1          0.09          7.28         8.09 o                         
  -4   9   1         49.60         47.75         7.89 o                         
  -3   9   1         21.94         33.13         7.00 o                         
  -2   9   1          6.61          9.54         7.22 o                         
  -1   9   1        290.83        298.42        17.27 o                         
   0   9   1         89.12         75.93         9.68 o                         
   1   9   1          1.26          1.45         8.24 o                         
   2   9   1          2.47         22.32        20.48 o                         
   3   9   1          2.64         -5.50        21.40 o                         
  -9  10   1         40.71         37.16        16.87 o                         
  -8  10   1         57.33         65.43        16.21 o                         
  -7  10   1         37.76         51.41        16.05 o                         
  -6  10   1         64.38         66.48         9.61 o                         
  -5  10   1          4.95          1.80         7.00 o                         
  -4  10   1          0.82         -4.59        18.34 o                         
  -3  10   1          0.38          4.59        17.73 o                         
  -2  10   1        142.17        145.05         9.15 o                         
  -1  10   1        148.15        147.51        10.60 o                         
   0  10   1        199.95        204.19        21.55 o                         
   1  10   1         78.09         66.64        21.70 o                         
   2  10   1        105.83         93.24        25.37 o                         
  -8  11   1          4.22         16.64        14.93 o                         
  -7  11   1         75.45         64.02        14.20 o                         
  -6  11   1         19.78         23.69        10.85 o                         
  -5  11   1         47.82         18.04        23.84 o                         
  -4  11   1          0.31          2.75        20.79 o                         
  -3  11   1         23.13         25.07        21.09 o                         
  -2  11   1         43.96         41.58        21.09 o                         
  -1  11   1         90.48         84.99        12.82 o                         
   0  11   1         26.97         18.95        17.73 o                         
  -4  12   1          3.56        -18.65        18.65 o                         
   2 -12   2         15.95         36.38        20.18 o                         
   3 -12   2         15.58          4.28        18.95 o                         
   4 -12   2          8.50         48.91        23.23 o                         
   5 -12   2          8.46        -20.79        20.79 o                         
   6 -12   2         39.62         49.83        26.29 o                         
  -1 -11   2         34.66         29.96        16.81 o                         
   0 -11   2          2.97         -1.26        14.98 o                         
   1 -11   2          0.19        -15.59        15.59 o                         
   2 -11   2          3.60         42.80        19.87 o                         
   3 -11   2         11.63         25.68        19.56 o                         
   4 -11   2         22.02         45.24        21.70 o                         
   5 -11   2         47.67         28.12        23.54 o                         
   6 -11   2         67.90         85.51         8.31 o                         
   7 -11   2         40.35         57.08        17.27 o                         
   8 -11   2          7.64         56.94        16.06 o                         
  -3 -10   2        158.57        152.55        27.21 o                         
  -2 -10   2         80.33         71.23        20.79 o                         
  -1 -10   2        266.56        278.36        16.70 o                         
   0 -10   2         31.74         47.63         8.42 o                         
   1 -10   2         45.54         26.29        17.73 o                         
   2 -10   2          4.77         -2.75        16.51 o                         
   3 -10   2        231.75        231.39        29.04 o                         
   4 -10   2         90.98         84.37        23.54 o                         
   5 -10   2        111.46        124.13        10.92 o                         
   6 -10   2         38.97         45.87        12.66 o                         
   7 -10   2        128.59        111.28        16.49 o                         
   8 -10   2        126.26        147.88        34.83 o                         
   9 -10   2         53.82         46.56        17.85 o                         
  -4  -9   2         30.62         64.50        24.46 o                         
  -3  -9   2         90.62         79.79        22.01 o                         
  -2  -9   2        100.12        131.32        14.99 o                         
  -1  -9   2        157.07        146.63        10.38 o                         
   0  -9   2        186.29        195.00        10.60 o                         
   1  -9   2          1.46          6.11        16.20 o                         
   2  -9   2          9.60         22.01        18.04 o                         
   3  -9   2         53.92         23.84        18.95 o                         
   4  -9   2         43.66         46.16        22.32 o                         
   5  -9   2          6.81         -2.71         7.40 o                         
   6  -9   2        174.35        167.98        12.45 o                         
   7  -9   2         30.97         28.68        10.77 o                         
   8  -9   2         86.20        113.57        26.75 o                         
   9  -9   2         60.40         73.63        19.01 o                         
  10  -9   2         34.62         43.66        18.91 o                         
  -5  -8   2          3.40         22.32        23.84 o                         
  -4  -8   2          0.08          3.67        20.79 o                         
  -3  -8   2          0.68         -9.80        11.88 o                         
  -2  -8   2        283.12        291.89        15.00 o                         
  -1  -8   2        671.55        634.82        19.58 o                         
   0  -8   2        406.87        387.03        14.58 o                         
   1  -8   2        692.85        707.94        40.05 o                         
   2  -8   2        773.75        814.30        44.33 o                         
   3  -8   2         65.39         78.57        20.79 o                         
   4  -8   2        343.88        319.60        13.24 o                         
   5  -8   2        119.87        123.47        10.65 o                         
   6  -8   2         13.44          4.45         6.25 o                         
   7  -8   2         14.27          0.97        10.81 o                         
   8  -8   2         40.26         33.69        12.52 o                         
   9  -8   2          9.30          0.01        16.17 o                         
  10  -8   2         59.01         80.88        20.21 o                         
  -6  -7   2        176.04        190.12        33.32 o                         
  -5  -7   2         63.36         59.00        24.76 o                         
  -4  -7   2         20.34          3.59         9.91 o                         
  -3  -7   2        152.21        172.15        12.90 o                         
  -2  -7   2          2.70         -4.00         6.10 o                         
  -1  -7   2        358.09        340.68        14.25 o                         
   0  -7   2        499.98        490.50        15.28 o                         
   1  -7   2        514.67        519.33        32.71 o                         
   2  -7   2       1809.50       1919.32        75.81 o                         
   3  -7   2         81.19         93.09         6.27 o                         
   4  -7   2         65.01         80.41         8.29 o                         
   5  -7   2         93.88         76.05         6.33 o                         
   6  -7   2          5.69          5.66         4.11 o                         
   7  -7   2          3.42          3.34         8.90 o                         
   8  -7   2          0.72          5.78         9.49 o                         
   9  -7   2        146.58        144.62        15.36 o                         
  10  -7   2        101.54        106.73        21.39 o                         
  -7  -6   2        229.79        228.02        36.68 o                         
  -6  -6   2        311.84        327.62        25.75 o                         
  -5  -6   2        214.12        236.41        18.05 o                         
  -4  -6   2        106.48         83.65        15.46 o                         
  -3  -6   2        420.24        447.49        19.25 o                         
  -2  -6   2        728.06        742.18        21.79 o                         
  -1  -6   2        180.42        180.39         6.97 o                         
   0  -6   2         78.09        100.93         7.09 o                         
   1  -6   2        444.32        487.84        29.65 o                         
   2  -6   2       1269.88       1089.71        48.91 o                         
   3  -6   2         90.97         63.10         6.69 o                         
   4  -6   2        826.17        812.97        16.17 o                         
   5  -6   2        394.49        368.58        14.01 o                         
   6  -6   2         55.63         59.06         8.13 o                         
   7  -6   2         78.62        100.79        11.25 o                         
   8  -6   2          3.02         -9.59         9.59 o                         
   9  -6   2          0.10         -5.91        10.78 o                         
  10  -6   2         19.07          0.77        18.70 o                         
  11  -6   2         19.73         12.61        18.46 o                         
  -8  -5   2         63.22         49.22        29.35 o                         
  -7  -5   2        171.06        169.58        22.80 o                         
  -6  -5   2        505.65        487.08        24.65 o                         
  -5  -5   2        178.78        167.71        15.58 o                         
  -4  -5   2        887.52        910.34        28.52 o                         
  -3  -5   2        463.97        431.56        21.61 o                         
  -2  -5   2       1245.85       1151.13        26.12 o                         
  -1  -5   2         87.83         99.84         5.28 o                         
   0  -5   2        215.48        220.14         9.51 o                         
   1  -5   2        343.22        317.28        13.30 o                         
   2  -5   2       5382.13       5167.92        98.62 o                         
   3  -5   2        326.86        341.68        10.12 o                         
   4  -5   2        365.94        373.76        11.46 o                         
   5  -5   2       1009.87       1003.92        21.20 o                         
   6  -5   2        382.70        346.40        17.45 o                         
   7  -5   2        474.78        510.36        20.74 o                         
   8  -5   2        221.15        238.60        15.79 o                         
   9  -5   2        111.81         90.84        15.35 o                         
  10  -5   2          1.70          3.18        13.93 o                         
  11  -5   2         31.05         23.86        15.48 o                         
  -8  -4   2          2.91         -8.51        17.51 o                         
  -7  -4   2         49.17         60.08        18.26 o                         
  -6  -4   2        202.96        207.42        17.81 o                         
  -5  -4   2        807.62        882.45        29.98 o                         
  -4  -4   2        344.43        287.94        13.53 o                         
  -3  -4   2        423.64        446.69        20.28 o                         
  -2  -4   2       2234.88       2257.52        41.15 o                         
  -1  -4   2        116.56         91.68         5.67 o                         
   0  -4   2        350.11        353.83        12.22 o                         
   1  -4   2        349.61        292.24        10.52 o                         
   2  -4   2         33.15         31.89         3.71 o                         
   3  -4   2        168.39        162.03         6.94 o                         
   4  -4   2        163.71        154.20         9.70 o                         
   5  -4   2       2221.57       2198.63        64.28 o                         
   6  -4   2        471.51        479.08        16.46 o                         
   7  -4   2        681.16        670.34        27.05 o                         
   8  -4   2        450.59        473.67        20.72 o                         
   9  -4   2         41.96         44.93        17.94 o                         
  10  -4   2          1.90         32.99        15.23 o                         
  11  -4   2          0.75         -7.22        21.37 o                         
  -9  -3   2        117.95        122.26        23.95 o                         
  -8  -3   2        134.26        123.35        22.91 o                         
  -7  -3   2          0.24          1.34        15.98 o                         
  -6  -3   2        139.57        194.22        17.34 o                         
  -5  -3   2        429.49        422.02        48.60 o                         
  -4  -3   2        236.68        215.16        13.86 o                         
  -3  -3   2        114.97         96.06         8.36 o                         
  -2  -3   2       3093.20       3005.61        52.69 o                         
  -1  -3   2       2394.16       2466.06        34.21 o                         
   0  -3   2       1135.07       1237.04        18.08 o                         
   1  -3   2       1112.79       1186.86        17.62 o                         
   2  -3   2        268.95        333.42         8.54 o                         
   3  -3   2         91.44         81.55         6.51 o                         
   4  -3   2        518.06        621.37        15.48 o                         
   5  -3   2       1463.80       1392.41        27.18 o                         
   6  -3   2        102.67         89.44         9.44 o                         
   7  -3   2        331.03        359.03        17.54 o                         
   8  -3   2          8.66         12.83        13.15 o                         
   9  -3   2        315.54        341.85        23.19 o                         
  10  -3   2         17.95         13.68        14.91 o                         
 -10  -2   2         71.98         47.42        23.67 o                         
  -9  -2   2        372.34        419.64        33.17 o                         
  -8  -2   2        227.68        227.24        37.07 o                         
  -7  -2   2        123.92        102.67        11.40 o                         
  -6  -2   2         16.96          8.56        10.06 o                         
  -5  -2   2        264.24        254.26        10.57 o                         
  -4  -2   2        207.07        234.58         9.16 o                         
  -3  -2   2        730.81        740.72        18.48 o                         
  -2  -2   2       1268.98       1114.21        22.77 o                         
  -1  -2   2         13.37          7.15         3.79 o                         
   0  -2   2       2609.60       2652.00        39.62 o                         
   1  -2   2      15255.90      15607.42       208.48 o                         
   2  -2   2          4.70         10.82         4.43 o                         
   3  -2   2         21.28         13.51         4.87 o                         
   4  -2   2         11.81         -5.10         5.35 o                         
   5  -2   2        193.10        197.26        10.39 o                         
   6  -2   2         14.02         17.83         8.15 o                         
   7  -2   2          2.87          4.43        10.39 o                         
   8  -2   2        261.73        294.37        20.40 o                         
   9  -2   2        482.08        458.16        42.49 o                         
  10  -2   2        186.37        225.29        20.84 o                         
 -10  -1   2         75.14         76.91        23.02 o                         
  -9  -1   2        188.06        160.94        15.79 o                         
  -8  -1   2        444.59        417.22        27.46 o                         
  -7  -1   2        212.53        241.03        15.94 o                         
  -6  -1   2         41.09         54.54         8.20 o                         
  -5  -1   2        319.46        343.24        19.02 o                         
  -4  -1   2       1404.33       1524.79        31.79 o                         
  -3  -1   2          1.15         12.08         6.35 o                         
  -2  -1   2        285.42        229.60        16.73 o                         
  -1  -1   2       1003.00       1076.04        20.40 o                         
   0  -1   2       2476.47       2488.64        37.29 o                         
   1  -1   2        415.63        420.26         8.85 o                         
   2  -1   2        358.83        441.46        10.57 o                         
   3  -1   2       3014.05       2785.18        40.44 o                         
   4  -1   2        212.54        204.59         8.88 o                         
   5  -1   2          9.68         16.06         6.58 o                         
   6  -1   2        305.50        269.82        16.41 o                         
   7  -1   2         43.22         49.69        13.08 o                         
   8  -1   2         66.29         66.40        18.39 o                         
   9  -1   2        189.06        214.52        25.28 o                         
  10  -1   2         95.58        103.87        21.31 o                         
 -10   0   2         23.77          8.31        12.83 o                         
  -9   0   2        227.24        233.50        20.90 o                         
  -8   0   2        559.21        610.37        28.12 o                         
  -7   0   2       1048.60       1112.10        32.97 o                         
  -6   0   2        702.41        597.55        17.78 o                         
  -5   0   2       1233.01       1363.47        30.70 o                         
  -4   0   2       1043.54       1021.98        29.07 o                         
  -3   0   2       1034.17       1150.06        27.94 o                         
  -2   0   2       8486.83       8543.43       162.36 o                         
  -1   0   2       2161.31       2145.14        49.44 o                         
   0   0   2        681.21        699.20        22.99 o                         
   1   0   2      12313.52      12840.93       189.24 o                         
   2   0   2       6016.19       5882.53        86.16 o                         
   3   0   2       2379.96       2515.33        37.14 o                         
   4   0   2       3712.38       3920.63        56.22 o                         
   5   0   2        688.99        663.08        19.97 o                         
   6   0   2        240.15        263.30        14.54 o                         
   7   0   2        160.70        179.88        16.41 o                         
   8   0   2          2.04         -4.94        12.04 o                         
   9   0   2        163.30        130.13        16.56 o                         
  10   0   2        104.08        102.36        25.90 o                         
 -11   1   2          3.80          1.99        13.93 o                         
 -10   1   2         26.62         34.06        14.25 o                         
  -9   1   2         98.19        103.67        15.55 o                         
  -8   1   2        543.02        536.25        28.85 o                         
  -7   1   2       1147.71       1058.04        27.92 o                         
  -6   1   2        844.35        950.79        28.24 o                         
  -5   1   2       1884.56       1937.45        39.01 o                         
  -4   1   2         81.61         83.06         8.38 o                         
  -3   1   2       2274.88       2530.82        90.17 o                         
  -2   1   2      10116.48      11510.88       189.40 o                         
  -1   1   2        122.29        123.34         5.99 o                         
   0   1   2        351.15        330.95         9.97 o                         
   1   1   2        403.35        338.39        11.47 o                         
   2   1   2       2027.25       2008.36        33.09 o                         
   3   1   2       4822.74       4973.98        76.16 o                         
   4   1   2        627.72        624.96        16.79 o                         
   5   1   2        109.88        130.82        13.05 o                         
   6   1   2         11.76         19.83        12.66 o                         
   7   1   2          2.05        -13.15        16.32 o                         
   8   1   2          0.41        -17.84        17.84 o                         
   9   1   2         80.12         69.94        23.50 o                         
 -11   2   2         11.47         13.24        14.54 o                         
 -10   2   2          7.22         -2.31        13.47 o                         
  -9   2   2         71.86         95.23        20.71 o                         
  -8   2   2        310.92        287.91        28.89 o                         
  -7   2   2       1272.73       1338.42        37.82 o                         
  -6   2   2        925.88        914.91        24.37 o                         
  -5   2   2       2761.22       2739.22        51.24 o                         
  -4   2   2       1917.53       1624.96        32.10 o                         
  -3   2   2         38.52         20.71         5.81 o                         
  -2   2   2       2730.25       3002.87        51.47 o                         
  -1   2   2        981.12       1108.32        21.24 o                         
   0   2   2         11.91         17.58         5.34 o                         
   1   2   2        514.53        457.59        13.21 o                         
   2   2   2       2007.14       2163.65        35.63 o                         
   3   2   2        267.60        238.69         9.98 o                         
   4   2   2         68.61         76.21         7.85 o                         
   5   2   2         28.34         60.07         9.12 o                         
   6   2   2        473.95        551.09        58.54 o                         
   7   2   2         30.34         46.95        32.56 o                         
   8   2   2        157.75        168.02        24.63 o                         
   9   2   2          0.41         11.13        20.95 o                         
 -11   3   2         48.05         67.96        16.53 o                         
 -10   3   2         51.46         78.29        16.31 o                         
  -9   3   2         14.68         28.75        13.32 o                         
  -8   3   2         90.93        104.71        12.67 o                         
  -7   3   2         18.78         16.99        14.67 o                         
  -6   3   2        368.36        406.83        24.58 o                         
  -5   3   2       2059.10       2191.08        42.11 o                         
  -4   3   2       4534.82       4545.85        90.23 o                         
  -3   3   2         15.44         11.17         5.39 o                         
  -2   3   2         16.84          6.54         4.61 o                         
  -1   3   2         35.49         21.91         4.63 o                         
   0   3   2         73.28         45.41         5.45 o                         
   1   3   2          1.06          9.87         5.78 o                         
   2   3   2        144.37        119.84         8.97 o                         
   3   3   2        123.57        121.41         8.01 o                         
   4   3   2        277.84        293.27        14.12 o                         
   5   3   2        354.13        360.75        20.16 o                         
   6   3   2        329.99        350.22        27.13 o                         
   7   3   2        410.13        434.66        32.17 o                         
   8   3   2        318.51        319.19        31.21 o                         
 -11   4   2        162.10        147.20        19.66 o                         
 -10   4   2          1.04         -0.05        13.55 o                         
  -9   4   2        610.74        548.56        55.09 o                         
  -8   4   2         67.43         42.23        12.91 o                         
  -7   4   2        152.38        161.86        14.32 o                         
  -6   4   2        257.56        268.13        24.53 o                         
  -5   4   2        869.22        834.94        24.17 o                         
  -4   4   2       2569.18       2389.99        43.41 o                         
  -3   4   2        770.18        763.37        17.06 o                         
  -2   4   2        946.28        894.26        29.79 o                         
  -1   4   2       2728.58       2652.49        66.11 o                         
   0   4   2        728.94        729.16        16.72 o                         
   1   4   2       1056.59        998.91        22.15 o                         
   2   4   2         47.70         30.60         7.44 o                         
   3   4   2         21.07         27.52         6.42 o                         
   4   4   2         29.83         12.80         9.75 o                         
   5   4   2        290.16        299.55        23.78 o                         
   6   4   2        356.18        324.26        26.79 o                         
   7   4   2        153.86        166.04        24.04 o                         
 -11   5   2         78.19        111.09        17.37 o                         
 -10   5   2         77.98         96.52        15.95 o                         
  -9   5   2        460.87        440.50        22.53 o                         
  -8   5   2        492.00        525.69        29.17 o                         
  -7   5   2        687.94        677.41        25.40 o                         
  -6   5   2         29.68         23.27        11.45 o                         
  -5   5   2       1189.10       1200.96        27.62 o                         
  -4   5   2       1259.84       1297.85        40.65 o                         
  -3   5   2       1843.64       1762.32        31.93 o                         
  -2   5   2       2505.45       2430.90        48.76 o                         
  -1   5   2        585.76        541.44        13.02 o                         
   0   5   2       1324.50       1337.67        47.77 o                         
   1   5   2        777.86        724.89        18.37 o                         
   2   5   2         62.90         71.77         8.85 o                         
   3   5   2         79.55         89.32        10.06 o                         
   4   5   2         76.30         94.19        11.56 o                         
   5   5   2         42.68         47.61        13.40 o                         
   6   5   2         47.22         68.05        18.56 o                         
   7   5   2         92.77        122.89        33.93 o                         
 -11   6   2        105.95        109.12        21.40 o                         
 -10   6   2         89.86         65.51        15.08 o                         
  -9   6   2        240.60        267.13        16.67 o                         
  -8   6   2        254.45        265.06        21.80 o                         
  -7   6   2        152.23        166.11        17.61 o                         
  -6   6   2        831.09        752.55        20.41 o                         
  -5   6   2         90.41         73.41         8.90 o                         
  -4   6   2        163.09        188.15         8.20 o                         
  -3   6   2        187.78        211.29         7.50 o                         
  -2   6   2         83.24        106.72        21.40 o                         
  -1   6   2        413.23        430.99        11.37 o                         
   0   6   2        586.54        579.46        15.17 o                         
   1   6   2        231.88        219.91        12.31 o                         
   2   6   2        571.01        560.63        23.50 o                         
   3   6   2        168.72        163.70        11.95 o                         
   4   6   2         76.41         61.49        12.59 o                         
   5   6   2          1.19         -9.90        21.70 o                         
   6   6   2         13.88        -24.15        24.15 o                         
 -11   7   2         11.70         23.95        31.03 o                         
 -10   7   2         17.87         28.26        20.48 o                         
  -9   7   2         54.50         61.72        11.39 o                         
  -8   7   2        109.77        134.95        18.49 o                         
  -7   7   2        182.43        204.53        14.10 o                         
  -6   7   2        453.51        423.23        20.93 o                         
  -5   7   2         78.25         79.49         6.91 o                         
  -4   7   2         28.59         38.69        13.91 o                         
  -3   7   2          9.09         22.51         8.27 o                         
  -2   7   2          0.14         -0.39         8.05 o                         
  -1   7   2        473.32        511.40        21.55 o                         
   0   7   2        442.89        433.26        13.27 o                         
   1   7   2        397.21        375.29        16.77 o                         
   2   7   2          6.18          9.26        11.26 o                         
   3   7   2        188.38        187.68        10.21 o                         
   4   7   2         81.77         81.62        27.21 o                         
   5   7   2         54.94         66.03        28.74 o                         
 -10   8   2          8.39         20.80        17.58 o                         
  -9   8   2         17.39         31.65        16.94 o                         
  -8   8   2         40.25         62.39        15.90 o                         
  -7   8   2        274.20        248.50        20.68 o                         
  -6   8   2        188.56        169.48         8.62 o                         
  -5   8   2        286.27        291.14        16.73 o                         
  -4   8   2        558.02        549.70        31.95 o                         
  -3   8   2          2.28          1.06        13.91 o                         
  -2   8   2          2.69         12.73         8.70 o                         
  -1   8   2         21.07          5.01         9.45 o                         
   0   8   2        104.76        114.75        18.49 o                         
   1   8   2          0.74         -7.50         7.50 o                         
   2   8   2         70.36         63.59        14.80 o                         
   3   8   2        131.14         95.07        25.98 o                         
   4   8   2        159.71        134.81        31.18 o                         
 -10   9   2         10.35          5.96        17.54 o                         
  -9   9   2          4.98          4.66        15.40 o                         
  -8   9   2         24.17         11.18        21.86 o                         
  -7   9   2          2.57         10.97        11.18 o                         
  -6   9   2        372.19        342.83        19.23 o                         
  -5   9   2        196.49        202.86        13.71 o                         
  -4   9   2        149.24        158.90        11.98 o                         
  -3   9   2        201.73        241.89        13.57 o                         
  -2   9   2        102.09        111.28        14.67 o                         
  -1   9   2          0.18          7.63         9.53 o                         
   0   9   2         21.11         21.24        11.01 o                         
   1   9   2         42.14         33.93        20.48 o                         
   2   9   2         10.01         20.18        22.01 o                         
   3   9   2         41.51         42.49        25.37 o                         
  -9  10   2          7.83        -14.84        14.84 o                         
  -8  10   2          5.23          9.36        14.23 o                         
  -7  10   2         36.25         63.28        18.34 o                         
  -6  10   2         36.93         38.52        10.53 o                         
  -5  10   2        150.72        170.54        12.52 o                         
  -4  10   2        206.55        226.12        12.95 o                         
  -3  10   2         99.17        102.37        10.32 o                         
  -2  10   2        128.91        128.50        17.27 o                         
  -1  10   2        119.10        116.47        19.87 o                         
   0  10   2          8.57          3.97        18.04 o                         
   1  10   2         24.26         -8.56        20.18 o                         
  -8  11   2          6.84         -5.64        14.08 o                         
  -7  11   2          1.81        -23.08        23.08 o                         
  -6  11   2          0.91        -11.01        11.01 o                         
  -5  11   2          6.41         28.12        11.31 o                         
  -3  11   2        117.34        111.58        14.37 o                         
  -2  11   2         65.22         65.06        16.36 o                         
  -1  11   2         16.41         27.59        12.34 o                         
   1 -12   3         20.12         27.51        21.09 o                         
   2 -12   3         25.18          4.89        19.87 o                         
   3 -12   3         18.58          3.67        19.87 o                         
   4 -12   3          8.65         16.20        21.09 o                         
   5 -12   3          4.07         11.62        21.40 o                         
   6 -12   3          1.97         -1.83        24.15 o                         
  -1 -11   3         39.95         31.18        15.90 o                         
   0 -11   3         49.01         36.33        18.04 o                         
   1 -11   3         35.02         52.58        18.95 o                         
   2 -11   3         16.75          0.61        17.43 o                         
   3 -11   3         88.57        120.75        24.76 o                         
   4 -11   3         16.57         30.57        20.79 o                         
   5 -11   3         52.94         10.70        23.84 o                         
   6 -11   3         94.59        102.68        25.53 o                         
   7 -11   3          0.75          8.39        18.49 o                         
   8 -11   3          7.36          9.31        15.27 o                         
  -3 -10   3         20.99         22.62        20.79 o                         
  -2 -10   3          8.82          0.00        17.43 o                         
  -1 -10   3          0.84         -4.25         7.59 o                         
   0 -10   3         83.22         77.24         8.29 o                         
   1 -10   3         56.01         85.29        19.87 o                         
   2 -10   3        142.54        115.25        22.01 o                         
   3 -10   3        277.94        283.05        31.79 o                         
   4 -10   3        100.38        162.30        28.43 o                         
   5 -10   3        341.63        356.33        14.47 o                         
   6 -10   3         27.50         37.11        13.86 o                         
   7 -10   3         46.82         34.48        24.00 o                         
   8 -10   3          3.26         27.07        16.02 o                         
   9 -10   3          5.80         10.04        16.39 o                         
  -4  -9   3         43.40         32.40        22.93 o                         
  -3  -9   3         38.93         14.37        19.87 o                         
  -2  -9   3          0.55         14.94        11.62 o                         
  -1  -9   3          0.34         -7.69         7.69 o                         
   0  -9   3         30.45         44.47         7.67 o                         
   1  -9   3         60.46         48.91        18.34 o                         
   2  -9   3         37.07         34.24        17.73 o                         
   3  -9   3        237.08        250.65        29.04 o                         
   4  -9   3         63.00         77.92         7.33 o                         
   5  -9   3          1.34          9.15         8.12 o                         
   6  -9   3         24.56         11.12        13.95 o                         
   7  -9   3          0.58         -3.03        10.38 o                         
   8  -9   3          6.93          9.97        15.18 o                         
   9  -9   3          8.75          1.85        33.63 o                         
  -5  -8   3        105.85        105.16        26.90 o                         
  -4  -8   3         71.70        115.25        25.98 o                         
  -3  -8   3         95.22        111.26        26.44 o                         
  -2  -8   3        129.10        122.83         8.69 o                         
  -1  -8   3        356.48        370.46        15.61 o                         
   0  -8   3         52.05         50.44         9.22 o                         
   1  -8   3          1.49          1.53        14.98 o                         
   2  -8   3         11.57         26.90        17.12 o                         
   3  -8   3        167.82        160.68        10.52 o                         
   4  -8   3         92.09         85.35         8.86 o                         
   5  -8   3         16.89         17.44         8.99 o                         
   6  -8   3        284.92        284.97        10.91 o                         
   7  -8   3        206.51        214.44        15.74 o                         
   8  -8   3        228.75        196.12        16.56 o                         
   9  -8   3         26.83         23.67        17.18 o                         
  10  -8   3         35.45         39.89        18.41 o                         
  -6  -7   3          5.05         21.09        23.23 o                         
  -5  -7   3         61.04         69.09        24.46 o                         
  -4  -7   3         93.62         98.55        12.64 o                         
  -3  -7   3        448.14        433.22        22.13 o                         
  -2  -7   3        393.51        400.65        13.73 o                         
  -1  -7   3        475.90        443.69        15.79 o                         
   0  -7   3         47.66         51.79         6.98 o                         
   1  -7   3          3.53          3.98         7.78 o                         
   2  -7   3          0.64         -1.84         4.31 o                         
   3  -7   3         79.62         89.57         7.54 o                         
   4  -7   3        542.58        556.29        18.80 o                         
   5  -7   3        294.67        287.54        10.78 o                         
   6  -7   3        442.01        416.50        20.20 o                         
   7  -7   3        200.56        199.60        13.44 o                         
   8  -7   3        290.65        288.54        15.88 o                         
   9  -7   3        181.03        162.48        17.35 o                         
  10  -7   3         57.73         70.87        20.41 o                         
  -7  -6   3        131.51        102.72        30.26 o                         
  -6  -6   3         12.59          3.10        12.76 o                         
  -5  -6   3          2.76         -9.72        11.04 o                         
  -4  -6   3        577.09        532.48        22.98 o                         
  -3  -6   3        254.23        273.93        12.75 o                         
  -2  -6   3        485.47        475.25        19.72 o                         
  -1  -6   3       1545.03       1467.26        24.45 o                         
   0  -6   3         86.93         79.49        11.60 o                         
   1  -6   3        679.94        599.97        15.55 o                         
   2  -6   3       1316.06       1298.67        28.46 o                         
   3  -6   3         45.08         34.54         6.87 o                         
   4  -6   3        188.43        212.81        12.82 o                         
   5  -6   3        121.21        131.74        11.70 o                         
   6  -6   3        124.04        136.02        11.25 o                         
   7  -6   3         14.64         14.09         9.91 o                         
   8  -6   3        119.56         99.21        12.52 o                         
   9  -6   3        144.69        129.79        14.18 o                         
  10  -6   3        136.40        149.24        18.88 o                         
  -8  -5   3        276.54        247.04        37.60 o                         
  -7  -5   3        221.33        225.59        24.32 o                         
  -6  -5   3        111.66        104.63        15.15 o                         
  -5  -5   3        111.16        106.72        14.17 o                         
  -4  -5   3         41.38         51.98        11.51 o                         
  -3  -5   3        259.19        252.50        13.24 o                         
  -2  -5   3        846.08        832.47        19.50 o                         
  -1  -5   3        891.96        858.76        21.23 o                         
   0  -5   3       3287.52       3328.22        49.83 o                         
   1  -5   3       1992.66       2195.87        38.84 o                         
   2  -5   3       6125.28       5884.26        79.35 o                         
   3  -5   3        117.62        110.24         8.25 o                         
   4  -5   3        626.23        608.35        18.53 o                         
   5  -5   3         15.86         14.01         6.69 o                         
   6  -5   3          4.96          2.55         8.91 o                         
   7  -5   3          8.87         -5.29         9.85 o                         
   8  -5   3        120.19        118.17        14.47 o                         
   9  -5   3         78.41         72.54        15.45 o                         
  10  -5   3        192.56        194.76        20.26 o                         
  -9  -4   3         62.83         60.85        24.30 o                         
  -8  -4   3        238.03        250.77        32.86 o                         
  -7  -4   3        266.47        299.70        27.82 o                         
  -6  -4   3        208.01        205.38        17.64 o                         
  -5  -4   3        377.83        323.56        22.95 o                         
  -4  -4   3         63.07         63.78         9.34 o                         
  -3  -4   3        465.14        452.73        25.88 o                         
  -2  -4   3        294.19        326.77         9.88 o                         
  -1  -4   3       2016.63       2005.41        35.24 o                         
   0  -4   3        399.31        352.72         8.08 o                         
   1  -4   3       1141.66       1109.25        17.28 o                         
   2  -4   3       2331.63       2287.88        36.33 o                         
   3  -4   3        834.02        768.19        15.07 o                         
   4  -4   3         63.83         70.95         6.61 o                         
   5  -4   3        178.49        202.96        13.11 o                         
   6  -4   3          8.05         -8.82         8.82 o                         
   7  -4   3         99.79         90.45        12.18 o                         
   8  -4   3         19.61         32.88        14.16 o                         
   9  -4   3        113.48        140.65        19.45 o                         
  10  -4   3        149.83        146.76        19.44 o                         
  -9  -3   3         29.61         30.46        19.95 o                         
  -8  -3   3         80.89        117.47        22.12 o                         
  -7  -3   3        362.53        344.80        26.80 o                         
  -6  -3   3        800.62        778.59        56.56 o                         
  -5  -3   3        685.77        681.84        29.35 o                         
  -4  -3   3        466.47        493.65        17.41 o                         
  -3  -3   3        269.04        266.24         8.61 o                         
  -2  -3   3          1.90          6.67         4.38 o                         
  -1  -3   3          2.88         -2.64         3.97 o                         
   0  -3   3          6.82          9.27         3.42 o                         
   1  -3   3       2083.29       2050.89        29.53 o                         
   2  -3   3       2880.64       2969.28        42.12 o                         
   3  -3   3        463.08        398.67        11.52 o                         
   4  -3   3       1530.94       1486.14        25.29 o                         
   5  -3   3       1124.48       1187.69        29.37 o                         
   6  -3   3        310.52        329.88        16.21 o                         
   7  -3   3        468.81        430.56        36.93 o                         
   8  -3   3          6.48         15.01        12.98 o                         
   9  -3   3         12.16         17.80        16.41 o                         
  10  -3   3         70.46         83.31        17.48 o                         
 -10  -2   3          0.62          9.69        35.61 o                         
  -9  -2   3          1.91        -16.28        18.69 o                         
  -8  -2   3         20.02         12.93         9.76 o                         
  -7  -2   3        285.87        280.53        15.92 o                         
  -6  -2   3        732.06        774.92        25.54 o                         
  -5  -2   3        620.00        672.25        21.08 o                         
  -4  -2   3       5189.71       4926.90        86.23 o                         
  -3  -2   3       1708.21       1682.63        35.26 o                         
  -2  -2   3          3.67          9.32        10.56 o                         
  -1  -2   3        582.80        646.20        13.20 o                         
   0  -2   3       3672.63       3880.62        52.91 o                         
   1  -2   3        314.15        333.86         8.89 o                         
   2  -2   3        168.19        152.73        10.04 o                         
   3  -2   3       1249.12       1387.69        23.08 o                         
   4  -2   3       1565.53       1685.44        28.02 o                         
   5  -2   3        580.47        586.24        21.05 o                         
   6  -2   3        219.55        270.25        13.40 o                         
   7  -2   3         51.15         69.61        14.33 o                         
   8  -2   3        106.48        114.48        15.91 o                         
   9  -2   3        119.21        125.39        18.59 o                         
  10  -2   3          1.26          6.81        14.63 o                         
 -10  -1   3         71.30         41.88        22.26 o                         
  -9  -1   3          2.38         13.70        11.56 o                         
  -8  -1   3         81.46         80.93        14.75 o                         
  -7  -1   3        151.73        188.05        21.92 o                         
  -6  -1   3        620.30        635.82        22.14 o                         
  -5  -1   3       1746.93       1746.19        36.95 o                         
  -4  -1   3       1134.27       1229.96        27.39 o                         
  -3  -1   3       1148.34       1154.72        24.82 o                         
  -2  -1   3       1890.22       1475.57        28.69 o                         
  -1  -1   3         20.32         10.83         5.75 o                         
   0  -1   3       2900.28       3003.54        51.51 o                         
   1  -1   3       5507.58       5651.64        76.39 o                         
   2  -1   3       1005.52        946.57        16.91 o                         
   3  -1   3        728.00        621.05        14.14 o                         
   4  -1   3         53.25         49.90         6.91 o                         
   5  -1   3        106.66        109.69         8.43 o                         
   6  -1   3         75.44         74.19         9.70 o                         
   7  -1   3        687.14        731.36        29.81 o                         
   8  -1   3         80.33         85.83        14.97 o                         
   9  -1   3        274.50        252.90        20.80 o                         
  10  -1   3         31.85         16.04        14.39 o                         
 -10   0   3        135.58        140.42        16.93 o                         
  -9   0   3         77.65         60.26        13.78 o                         
  -8   0   3        380.56        381.68        25.41 o                         
  -7   0   3         10.38          7.10        14.84 o                         
  -6   0   3          3.86         -6.99         9.21 o                         
  -5   0   3        195.71        236.70        18.71 o                         
  -4   0   3       1592.89       1541.46        31.94 o                         
  -3   0   3       1206.53       1197.76        25.25 o                         
  -2   0   3       3134.83       2901.42        51.05 o                         
  -1   0   3      29542.95      30196.06       497.59 o                         
   0   0   3       8220.88       8663.09       142.40 o                         
   1   0   3       2290.50       2260.25        40.85 o                         
   2   0   3       1325.85       1318.47        24.01 o                         
   3   0   3        174.79        200.87        14.63 o                         
   4   0   3        190.20        221.04         9.72 o                         
   5   0   3        143.85        133.65         8.88 o                         
   6   0   3        536.22        534.59        30.75 o                         
   7   0   3        548.62        465.35        23.44 o                         
   8   0   3        296.04        289.84        20.36 o                         
   9   0   3        307.68        267.28        30.80 o                         
 -11   1   3        170.57        150.06        18.63 o                         
 -10   1   3        204.67        212.23        20.05 o                         
  -9   1   3         87.84        100.70        15.17 o                         
  -8   1   3        591.00        670.15        28.09 o                         
  -7   1   3         14.09         34.22        12.33 o                         
  -6   1   3        275.46        212.20        18.71 o                         
  -5   1   3          0.73          5.21         9.18 o                         
  -4   1   3       1099.74       1337.27        28.43 o                         
  -3   1   3       2316.59       2203.48        40.65 o                         
  -2   1   3       4591.56       4435.66        75.24 o                         
  -1   1   3         47.95         60.46         6.86 o                         
   0   1   3        685.27        560.39        17.83 o                         
   1   1   3         61.42         61.76         6.79 o                         
   2   1   3          6.00         11.47         5.63 o                         
   3   1   3          1.35         -5.89         5.89 o                         
   4   1   3         82.02         77.85         8.32 o                         
   5   1   3         79.02        113.97        11.34 o                         
   6   1   3       1004.58        959.91        31.63 o                         
   7   1   3        158.13        218.53        25.60 o                         
   8   1   3        157.05        274.08        28.84 o                         
   9   1   3        134.09        152.46        27.34 o                         
 -11   2   3        133.00        138.17        32.99 o                         
 -10   2   3        196.06        157.73        18.34 o                         
  -9   2   3          3.76          8.28        16.15 o                         
  -8   2   3        720.34        671.83        36.08 o                         
  -7   2   3        788.04        697.21        43.00 o                         
  -6   2   3        147.80        154.52        16.45 o                         
  -5   2   3         52.75         53.99         8.61 o                         
  -4   2   3       1964.02       1990.90        48.97 o                         
  -3   2   3        601.82        757.69        21.40 o                         
  -2   2   3        164.90        145.84         7.95 o                         
  -1   2   3         96.53         93.49         6.69 o                         
   0   2   3         26.67         26.13         5.85 o                         
   1   2   3       2577.77       2403.72        43.90 o                         
   2   2   3       2184.67       2118.75        40.57 o                         
   3   2   3        419.62        402.17        13.53 o                         
   4   2   3        531.37        496.59        16.02 o                         
   5   2   3        279.51        336.20        16.31 o                         
   6   2   3         50.00         93.07        12.67 o                         
   7   2   3         49.33         31.23        25.98 o                         
   8   2   3          3.91         21.84        30.26 o                         
 -11   3   3         66.39         42.67        29.00 o                         
 -10   3   3         16.23         26.84        30.71 o                         
  -9   3   3         30.28         17.76        13.04 o                         
  -8   3   3        415.78        475.02        24.47 o                         
  -7   3   3        643.59        642.38        25.94 o                         
  -6   3   3        461.27        412.54        31.23 o                         
  -5   3   3        384.52        336.43        21.52 o                         
  -4   3   3        792.10        872.77        20.85 o                         
  -3   3   3         14.32          9.95         6.95 o                         
  -2   3   3          2.69          6.84         7.98 o                         
  -1   3   3        732.89        676.99        16.07 o                         
   0   3   3       1426.62       1345.98        26.74 o                         
   1   3   3        917.13        883.15        20.88 o                         
   2   3   3       1081.28       1056.85        25.19 o                         
   3   3   3       1389.83       1417.00        27.43 o                         
   4   3   3        767.12        803.56        22.65 o                         
   5   3   3        110.02        114.48        11.24 o                         
   6   3   3          1.15          6.58        15.93 o                         
   7   3   3         16.33        -12.88        17.61 o                         
   8   3   3          5.83          2.57        20.20 o                         
 -11   4   3         32.30          7.94        14.48 o                         
 -10   4   3         31.95         35.09        14.32 o                         
  -9   4   3          4.69         -4.05        15.09 o                         
  -8   4   3        510.61        566.65        83.15 o                         
  -7   4   3        610.39        583.98        24.46 o                         
  -6   4   3        354.97        312.58        14.05 o                         
  -5   4   3       1373.73       1454.97        34.63 o                         
  -4   4   3        254.16        241.50        10.65 o                         
  -3   4   3        787.25        763.58        20.99 o                         
  -2   4   3         48.25         43.87         5.93 o                         
  -1   4   3        529.27        489.00        13.73 o                         
   0   4   3         86.49        104.00         7.71 o                         
   1   4   3          4.10          2.46         6.50 o                         
   2   4   3         69.88         70.73        10.85 o                         
   3   4   3        161.08        159.31        10.75 o                         
   4   4   3       1272.20       1236.71        29.32 o                         
   5   4   3        365.70        343.19        15.42 o                         
   6   4   3        127.68        108.55        40.51 o                         
   7   4   3         18.52          6.90        37.14 o                         
 -11   5   3          0.49         11.46        14.14 o                         
 -10   5   3         15.98          7.29        13.47 o                         
  -9   5   3         81.45         95.06        19.89 o                         
  -8   5   3        276.11        314.74        41.98 o                         
  -7   5   3        276.19        239.21        16.05 o                         
  -6   5   3       1044.36        965.94        24.37 o                         
  -5   5   3       1481.72       1492.53        30.90 o                         
  -4   5   3       1587.97       1608.78        52.95 o                         
  -3   5   3        643.12        723.10        30.80 o                         
  -2   5   3        500.07        549.40        28.13 o                         
  -1   5   3        175.62        182.39        16.76 o                         
   0   5   3         15.21         23.39         6.55 o                         
   1   5   3         33.99         48.36         7.81 o                         
   2   5   3        224.41        192.38        15.25 o                         
   3   5   3        417.81        442.89        27.00 o                         
   4   5   3        496.89        472.84        21.92 o                         
   5   5   3        425.24        451.56        19.28 o                         
   6   5   3        151.85        130.28        21.37 o                         
 -11   6   3         50.11         35.77        19.67 o                         
 -10   6   3          3.95         11.19        13.22 o                         
  -9   6   3         43.62         52.32        13.51 o                         
  -8   6   3         23.36         30.92        14.54 o                         
  -7   6   3        237.74        266.41        16.21 o                         
  -6   6   3        336.85        358.46        14.71 o                         
  -5   6   3        983.85        989.87        22.73 o                         
  -4   6   3        604.20        613.95        26.27 o                         
  -3   6   3       1407.95       1360.72        26.54 o                         
  -2   6   3        115.75        107.48         7.04 o                         
  -1   6   3          2.87         -5.33         5.33 o                         
   0   6   3          4.02          1.10         5.92 o                         
   1   6   3         48.71         48.27         8.35 o                         
   2   6   3        678.34        616.65        23.35 o                         
   3   6   3         85.79         90.89         9.31 o                         
   4   6   3        197.44        203.31        28.54 o                         
   5   6   3        183.09        196.84        35.46 o                         
   6   6   3        118.34        140.93        33.63 o                         
 -11   7   3         26.25         31.40        18.96 o                         
 -10   7   3         22.76         16.14        17.88 o                         
  -9   7   3         90.77         84.61        13.43 o                         
  -8   7   3          0.28          9.48        10.27 o                         
  -7   7   3         18.35          0.86         9.37 o                         
  -6   7   3          1.03          4.81         5.60 o                         
  -5   7   3        237.57        238.15        10.41 o                         
  -4   7   3        245.20        221.86         9.70 o                         
  -3   7   3        229.63        236.23         8.81 o                         
  -2   7   3        203.38        217.73        10.88 o                         
  -1   7   3         72.00         84.97         9.57 o                         
   0   7   3        207.81        207.55        10.68 o                         
   1   7   3        320.04        316.53        16.11 o                         
   2   7   3        149.87        155.81        15.24 o                         
   3   7   3          6.49          4.74         9.35 o                         
   4   7   3         21.06         11.01        23.23 o                         
   5   7   3         49.58         51.36        29.35 o                         
 -10   8   3         78.04         92.60        19.55 o                         
  -9   8   3        206.71        210.29        30.88 o                         
  -8   8   3        151.04        150.72        17.66 o                         
  -7   8   3        124.03        119.98        19.34 o                         
  -6   8   3        111.87         95.87        10.55 o                         
  -5   8   3         29.40         34.57        15.59 o                         
  -4   8   3         11.48         14.23        10.13 o                         
  -3   8   3        212.02        218.52        14.97 o                         
  -2   8   3         82.72        100.56        12.18 o                         
  -1   8   3        237.56        247.97        16.82 o                         
   0   8   3        195.51        199.47         9.68 o                         
   1   8   3         37.74         45.14        13.84 o                         
   2   8   3        224.31        250.95        31.49 o                         
   3   8   3         27.33        -10.39        23.54 o                         
 -10   9   3         60.25         59.47        19.55 o                         
  -9   9   3        112.35        140.01        28.12 o                         
  -8   9   3        153.02        190.73        27.51 o                         
  -7   9   3         19.12         15.89        12.84 o                         
  -6   9   3        104.11        111.64        13.60 o                         
  -5   9   3         16.05         22.98        14.06 o                         
  -4   9   3         43.97         55.86        10.88 o                         
  -3   9   3        110.44        114.01        24.00 o                         
  -2   9   3         86.56         84.94        12.14 o                         
  -1   9   3         82.48         80.83        12.75 o                         
   0   9   3          4.77         13.45        18.95 o                         
   1   9   3         15.77         48.30        23.54 o                         
   2   9   3        104.01        108.52        26.29 o                         
  -9  10   3         49.21         47.04        19.72 o                         
  -8  10   3          3.35         34.24        20.48 o                         
  -7  10   3         62.14         52.58        19.87 o                         
  -6  10   3        158.63        181.56        22.62 o                         
  -5  10   3        100.24        115.46        16.81 o                         
  -4  10   3         21.19         22.10         9.75 o                         
  -3  10   3         25.95         29.16        10.39 o                         
  -2  10   3          1.19          4.28        15.90 o                         
  -1  10   3          0.22         -1.53        16.81 o                         
   0  10   3         28.05         12.23        19.87 o                         
  -7  11   3         29.03         16.20        16.81 o                         
  -6  11   3         36.13         31.18        16.51 o                         
  -5  11   3         70.57         64.50        15.90 o                         
  -4  11   3         11.68          5.81        13.45 o                         
  -3  11   3          4.11          3.06        14.67 o                         
  -2  11   3          3.77        -10.70        15.90 o                         
   1 -12   4          6.09        -13.15        18.04 o                         
   2 -12   4         13.99          0.31        18.95 o                         
   3 -12   4          0.41        -16.51        19.56 o                         
   4 -12   4         25.33         21.70        21.70 o                         
   5 -12   4         13.54          4.89        23.84 o                         
   6 -12   4         19.03         -2.75        24.15 o                         
  -1 -11   4         53.99         67.25        17.12 o                         
   0 -11   4         81.23        108.24        11.48 o                         
   1 -11   4        130.31        131.76        23.23 o                         
   2 -11   4         31.05         30.57        19.87 o                         
   3 -11   4          9.61          0.61        19.87 o                         
   4 -11   4          8.16          4.28        19.87 o                         
   5 -11   4          4.74         25.98        23.54 o                         
   6 -11   4         12.78         17.82        22.77 o                         
   7 -11   4         71.11         70.84        30.11 o                         
  -3 -10   4         22.83         15.90        20.79 o                         
  -2 -10   4         38.95         22.62        18.65 o                         
  -1 -10   4         70.80         75.48        14.83 o                         
   0 -10   4        272.83        283.59        16.77 o                         
   1 -10   4         47.01         18.04        17.12 o                         
   2 -10   4        129.45        169.94        25.98 o                         
   3 -10   4        106.00        136.04        25.37 o                         
   4 -10   4         20.83          7.95        19.87 o                         
   5 -10   4          5.12          5.92         7.65 o                         
   6 -10   4          0.37          7.22         9.06 o                         
   7 -10   4         90.79         90.87        17.11 o                         
   8 -10   4         87.30         87.87        19.01 o                         
  -4  -9   4          4.59         16.20        21.09 o                         
  -3  -9   4         61.56         69.39        22.01 o                         
  -2  -9   4         56.96         73.40        12.95 o                         
  -1  -9   4         49.25         62.85        12.86 o                         
   0  -9   4         50.15         49.97         8.06 o                         
   1  -9   4         57.53         76.17         7.87 o                         
   2  -9   4        129.65        146.13        23.84 o                         
   3  -9   4        120.62        107.61        23.54 o                         
   4  -9   4         50.36         53.38         8.16 o                         
   5  -9   4          0.13         -1.99         8.51 o                         
   6  -9   4         34.22          8.70         9.57 o                         
   7  -9   4         92.21         98.32        13.21 o                         
   8  -9   4         56.88         45.76        16.97 o                         
   9  -9   4         20.56         44.17        18.59 o                         
  -5  -8   4         20.14         45.86        25.37 o                         
  -4  -8   4          7.29         29.65        21.70 o                         
  -3  -8   4         14.32          0.18        20.63 o                         
  -2  -8   4          0.03          5.49         5.52 o                         
  -1  -8   4          7.64          0.20         7.72 o                         
   0  -8   4         16.08         14.21         7.30 o                         
   1  -8   4        133.85        142.32         8.63 o                         
   2  -8   4        257.45        283.43        11.57 o                         
   3  -8   4        895.70        899.82        23.51 o                         
   4  -8   4          6.89         -5.70         7.99 o                         
   5  -8   4        444.89        409.68        12.04 o                         
   6  -8   4        144.84        123.35        10.34 o                         
   7  -8   4         20.64         29.89         9.21 o                         
   8  -8   4         39.67         26.07        17.29 o                         
   9  -8   4          1.75         -5.33        16.32 o                         
  10  -8   4          4.56        -13.67        17.16 o                         
  -6  -7   4        121.36        157.10        30.88 o                         
  -5  -7   4        127.65         99.63        18.00 o                         
  -4  -7   4          3.35          1.24         9.64 o                         
  -3  -7   4         19.54         31.32        11.99 o                         
  -2  -7   4         45.62         36.03         7.90 o                         
  -1  -7   4          0.06         -1.26         4.58 o                         
   0  -7   4          8.73          2.74         6.48 o                         
   1  -7   4         11.00         12.94         6.18 o                         
   2  -7   4        374.95        369.43        13.73 o                         
   3  -7   4        864.60        786.14        26.45 o                         
   4  -7   4        401.65        396.71        14.74 o                         
   5  -7   4        255.01        254.23        12.37 o                         
   6  -7   4        430.79        439.99        24.80 o                         
   7  -7   4         83.64         89.15        11.58 o                         
   8  -7   4          0.53          2.24        10.03 o                         
   9  -7   4          7.34         26.60        17.94 o                         
  10  -7   4         38.18         58.01        41.42 o                         
  -7  -6   4         55.38         26.60        26.29 o                         
  -6  -6   4        312.45        317.14        20.76 o                         
  -5  -6   4        148.83        161.08        15.28 o                         
  -4  -6   4        600.27        682.34        49.58 o                         
  -3  -6   4        400.01        360.12        17.87 o                         
  -2  -6   4        372.99        361.02        15.46 o                         
  -1  -6   4        435.54        455.49        11.44 o                         
   0  -6   4         93.38         95.68         7.92 o                         
   1  -6   4         16.72         24.26         5.73 o                         
   2  -6   4         25.29         19.64         6.05 o                         
   3  -6   4          8.33         13.02         4.60 o                         
   4  -6   4        170.00        175.79         9.89 o                         
   5  -6   4        462.03        452.74        20.05 o                         
   6  -6   4        260.79        237.14        14.14 o                         
   7  -6   4         17.63         20.60        10.34 o                         
   8  -6   4         78.41         64.91        12.35 o                         
   9  -6   4          3.04         -2.77        17.00 o                         
  10  -6   4          0.35          4.63        14.45 o                         
  -8  -5   4          0.14         21.55        18.81 o                         
  -7  -5   4         38.16         44.78        17.62 o                         
  -6  -5   4        308.63        300.32        20.28 o                         
  -5  -5   4       1494.38       1547.91        47.84 o                         
  -4  -5   4       1069.31        996.74        30.23 o                         
  -3  -5   4       1064.91       1058.64        24.90 o                         
  -2  -5   4        117.50        118.61         6.90 o                         
  -1  -5   4         12.71         16.28         5.73 o                         
   0  -5   4        137.90        124.50         5.42 o                         
   1  -5   4        451.27        419.87         9.60 o                         
   2  -5   4         85.46         86.33         6.79 o                         
   3  -5   4        408.57        452.07        18.45 o                         
   4  -5   4        236.63        220.01         9.19 o                         
   5  -5   4        740.32        699.94        17.02 o                         
   6  -5   4        941.72        920.90        26.09 o                         
   7  -5   4        481.04        479.60        20.50 o                         
   8  -5   4        431.77        407.19        28.46 o                         
   9  -5   4         88.78         88.69        16.52 o                         
  10  -5   4         48.47         31.71        15.82 o                         
  -9  -4   4         38.37         27.42        20.76 o                         
  -8  -4   4         24.51         10.97        17.80 o                         
  -7  -4   4         23.60         36.40        17.39 o                         
  -6  -4   4        443.27        398.92        22.29 o                         
  -5  -4   4        342.99        304.38        18.63 o                         
  -4  -4   4        476.54        481.15        23.72 o                         
  -3  -4   4        473.23        480.07        12.91 o                         
  -2  -4   4        165.70        139.87         7.04 o                         
  -1  -4   4        249.15        228.15         9.21 o                         
   0  -4   4        224.98        188.38         7.34 o                         
   1  -4   4        470.15        480.99        11.88 o                         
   2  -4   4        560.43        570.17        12.53 o                         
   3  -4   4         67.62         59.86         6.01 o                         
   4  -4   4        475.30        523.82        13.88 o                         
   5  -4   4        553.03        536.62        15.43 o                         
   6  -4   4        576.62        574.19        19.10 o                         
   7  -4   4        489.03        498.80        21.47 o                         
   8  -4   4        134.06        136.86        16.72 o                         
   9  -4   4         59.41         58.85        16.27 o                         
  10  -4   4        157.85        141.49        19.55 o                         
  -9  -3   4        195.21        227.45        27.51 o                         
  -8  -3   4        106.11        112.31        22.02 o                         
  -7  -3   4        392.45        384.03        16.51 o                         
  -6  -3   4         73.85         84.35         9.57 o                         
  -5  -3   4         50.37         63.75        12.22 o                         
  -4  -3   4        968.97       1054.15        25.67 o                         
  -3  -3   4        325.89        287.36        12.15 o                         
  -2  -3   4       2046.93       1893.96        31.52 o                         
  -1  -3   4        148.19        126.53         7.54 o                         
   0  -3   4       5395.71       4945.31        67.41 o                         
   1  -3   4       1051.19       1048.38        17.73 o                         
   2  -3   4       1189.03       1186.78        20.12 o                         
   3  -3   4        140.37        141.29        13.39 o                         
   4  -3   4         83.83         91.85         8.80 o                         
   5  -3   4          0.10         -5.91         6.57 o                         
   6  -3   4         58.34         60.43         9.91 o                         
   7  -3   4          8.92         11.67        11.41 o                         
   8  -3   4        327.20        284.88        32.21 o                         
   9  -3   4        191.25        203.48        21.31 o                         
  10  -3   4        170.19        170.37        20.44 o                         
 -10  -2   4        230.59        264.18        43.87 o                         
  -9  -2   4        208.08        154.34        25.07 o                         
  -8  -2   4        228.00        244.16        16.18 o                         
  -7  -2   4       1129.66       1034.02        31.21 o                         
  -6  -2   4        473.41        418.42        21.24 o                         
  -5  -2   4        219.02        212.98        21.36 o                         
  -4  -2   4          3.03         25.54        11.21 o                         
  -3  -2   4        467.00        534.74        16.67 o                         
  -2  -2   4        161.57        174.96         9.06 o                         
  -1  -2   4        560.07        580.47        15.04 o                         
   0  -2   4        262.28        352.00        19.35 o                         
   1  -2   4       1510.37       1409.65        26.57 o                         
   2  -2   4        677.16        642.63        17.60 o                         
   3  -2   4       2479.52       2310.46        35.47 o                         
   4  -2   4        466.67        476.12        14.01 o                         
   5  -2   4        230.75        226.91        11.63 o                         
   6  -2   4        161.04        159.83        12.09 o                         
   7  -2   4        413.49        408.51        29.25 o                         
   8  -2   4         22.02         29.17        15.38 o                         
   9  -2   4        131.54        136.23        18.27 o                         
  10  -2   4        135.61        111.77        19.71 o                         
 -10  -1   4         52.36         52.31        22.69 o                         
  -9  -1   4        128.32        125.52        17.18 o                         
  -8  -1   4         28.73         22.16        11.76 o                         
  -7  -1   4       1564.39       1618.30       108.20 o                         
  -6  -1   4        769.47        793.27        28.37 o                         
  -5  -1   4        384.92        468.53        17.95 o                         
  -4  -1   4       1827.75       1622.87        33.85 o                         
  -3  -1   4        241.60        250.67        17.37 o                         
  -2  -1   4        757.23        616.03        18.80 o                         
  -1  -1   4       1057.39       1065.38        26.16 o                         
   0  -1   4        120.19         99.31         7.12 o                         
   1  -1   4       2605.48       2391.79        40.25 o                         
   2  -1   4       1079.84       1189.20        31.20 o                         
   3  -1   4        812.33        833.34        17.33 o                         
   4  -1   4       2188.45       2210.05        35.38 o                         
   5  -1   4        944.48        982.70        21.38 o                         
   6  -1   4         74.47         86.70        11.29 o                         
   7  -1   4          0.51          6.54        10.61 o                         
   8  -1   4          0.52          7.47        13.12 o                         
   9  -1   4          2.04          7.72        14.64 o                         
 -11   0   4         38.41         20.99        23.67 o                         
 -10   0   4         19.64         11.89        13.87 o                         
  -9   0   4         30.52         41.26        19.60 o                         
  -8   0   4          2.73          7.28        25.37 o                         
  -7   0   4        841.24        874.52        39.56 o                         
  -6   0   4       3164.92       3438.71        73.33 o                         
  -5   0   4       1094.67       1106.01        27.01 o                         
  -4   0   4       1340.47       1443.79        39.18 o                         
  -3   0   4        132.42         85.35        14.78 o                         
  -2   0   4        119.02        129.53         8.60 o                         
  -1   0   4        617.94        620.44        18.87 o                         
   0   0   4        322.82        330.24        12.30 o                         
   1   0   4         30.70         57.68        12.88 o                         
   2   0   4        336.05        329.64        15.76 o                         
   3   0   4       4105.29       4020.85        63.79 o                         
   4   0   4       2054.10       2190.50        39.17 o                         
   5   0   4       1321.94       1402.35        30.01 o                         
   6   0   4        561.67        501.52        23.48 o                         
   7   0   4        382.04        446.86        24.79 o                         
   8   0   4        114.58        129.27        23.45 o                         
   9   0   4         27.73         71.04        24.30 o                         
 -11   1   4         31.85         58.49        16.05 o                         
 -10   1   4          0.13          6.65        13.91 o                         
  -9   1   4         17.27         15.35        12.56 o                         
  -8   1   4          0.40         -9.44        15.96 o                         
  -7   1   4       1868.33       1898.68        48.83 o                         
  -6   1   4        531.49        520.14        19.83 o                         
  -5   1   4        739.76        761.74        25.17 o                         
  -4   1   4       4679.95       4844.19        84.28 o                         
  -3   1   4        268.94        265.67        15.46 o                         
  -2   1   4       4148.58       4193.22        91.06 o                         
  -1   1   4        826.70        789.54        23.68 o                         
   0   1   4        216.57        208.27         9.65 o                         
   1   1   4       1356.72       1384.98        30.26 o                         
   2   1   4        519.99        533.04        14.96 o                         
   3   1   4        759.45        760.84        18.67 o                         
   4   1   4        987.91       1036.89        26.83 o                         
   5   1   4       1145.73       1193.05        30.32 o                         
   6   1   4        278.63        344.87        33.16 o                         
   7   1   4         39.59         45.71        12.99 o                         
   8   1   4         35.33         46.01        21.75 o                         
   9   1   4         10.89         26.66        22.14 o                         
 -11   2   4         71.10        105.51        17.90 o                         
 -10   2   4         68.22         85.72        16.22 o                         
  -9   2   4         10.89         22.20        18.04 o                         
  -8   2   4        280.83        248.07        49.52 o                         
  -7   2   4        284.63        257.21        19.49 o                         
  -6   2   4        121.30        148.95        12.17 o                         
  -5   2   4        185.91        259.95        15.14 o                         
  -4   2   4       2003.00       2014.21        74.47 o                         
  -3   2   4       3800.61       3852.02        67.37 o                         
  -2   2   4        436.55        420.04        22.62 o                         
  -1   2   4        780.84        658.87        16.69 o                         
   0   2   4        243.68        216.22        10.15 o                         
   1   2   4         87.03         96.86         8.71 o                         
   2   2   4        757.95        795.26        28.35 o                         
   3   2   4        202.15        231.07        13.36 o                         
   4   2   4         16.64         25.33         8.85 o                         
   5   2   4         35.38         34.53        10.43 o                         
   6   2   4         78.82         68.51        12.91 o                         
   7   2   4         95.84         92.62        22.06 o                         
   8   2   4         54.16         68.22        23.34 o                         
 -11   3   4        185.37        210.93        21.23 o                         
 -10   3   4         31.07         17.47        18.82 o                         
  -9   3   4         14.49         21.88        17.18 o                         
  -8   3   4        317.89        341.14        21.41 o                         
  -7   3   4          0.66          4.30        11.12 o                         
  -6   3   4         65.41         70.57         9.96 o                         
  -5   3   4          5.21         -0.45         7.24 o                         
  -4   3   4       1569.54       1726.45        34.65 o                         
  -3   3   4        120.50        125.71         9.00 o                         
  -2   3   4       1109.60       1068.99        33.31 o                         
  -1   3   4         47.34         51.37         6.95 o                         
   0   3   4         15.80         34.65         7.06 o                         
   1   3   4       1938.72       1897.21        38.15 o                         
   2   3   4        600.97        626.03        20.56 o                         
   3   3   4        449.04        418.70        32.21 o                         
   4   3   4        315.63        329.07        15.71 o                         
   5   3   4         65.69         95.98        12.61 o                         
   6   3   4        269.28        255.21        30.26 o                         
   7   3   4         80.09         97.23        29.65 o                         
 -11   4   4          6.95          1.48        14.37 o                         
 -10   4   4        109.49         90.69        20.21 o                         
  -9   4   4        243.08        235.20        23.66 o                         
  -8   4   4        424.57        397.69        34.37 o                         
  -7   4   4        224.54        272.60        17.62 o                         
  -6   4   4         20.84         31.25         8.81 o                         
  -5   4   4        653.03        630.44        20.08 o                         
  -4   4   4         23.22         15.65         7.07 o                         
  -3   4   4         28.18         26.08         6.86 o                         
  -2   4   4        575.39        562.20        15.68 o                         
  -1   4   4        556.78        443.85        15.17 o                         
   0   4   4        596.19        614.30        17.34 o                         
   1   4   4        632.50        649.76        18.95 o                         
   2   4   4        133.30        152.39        13.86 o                         
   3   4   4        634.98        679.61        21.19 o                         
   4   4   4         22.41         27.59         9.00 o                         
   5   4   4         30.86         14.70        16.57 o                         
   6   4   4         12.71         16.37        18.00 o                         
   7   4   4         27.74         14.29        19.64 o                         
 -11   5   4        149.87        135.06        22.13 o                         
 -10   5   4        199.08        185.88        22.86 o                         
  -9   5   4        337.21        304.99        20.48 o                         
  -8   5   4        551.48        564.83        25.41 o                         
  -7   5   4        197.18        212.56        15.77 o                         
  -6   5   4        353.42        355.87        17.47 o                         
  -5   5   4        232.89        274.78        12.80 o                         
  -4   5   4          9.24         10.16         6.70 o                         
  -3   5   4        148.24        162.64        10.73 o                         
  -2   5   4       1080.64       1056.56        34.06 o                         
  -1   5   4         90.80         78.14         7.93 o                         
   0   5   4        459.14        437.79        15.46 o                         
   1   5   4        861.79        787.16        25.23 o                         
   2   5   4       1165.31       1165.09        33.40 o                         
   3   5   4        391.28        404.51        18.18 o                         
   4   5   4         96.74         87.56        10.30 o                         
   5   5   4         15.45          2.08         8.93 o                         
   6   5   4          0.97         -0.92        26.29 o                         
 -11   6   4         29.57         33.31        17.93 o                         
 -10   6   4        136.90        133.74        20.63 o                         
  -9   6   4        181.09        154.44        15.98 o                         
  -8   6   4        169.77        144.29        14.57 o                         
  -7   6   4        124.96        114.88        12.97 o                         
  -6   6   4        141.69        132.01        12.41 o                         
  -5   6   4        406.87        395.61        22.41 o                         
  -4   6   4         32.96         24.66         6.76 o                         
  -3   6   4        216.34        253.65        12.89 o                         
  -2   6   4        474.57        490.47        19.71 o                         
  -1   6   4         91.96         79.42         8.04 o                         
   0   6   4        168.23        161.00        11.48 o                         
   1   6   4        477.06        475.42        21.20 o                         
   2   6   4         77.07        103.01        33.64 o                         
   3   6   4        345.67        343.77        18.80 o                         
   4   6   4         76.88         83.08        10.98 o                         
   5   6   4         12.20          8.25        25.37 o                         
 -11   7   4         14.72         32.75        18.48 o                         
 -10   7   4         10.47         13.76        25.37 o                         
  -9   7   4          8.71         19.93        11.75 o                         
  -8   7   4         71.81         64.88        11.91 o                         
  -7   7   4         55.10         44.51        10.49 o                         
  -6   7   4         38.13         37.09         9.64 o                         
  -5   7   4        229.87        243.91        13.73 o                         
  -4   7   4        301.39        331.40        12.66 o                         
  -3   7   4          5.01          4.93         7.46 o                         
  -2   7   4         50.36         50.60         8.60 o                         
  -1   7   4         59.00         66.98         7.76 o                         
   0   7   4         63.41         76.22        14.10 o                         
   1   7   4         50.16         39.62        10.25 o                         
   2   7   4          0.91          2.08         9.88 o                         
   3   7   4        148.38        132.67        29.96 o                         
   4   7   4        115.18        121.06        31.49 o                         
 -10   8   4          8.24        -10.70        24.15 o                         
  -9   8   4          0.22         34.24        24.15 o                         
  -8   8   4          8.08        -29.19        29.19 o                         
  -7   8   4          0.45          9.24        12.05 o                         
  -6   8   4         66.87         55.20         9.19 o                         
  -5   8   4        131.32        130.62         8.60 o                         
  -4   8   4        237.77        240.28         9.85 o                         
  -3   8   4        188.08        209.86         8.98 o                         
  -2   8   4         39.22         42.12         6.06 o                         
  -1   8   4         42.32         52.97         8.55 o                         
   0   8   4        365.30        380.27        33.63 o                         
   1   8   4          5.50         16.81        20.79 o                         
   2   8   4          0.19         20.79        23.54 o                         
   3   8   4        112.99        116.17        31.79 o                         
  -9   9   4          1.84          8.56        22.93 o                         
  -8   9   4          0.71          2.45        20.18 o                         
  -7   9   4         63.75         68.78        21.70 o                         
  -6   9   4         62.70         83.81        13.79 o                         
  -5   9   4        131.74        136.41        14.68 o                         
  -4   9   4        235.59        289.28        18.28 o                         
  -3   9   4        101.13        116.76        16.05 o                         
  -2   9   4        173.99        201.58        16.70 o                         
  -1   9   4        325.57        303.23        30.88 o                         
   0   9   4         25.15         32.40        21.40 o                         
  -8  10   4          2.77         19.56        21.40 o                         
  -7  10   4          8.64         37.60        19.87 o                         
  -6  10   4          2.94          7.64        17.73 o                         
  -5  10   4         33.85         55.64        18.95 o                         
  -4  10   4         14.37          1.22        15.90 o                         
  -3  10   4         69.14         82.85        20.79 o                         
  -2  10   4         28.86         62.67        20.79 o                         
  -1  10   4        109.48        112.19        24.15 o                         
   0  10   4         48.15         20.18        22.01 o                         
  -6  11   4         15.17         13.76        18.04 o                         
  -5  11   4          0.08         16.81        16.51 o                         
  -4  11   4          9.93         -4.89        16.51 o                         
  -3  11   4         15.77         36.68        18.95 o                         
   1 -12   5         33.21          2.75        18.04 o                         
   2 -12   5         21.04         43.10        21.40 o                         
   3 -12   5         47.01         87.13        24.46 o                         
   4 -12   5         21.67         48.00        23.54 o                         
   5 -12   5          5.26        -15.90        23.23 o                         
  -1 -11   5         19.07          7.34        15.29 o                         
   0 -11   5          1.03         -1.71         9.16 o                         
   1 -11   5         11.61         36.07        19.26 o                         
   2 -11   5         65.96         78.57        23.54 o                         
   3 -11   5         54.01         57.78        23.23 o                         
   4 -11   5        158.65        127.17        28.12 o                         
   5 -11   5         59.79         69.61        22.32 o                         
   6 -11   5        120.84        138.18        16.76 o                         
   7 -11   5         17.89         12.57        23.54 o                         
  -3 -10   5         29.69         44.63        22.32 o                         
  -2 -10   5        129.90        154.04        23.84 o                         
  -1 -10   5         82.19         89.88        18.04 o                         
   0 -10   5        100.87        102.79         9.52 o                         
   1 -10   5          1.69         -6.95         6.95 o                         
   2 -10   5         58.72         49.52        20.79 o                         
   3 -10   5        191.13        186.45        28.12 o                         
   4 -10   5        346.82        332.94        15.15 o                         
   5 -10   5         48.47         58.62         9.94 o                         
   6 -10   5         90.69         97.70        17.12 o                         
   7 -10   5         97.11         59.75        17.31 o                         
   8 -10   5         13.53         10.74        16.45 o                         
  -4  -9   5         47.01         64.50        23.84 o                         
  -3  -9   5         94.61        102.72        22.93 o                         
  -2  -9   5        120.27        111.91        14.78 o                         
  -1  -9   5        306.93        336.74        19.11 o                         
   0  -9   5         92.34        107.71         9.60 o                         
   1  -9   5          5.68         11.27         9.45 o                         
   2  -9   5          0.02          1.93         8.38 o                         
   3  -9   5         66.38         65.23        12.35 o                         
   4  -9   5          6.27         -2.00         8.83 o                         
   5  -9   5        190.42        217.10        22.61 o                         
   6  -9   5        124.96        107.42        13.12 o                         
   7  -9   5         77.03         66.43        17.15 o                         
   8  -9   5         17.17         39.49        16.14 o                         
   9  -9   5          9.09         11.57        17.29 o                         
  -5  -8   5         17.29          5.20        22.93 o                         
  -4  -8   5          1.89        -19.56        19.56 o                         
  -3  -8   5         28.20         53.54        14.26 o                         
  -2  -8   5         87.67         99.97         9.44 o                         
  -1  -8   5         39.15         49.15        18.65 o                         
   0  -8   5        319.13        337.84        14.98 o                         
   1  -8   5        237.90        243.74        11.93 o                         
   2  -8   5        170.16        159.35        10.24 o                         
   3  -8   5        244.49        225.21        12.60 o                         
   4  -8   5         14.86         -5.56        10.68 o                         
   5  -8   5          4.14          8.22         6.07 o                         
   6  -8   5         63.00         71.54        12.64 o                         
   7  -8   5        106.81         97.02        11.47 o                         
   8  -8   5          3.88         -9.33        20.48 o                         
   9  -8   5         24.61         12.42        16.51 o                         
  -6  -7   5         48.93         48.00        26.29 o                         
  -5  -7   5          3.16         -8.89        35.61 o                         
  -4  -7   5         30.58         19.48        10.46 o                         
  -3  -7   5          2.81         15.07         9.19 o                         
  -2  -7   5         33.05         38.87         6.86 o                         
  -1  -7   5        183.92        200.92         9.04 o                         
   0  -7   5        151.80        149.44        10.17 o                         
   1  -7   5        668.62        670.12        17.78 o                         
   2  -7   5        976.00       1029.99        23.62 o                         
   3  -7   5        215.68        227.38         8.24 o                         
   4  -7   5          2.79         -3.74         5.75 o                         
   5  -7   5         22.00         29.77         8.14 o                         
   6  -7   5        184.47        197.98        13.26 o                         
   7  -7   5         61.22         64.53        11.34 o                         
   8  -7   5         93.51         81.12        12.42 o                         
   9  -7   5        100.71        107.88        39.28 o                         
  -7  -6   5         75.53         75.81        29.35 o                         
  -6  -6   5        201.32        196.81        17.58 o                         
  -5  -6   5         10.74         18.71        11.40 o                         
  -4  -6   5         26.44          6.89        10.80 o                         
  -3  -6   5         26.85         23.91         9.79 o                         
  -2  -6   5        148.95        164.09         8.31 o                         
  -1  -6   5         53.39         58.58         6.75 o                         
   0  -6   5        425.78        420.58        10.83 o                         
   1  -6   5        678.96        643.78        12.81 o                         
   2  -6   5        571.24        540.88        13.15 o                         
   3  -6   5       1433.94       1507.80        27.89 o                         
   4  -6   5        418.42        394.93        12.51 o                         
   5  -6   5         45.18         50.98         8.81 o                         
   6  -6   5          5.46         17.07        10.63 o                         
   7  -6   5         50.72         43.23        11.29 o                         
   8  -6   5         27.57         34.94        11.63 o                         
   9  -6   5         38.22         36.56        14.71 o                         
  10  -6   5         16.49         30.74        19.30 o                         
  -8  -5   5        136.26        141.52        44.31 o                         
  -7  -5   5        104.49         75.53        19.35 o                         
  -6  -5   5        173.43        171.32        17.18 o                         
  -5  -5   5        273.24        293.30        30.95 o                         
  -4  -5   5         81.21         97.29         7.43 o                         
  -3  -5   5         44.44         39.50         6.95 o                         
  -2  -5   5         35.11         47.06         6.27 o                         
  -1  -5   5        431.31        412.96        11.75 o                         
   0  -5   5        286.21        281.76         9.71 o                         
   1  -5   5       1074.34       1156.04        21.71 o                         
   2  -5   5       3296.04       3410.44        48.91 o                         
   3  -5   5       1851.16       1793.82        29.04 o                         
   4  -5   5       1084.50       1102.98        21.37 o                         
   5  -5   5        395.58        362.43        14.53 o                         
   6  -5   5         20.61         17.93        11.93 o                         
   7  -5   5         11.45         12.29        12.55 o                         
   8  -5   5          0.01          5.56        12.99 o                         
   9  -5   5          0.73         -8.17        15.58 o                         
  10  -5   5         55.70         61.57        17.86 o                         
  -9  -4   5         61.72         67.06        21.88 o                         
  -8  -4   5         92.99         81.00        21.18 o                         
  -7  -4   5          9.09          4.38        16.31 o                         
  -6  -4   5        884.61        889.42        41.05 o                         
  -5  -4   5        155.22        148.54        17.24 o                         
  -4  -4   5          3.16          0.54         5.65 o                         
  -3  -4   5        461.34        379.89        14.28 o                         
  -2  -4   5        254.54        241.71         9.46 o                         
  -1  -4   5         68.42         64.22         6.19 o                         
   0  -4   5         13.01         11.57         5.31 o                         
   1  -4   5        470.77        472.83        14.17 o                         
   2  -4   5        451.34        441.34        14.37 o                         
   3  -4   5        253.75        227.66        14.64 o                         
   4  -4   5       1061.59        999.39        20.13 o                         
   5  -4   5        757.50        738.09        20.47 o                         
   6  -4   5        182.22        185.41        12.43 o                         
   7  -4   5         92.38        104.88        11.68 o                         
   8  -4   5         17.38         16.18        13.62 o                         
   9  -4   5         11.12         -1.31        14.36 o                         
  10  -4   5          3.39         10.72        16.14 o                         
  -9  -3   5          1.12         -0.95        21.25 o                         
  -8  -3   5         20.75          9.42        15.22 o                         
  -7  -3   5         11.46          4.75         8.77 o                         
  -6  -3   5        642.31        652.09        27.58 o                         
  -5  -3   5        473.47        429.31        20.74 o                         
  -4  -3   5         93.90         62.20         9.48 o                         
  -3  -3   5        562.47        616.44        21.68 o                         
  -2  -3   5         81.09         80.39         9.26 o                         
  -1  -3   5        434.87        410.52        11.92 o                         
   0  -3   5       1521.15       1476.00        25.96 o                         
   1  -3   5        330.05        333.09        10.42 o                         
   2  -3   5          2.42         -0.30         5.45 o                         
   3  -3   5        766.38        824.04        17.39 o                         
   4  -3   5       2557.46       2535.64        39.80 o                         
   5  -3   5        972.96       1061.32        24.81 o                         
   6  -3   5        667.55        691.26        21.50 o                         
   7  -3   5         27.66         25.70        14.61 o                         
   8  -3   5         72.78         69.13        17.43 o                         
   9  -3   5          0.33        -16.56        21.41 o                         
 -10  -2   5        138.32        151.00        26.69 o                         
  -9  -2   5          5.70          4.15        25.03 o                         
  -8  -2   5         17.54         34.40        11.44 o                         
  -7  -2   5         29.38         28.55        17.47 o                         
  -6  -2   5        760.83        748.30        29.18 o                         
  -5  -2   5        425.04        485.22        19.12 o                         
  -4  -2   5        597.46        647.94        19.81 o                         
  -3  -2   5       3864.28       3757.52       107.26 o                         
  -2  -2   5        542.62        485.95        15.64 o                         
  -1  -2   5         64.19         79.36         7.58 o                         
   0  -2   5       2299.66       2223.69        36.46 o                         
   1  -2   5       2373.85       2402.18        39.37 o                         
   2  -2   5        103.81         86.82         7.93 o                         
   3  -2   5          7.09          5.55         5.76 o                         
   4  -2   5        372.89        393.42        18.06 o                         
   5  -2   5        995.30       1024.03        24.54 o                         
   6  -2   5        136.42        136.61        13.17 o                         
   7  -2   5        282.30        343.92        18.68 o                         
   8  -2   5        134.86        144.43        17.90 o                         
   9  -2   5         99.56        110.42        19.83 o                         
 -10  -1   5         97.53        120.02        24.88 o                         
  -9  -1   5         93.26        107.46        15.11 o                         
  -8  -1   5          1.32        -16.75        16.75 o                         
  -7  -1   5        206.99        220.56        23.83 o                         
  -6  -1   5       1066.51       1083.24        56.11 o                         
  -5  -1   5         83.61        109.50        11.40 o                         
  -4  -1   5        658.43        622.76        19.40 o                         
  -3  -1   5       2314.01       2526.77        47.38 o                         
  -2  -1   5        251.30        297.68        14.34 o                         
  -1  -1   5       4554.03       4523.26        77.86 o                         
   0  -1   5       2539.92       2576.42        54.22 o                         
   1  -1   5        963.15        979.08        20.01 o                         
   2  -1   5       1704.56       1749.77        31.48 o                         
   3  -1   5        692.68        662.59        17.89 o                         
   4  -1   5          0.50         -2.49         7.33 o                         
   5  -1   5         31.49         41.11        10.35 o                         
   6  -1   5        465.08        457.01        23.49 o                         
   7  -1   5        616.01        585.89        29.67 o                         
   8  -1   5        169.31        233.99        27.88 o                         
   9  -1   5         76.42        105.22        25.38 o                         
 -10   0   5        298.93        287.39        21.23 o                         
  -9   0   5        219.88        182.75        24.08 o                         
  -8   0   5        151.66        162.75        22.91 o                         
  -7   0   5        657.73        548.89        58.39 o                         
  -6   0   5        274.64        259.20        22.68 o                         
  -5   0   5        406.61        436.71        17.78 o                         
  -4   0   5         84.07        119.53        12.53 o                         
  -3   0   5       2195.32       2422.75        45.74 o                         
  -2   0   5       1941.56       1763.08        34.54 o                         
  -1   0   5        424.62        448.33        14.65 o                         
   0   0   5        471.74        455.10        14.92 o                         
   1   0   5        922.28        833.55        30.36 o                         
   2   0   5       2848.65       3238.61        52.66 o                         
   3   0   5       1380.24       1502.94        31.01 o                         
   4   0   5        595.92        591.86        24.65 o                         
   5   0   5        160.22        156.11        15.38 o                         
   6   0   5          3.30          7.60        12.89 o                         
   7   0   5        218.25        215.59        18.38 o                         
   8   0   5        118.31        146.85        25.01 o                         
   9   0   5         84.20         99.78        24.40 o                         
 -11   1   5         69.34         46.13        19.45 o                         
 -10   1   5        245.60        226.88        20.00 o                         
  -9   1   5        345.40        345.30        32.40 o                         
  -8   1   5        418.16        422.56        61.89 o                         
  -7   1   5       1131.48       1156.52        36.22 o                         
  -6   1   5        594.66        608.64        21.47 o                         
  -5   1   5        208.65        242.39        22.68 o                         
  -4   1   5        161.33        152.72        18.26 o                         
  -3   1   5       2915.44       3317.26        82.15 o                         
  -2   1   5          5.86         27.04         7.28 o                         
  -1   1   5        878.65        891.93        20.97 o                         
   0   1   5        407.25        504.54        16.11 o                         
   1   1   5        417.83        377.33        24.67 o                         
   2   1   5       2909.09       2922.62        55.44 o                         
   3   1   5        960.93        949.01        22.34 o                         
   4   1   5       1314.13       1254.08        30.53 o                         
   5   1   5         53.93         56.09        13.02 o                         
   6   1   5         44.81         49.13        12.79 o                         
   7   1   5        107.71         90.86        20.48 o                         
   8   1   5         86.65         88.65        24.08 o                         
 -11   2   5         12.64          7.16        14.83 o                         
 -10   2   5         17.87         45.46        20.43 o                         
  -9   2   5         98.30         69.23        19.02 o                         
  -8   2   5        279.07        238.56        24.52 o                         
  -7   2   5        385.73        421.43        22.23 o                         
  -6   2   5        188.74        169.57        12.64 o                         
  -5   2   5        237.80        184.40        16.90 o                         
  -4   2   5         99.36        126.80        10.15 o                         
  -3   2   5        359.20        363.39        14.71 o                         
  -2   2   5         62.37         71.67         8.14 o                         
  -1   2   5        887.74        885.88        21.23 o                         
   0   2   5        333.70        399.19        15.16 o                         
   1   2   5       1518.37       1437.03        30.79 o                         
   2   2   5       1240.06       1224.13        28.69 o                         
   3   2   5        593.20        650.77        29.65 o                         
   4   2   5        161.92        148.00        13.51 o                         
   5   2   5        415.71        386.08        32.71 o                         
   6   2   5         26.41         16.06        14.67 o                         
   7   2   5         17.62         10.54        12.50 o                         
   8   2   5          2.66         -0.62        20.32 o                         
 -11   3   5         33.53         43.49        26.39 o                         
 -10   3   5         24.77         28.84        19.41 o                         
  -9   3   5        205.48        191.69        23.49 o                         
  -8   3   5         38.94         53.54        13.99 o                         
  -7   3   5        242.96        222.70        26.56 o                         
  -6   3   5        226.84        228.59        27.30 o                         
  -5   3   5        834.63        868.00        23.47 o                         
  -4   3   5       2425.25       2440.16        46.46 o                         
  -3   3   5        588.41        534.89        18.22 o                         
  -2   3   5        116.33        105.19         9.49 o                         
  -1   3   5        724.98        769.26        32.16 o                         
   0   3   5         56.29         71.95         8.52 o                         
   1   3   5         14.33          8.93         7.78 o                         
   2   3   5        190.37        206.21        15.03 o                         
   3   3   5         47.70         49.81         9.92 o                         
   4   3   5       1043.98       1094.50        29.09 o                         
   5   3   5        319.82        345.27        22.01 o                         
   6   3   5        259.24        257.07        18.13 o                         
   7   3   5        192.52        251.58        28.49 o                         
 -11   4   5          0.97         10.55        19.24 o                         
 -10   4   5         42.58         44.03        18.67 o                         
  -9   4   5          1.32         -9.95        16.20 o                         
  -8   4   5          3.01         -5.26        11.85 o                         
  -7   4   5          0.79          3.56        11.33 o                         
  -6   4   5         96.17        114.34        12.97 o                         
  -5   4   5        521.83        473.96        17.43 o                         
  -4   4   5        952.05        968.51        23.52 o                         
  -3   4   5        573.27        545.86        16.72 o                         
  -2   4   5        909.34        881.38        21.45 o                         
  -1   4   5        268.24        270.52        12.15 o                         
   0   4   5        905.78        908.68        22.98 o                         
   1   4   5        152.49        128.85        15.37 o                         
   2   4   5         51.50         58.66        16.42 o                         
   3   4   5        128.03        128.15        11.99 o                         
   4   4   5        288.60        298.06        15.41 o                         
   5   4   5        331.39        319.64        18.95 o                         
   6   4   5        126.76        101.18        21.93 o                         
 -11   5   5        131.49        118.91        23.01 o                         
 -10   5   5        104.26         88.23        21.25 o                         
  -9   5   5         62.77         68.43        15.55 o                         
  -8   5   5         72.11         87.80        14.09 o                         
  -7   5   5          5.62         -6.54        10.68 o                         
  -6   5   5         47.88         60.83        11.44 o                         
  -5   5   5        222.87        244.99        12.72 o                         
  -4   5   5        897.26        911.32        24.58 o                         
  -3   5   5       2376.67       2295.35        43.78 o                         
  -2   5   5        453.04        491.33        24.44 o                         
  -1   5   5        502.05        498.01        16.83 o                         
   0   5   5        731.92        743.21        27.13 o                         
   1   5   5        142.48        141.83        13.43 o                         
   2   5   5         10.24         -1.81        10.96 o                         
   3   5   5         53.37         38.32        10.81 o                         
   4   5   5        171.86        190.97        13.62 o                         
   5   5   5         73.57         75.08        19.49 o                         
 -11   6   5        128.38        131.15        31.49 o                         
 -10   6   5         65.51         45.36        18.00 o                         
  -9   6   5         38.81         23.21        12.66 o                         
  -8   6   5          9.34         17.43        14.91 o                         
  -7   6   5          1.38          6.43        10.28 o                         
  -6   6   5         76.42         74.91        15.78 o                         
  -5   6   5         91.28        100.31        11.39 o                         
  -4   6   5        228.61        237.70        14.06 o                         
  -3   6   5        340.26        359.89        16.93 o                         
  -2   6   5        387.15        370.98        14.36 o                         
  -1   6   5        194.13        192.87        13.16 o                         
   0   6   5        204.55        185.19        13.98 o                         
   1   6   5        170.24        181.46        14.59 o                         
   2   6   5          1.00         -2.41        10.60 o                         
   3   6   5         62.98         61.54        10.40 o                         
   4   6   5         17.11         15.29        25.37 o                         
   5   6   5         28.93          1.83        26.29 o                         
 -10   7   5         30.45         27.82        25.68 o                         
  -9   7   5         17.22         26.29        24.15 o                         
  -8   7   5          7.34          2.52        15.94 o                         
  -7   7   5         23.42         16.93        12.71 o                         
  -6   7   5         31.42         35.04        10.42 o                         
  -5   7   5          0.71          3.72        10.44 o                         
  -4   7   5         19.29         27.67        12.67 o                         
  -3   7   5          8.85          1.90         6.22 o                         
  -2   7   5        112.44         99.28        19.11 o                         
  -1   7   5        149.97        145.35        12.21 o                         
   0   7   5        626.15        624.70        23.43 o                         
   1   7   5         10.38         18.88        10.68 o                         
   2   7   5         10.53         29.04        23.54 o                         
   3   7   5         45.95         53.80        27.21 o                         
 -10   8   5         31.65         66.34        28.12 o                         
  -9   8   5         75.11        101.80        27.82 o                         
  -8   8   5        148.60        124.12        26.90 o                         
  -7   8   5         66.48         74.09        24.76 o                         
  -6   8   5         69.48         79.91        14.75 o                         
  -5   8   5        386.57        407.48        19.60 o                         
  -4   8   5         77.81         81.58        15.55 o                         
  -3   8   5          6.11         -5.39        12.23 o                         
  -2   8   5          5.15          5.56         8.57 o                         
  -1   8   5         35.90         18.28        12.84 o                         
   0   8   5         16.43         22.01        21.40 o                         
   1   8   5         67.18         42.19        24.15 o                         
   2   8   5          8.24          3.06        25.07 o                         
  -9   9   5         43.95         10.09        23.23 o                         
  -8   9   5         36.63          2.45        21.40 o                         
  -7   9   5        146.07        143.68        25.98 o                         
  -6   9   5        130.89        141.54        24.46 o                         
  -5   9   5         28.79         71.53        21.70 o                         
  -4   9   5         63.42         82.80        13.93 o                         
  -3   9   5         49.09         66.64        20.79 o                         
  -2   9   5          7.13         31.79        20.18 o                         
  -1   9   5          7.03         -9.48        19.87 o                         
   0   9   5         48.72         38.52        23.54 o                         
   1   9   5         75.56         39.44        25.98 o                         
  -8  10   5         58.40         47.69        23.84 o                         
  -7  10   5          4.87         11.62        20.79 o                         
  -6  10   5         38.40         57.17        21.70 o                         
  -5  10   5         29.07        -12.23        18.34 o                         
  -4  10   5         16.16          1.83        18.95 o                         
  -3  10   5         30.55         29.04        19.56 o                         
  -2  10   5         38.30         21.40        20.79 o                         
  -1  10   5          0.53          7.03        20.48 o                         
   2 -12   6          0.61         46.16        22.01 o                         
   3 -12   6         11.75         11.31        21.70 o                         
   4 -12   6          1.19        -18.34        22.62 o                         
   5 -12   6         13.73        -16.20        25.07 o                         
  -1 -11   6         71.07         69.39        18.34 o                         
   0 -11   6        111.60        102.15        20.94 o                         
   1 -11   6         76.26         89.28         8.26 o                         
   2 -11   6         41.55         31.49        21.09 o                         
   3 -11   6         37.50         67.87        24.46 o                         
   4 -11   6         18.83         14.04         7.64 o                         
   5 -11   6          3.78         23.07        12.26 o                         
   6 -11   6          0.71         -0.16        14.13 o                         
   7 -11   6         31.04         12.28        15.78 o                         
  -3 -10   6          1.92         17.12        20.48 o                         
  -2 -10   6          5.37        -10.39        18.34 o                         
  -1 -10   6         85.17         48.61        17.43 o                         
   0 -10   6         69.01         73.55         9.66 o                         
   1 -10   6        104.41        117.84        16.17 o                         
   2 -10   6        162.30        176.24        10.60 o                         
   3 -10   6        184.76        183.25        11.25 o                         
   4 -10   6        231.15        231.34        22.90 o                         
   5 -10   6          5.48         -3.66         9.28 o                         
   6 -10   6          0.02          3.71        21.40 o                         
   7 -10   6          6.89         14.30        16.27 o                         
   8 -10   6         20.99          7.38        16.73 o                         
  -4  -9   6          9.81         25.98        22.62 o                         
  -3  -9   6         14.26         20.79        19.87 o                         
  -2  -9   6          1.13         -9.32        11.02 o                         
  -1  -9   6         20.62         24.66        10.90 o                         
   0  -9   6        270.78        293.71        14.28 o                         
   1  -9   6        225.77        233.35        12.47 o                         
   2  -9   6        207.61        207.33        11.99 o                         
   3  -9   6        506.17        548.68        19.71 o                         
   4  -9   6        144.39        132.16        11.92 o                         
   5  -9   6         23.90         26.35        10.23 o                         
   6  -9   6          0.70         -1.79        12.55 o                         
   7  -9   6          5.28         -7.08        17.73 o                         
   8  -9   6          0.13         -9.95        15.11 o                         
  -5  -8   6        104.45        138.79        28.74 o                         
  -4  -8   6         52.25         29.04        22.01 o                         
  -3  -8   6         65.59         41.28        13.71 o                         
  -2  -8   6        109.99        109.92        10.20 o                         
  -1  -8   6          0.28         -1.83         5.04 o                         
   0  -8   6         19.09         23.07         8.50 o                         
   1  -8   6         13.12          8.78         8.35 o                         
   2  -8   6        174.73        186.17        24.77 o                         
   3  -8   6        159.80        143.08        12.20 o                         
   4  -8   6         92.40         89.18        10.40 o                         
   5  -8   6         59.34         54.57        11.47 o                         
   6  -8   6        116.17        104.87        11.07 o                         
   7  -8   6         70.84         76.13        14.14 o                         
   8  -8   6         14.46         33.84        17.18 o                         
   9  -8   6         11.77         27.36        18.58 o                         
  -6  -7   6          1.44          7.34        25.68 o                         
  -5  -7   6        122.45        123.81        27.82 o                         
  -4  -7   6        339.07        336.22        18.52 o                         
  -3  -7   6        563.70        547.47        21.81 o                         
  -2  -7   6        799.09        791.84        20.50 o                         
  -1  -7   6         98.42        101.99         9.30 o                         
   0  -7   6        108.54        115.26         6.39 o                         
   1  -7   6         46.37         51.05         5.32 o                         
   2  -7   6        262.09        238.53         8.69 o                         
   3  -7   6        407.96        395.45        12.19 o                         
   4  -7   6        514.76        505.19        16.26 o                         
   5  -7   6        414.51        403.92        15.32 o                         
   6  -7   6        247.30        253.77        23.21 o                         
   7  -7   6         83.31         94.67        12.63 o                         
   8  -7   6         84.16         90.63        16.10 o                         
   9  -7   6         20.19          1.88        17.01 o                         
  -7  -6   6          5.03        -23.23        23.23 o                         
  -6  -6   6         84.87         91.99        15.28 o                         
  -5  -6   6        402.93        389.70        20.85 o                         
  -4  -6   6        279.25        278.38        17.87 o                         
  -3  -6   6        340.24        352.62        20.52 o                         
  -2  -6   6       1307.18       1319.79        25.26 o                         
  -1  -6   6        327.12        300.40        11.69 o                         
   0  -6   6        572.33        568.97        14.62 o                         
   1  -6   6       1063.12       1082.19        21.60 o                         
   2  -6   6         52.67         78.15         7.75 o                         
   3  -6   6         50.87         67.59         6.85 o                         
   4  -6   6         38.10         31.60         7.05 o                         
   5  -6   6        140.90        135.81        10.73 o                         
   6  -6   6         58.18         54.94        11.28 o                         
   7  -6   6         85.35         78.05        12.62 o                         
   8  -6   6         48.95         36.74        13.91 o                         
   9  -6   6         48.86         28.94        15.22 o                         
  -8  -5   6         19.37         13.80        18.58 o                         
  -7  -5   6         24.06         37.24        18.19 o                         
  -6  -5   6         17.25         26.60        21.90 o                         
  -5  -5   6         51.88         46.29         7.39 o                         
  -4  -5   6        105.18         98.44         9.12 o                         
  -3  -5   6        740.47        668.43        20.77 o                         
  -2  -5   6        872.32        911.05        19.67 o                         
  -1  -5   6       1055.51       1203.10        24.31 o                         
   0  -5   6        905.49        963.17        29.10 o                         
   1  -5   6       2597.50       2490.36        37.45 o                         
   2  -5   6        593.52        618.79        14.61 o                         
   3  -5   6         23.35         20.51         6.34 o                         
   4  -5   6        114.29        124.19         8.90 o                         
   5  -5   6        168.42        166.98        11.58 o                         
   6  -5   6        281.46        290.04        15.16 o                         
   7  -5   6        176.62        157.46        14.78 o                         
   8  -5   6        111.87        111.82        16.80 o                         
   9  -5   6         68.83         71.41        16.47 o                         
  -9  -4   6         51.65         46.77        21.18 o                         
  -8  -4   6         19.30         47.48        19.18 o                         
  -7  -4   6         22.84          9.39         8.95 o                         
  -6  -4   6        370.67        331.55        20.86 o                         
  -5  -4   6         19.58         28.84        12.10 o                         
  -4  -4   6        111.93         96.85         9.66 o                         
  -3  -4   6         11.18          1.76         6.72 o                         
  -2  -4   6       1685.66       1697.04        30.17 o                         
  -1  -4   6        216.71        198.18         9.05 o                         
   0  -4   6        869.67        813.08        20.27 o                         
   1  -4   6        554.48        516.38        13.11 o                         
   2  -4   6        526.00        533.75        18.07 o                         
   3  -4   6         21.42         20.79         7.09 o                         
   4  -4   6          8.86          9.21         6.87 o                         
   5  -4   6         60.47         60.07         9.77 o                         
   6  -4   6        123.30        123.18        11.79 o                         
   7  -4   6         13.95          6.11        13.24 o                         
   8  -4   6        129.44        126.65        21.31 o                         
   9  -4   6         13.28         28.71        17.52 o                         
  -9  -3   6         52.10         24.98        29.81 o                         
  -8  -3   6         13.81          9.38         9.83 o                         
  -7  -3   6         76.60         89.25        18.79 o                         
  -6  -3   6        784.60        775.57        30.36 o                         
  -5  -3   6        282.56        334.95        23.15 o                         
  -4  -3   6        143.86        162.86        12.92 o                         
  -3  -3   6        102.06         81.60         9.04 o                         
  -2  -3   6         98.03         89.15         8.82 o                         
  -1  -3   6          7.07          2.78         5.97 o                         
   0  -3   6        501.42        467.39        14.88 o                         
   1  -3   6        858.44        810.82        18.45 o                         
   2  -3   6        866.18        842.19        17.54 o                         
   3  -3   6       1160.81       1106.26        21.62 o                         
   4  -3   6        243.53        233.48        19.03 o                         
   5  -3   6        365.00        311.56        14.38 o                         
   6  -3   6         67.73         85.91        12.95 o                         
   7  -3   6         10.02          9.83        12.40 o                         
   8  -3   6         84.34         87.77        21.61 o                         
   9  -3   6         24.81         58.28        16.88 o                         
 -10  -2   6         13.70          1.02        21.07 o                         
  -9  -2   6        133.97        117.82        26.69 o                         
  -8  -2   6        152.74        168.68        23.37 o                         
  -7  -2   6        107.79        109.21        20.31 o                         
  -6  -2   6        477.01        481.56        37.93 o                         
  -5  -2   6       1050.56        985.61        31.26 o                         
  -4  -2   6        962.75        951.81        51.22 o                         
  -3  -2   6       1096.24       1208.07        27.70 o                         
  -2  -2   6          2.66          5.72         7.68 o                         
  -1  -2   6        463.25        508.99        19.20 o                         
   0  -2   6        713.97        651.31        15.99 o                         
   1  -2   6        403.10        401.99        17.24 o                         
   2  -2   6       1112.82       1184.03        24.29 o                         
   3  -2   6       2014.43       1972.65        36.00 o                         
   4  -2   6        971.02        900.48        22.30 o                         
   5  -2   6        668.21        671.87        21.04 o                         
   6  -2   6         38.84         33.08        11.21 o                         
   7  -2   6         23.63         36.34        11.81 o                         
   8  -2   6          5.01         -2.76        19.30 o                         
   9  -2   6          0.21         19.90        29.81 o                         
 -10  -1   6         15.55          2.38        37.75 o                         
  -9  -1   6         44.34         18.65        19.34 o                         
  -8  -1   6         72.94         46.65        26.75 o                         
  -7  -1   6         39.74        104.91        20.31 o                         
  -6  -1   6       1008.00       1004.48        33.06 o                         
  -5  -1   6        349.24        378.46        22.72 o                         
  -4  -1   6        381.98        372.43        20.57 o                         
  -3  -1   6       1718.77       1786.16        42.77 o                         
  -2  -1   6          4.59         15.98         7.80 o                         
  -1  -1   6         66.18         67.15         8.15 o                         
   0  -1   6        111.82        143.34        14.55 o                         
   1  -1   6         26.53         33.96         8.65 o                         
   2  -1   6       3226.01       3232.13        53.13 o                         
   3  -1   6       1008.11       1065.17        24.98 o                         
   4  -1   6        473.67        452.35        22.27 o                         
   5  -1   6        330.51        314.77        19.68 o                         
   6  -1   6        481.72        463.20        33.23 o                         
   7  -1   6         14.07         30.48        13.54 o                         
   8  -1   6         31.19         18.56        21.41 o                         
 -10   0   6          5.85         -2.87        19.76 o                         
  -9   0   6          5.57          8.82        18.77 o                         
  -8   0   6         29.40         41.34        18.48 o                         
  -7   0   6         10.10         16.40        16.54 o                         
  -6   0   6        144.68        137.36        13.18 o                         
  -5   0   6        143.44        159.08        12.79 o                         
  -4   0   6        506.67        512.17        18.36 o                         
  -3   0   6        505.95        461.98        24.10 o                         
  -2   0   6       2941.64       3146.45        57.39 o                         
  -1   0   6       1555.53       1576.73        32.55 o                         
   0   0   6         15.60          9.51         7.94 o                         
   1   0   6        593.60        660.00        19.76 o                         
   2   0   6        261.62        292.65        12.53 o                         
   3   0   6        800.35        848.38        21.47 o                         
   4   0   6        162.18        178.87        13.59 o                         
   5   0   6       1363.92       1422.02        40.49 o                         
   6   0   6        364.57        371.06        28.60 o                         
   7   0   6        141.87        142.26        21.22 o                         
   8   0   6         91.14        106.76        17.45 o                         
 -11   1   6        118.89        117.87        18.39 o                         
 -10   1   6         27.94         13.25        35.16 o                         
  -9   1   6          7.20        -16.09        16.09 o                         
  -8   1   6         95.70         81.85        19.55 o                         
  -7   1   6          3.42         19.63        16.32 o                         
  -6   1   6        121.08        147.42        12.66 o                         
  -5   1   6        354.85        388.42        28.62 o                         
  -4   1   6        914.10        932.54        31.90 o                         
  -3   1   6       7043.74       7543.51       128.34 o                         
  -2   1   6       2986.65       3189.00        70.72 o                         
  -1   1   6       4013.93       4008.47        85.10 o                         
   0   1   6        537.04        562.81        25.88 o                         
   1   1   6         18.62         22.57         8.19 o                         
   2   1   6        134.17        137.68         9.82 o                         
   3   1   6         89.73         76.56        10.40 o                         
   4   1   6          9.22         17.55        10.29 o                         
   5   1   6       1372.72       1296.43        38.46 o                         
   6   1   6        316.74        320.49        21.08 o                         
   7   1   6        136.81        169.79        18.69 o                         
   8   1   6         74.67         68.49        23.40 o                         
 -11   2   6        184.44        153.57        26.45 o                         
 -10   2   6         31.58         27.08        19.87 o                         
  -9   2   6         21.89         25.94        18.65 o                         
  -8   2   6        136.03        136.26        21.17 o                         
  -7   2   6          7.67         22.81        12.64 o                         
  -6   2   6          1.03         -3.58        10.86 o                         
  -5   2   6         41.62         54.42        14.87 o                         
  -4   2   6        822.24        833.42        22.50 o                         
  -3   2   6        386.60        338.71        18.05 o                         
  -2   2   6        888.84        871.04        22.25 o                         
  -1   2   6         50.80         48.58         8.29 o                         
   0   2   6        733.83        702.75        20.24 o                         
   1   2   6       2056.73       2013.74        40.92 o                         
   2   2   6        297.20        306.99        18.10 o                         
   3   2   6          7.31         10.68        10.14 o                         
   4   2   6        191.47        234.83        17.56 o                         
   5   2   6        184.34        184.52        16.30 o                         
   6   2   6        153.99        153.65        16.69 o                         
   7   2   6         41.98         63.71        22.24 o                         
 -11   3   6         81.22        116.09        35.46 o                         
 -10   3   6        237.61        241.58        25.80 o                         
  -9   3   6        225.35        252.52        25.38 o                         
  -8   3   6        323.04        268.85        63.74 o                         
  -7   3   6        146.77        167.90        24.66 o                         
  -6   3   6        205.33        217.22        16.25 o                         
  -5   3   6         96.24         80.70        11.92 o                         
  -4   3   6        419.28        452.26        17.59 o                         
  -3   3   6         80.88         73.71         9.12 o                         
  -2   3   6        290.14        255.06        12.09 o                         
  -1   3   6       1457.94       1435.27        34.85 o                         
   0   3   6        870.08        861.98        23.33 o                         
   1   3   6        805.87        804.78        26.68 o                         
   2   3   6        872.79        857.46        29.17 o                         
   3   3   6        233.41        235.13        14.70 o                         
   4   3   6        233.77        238.36        17.63 o                         
   5   3   6         33.34         36.89        12.30 o                         
   6   3   6          7.31         19.64        12.33 o                         
 -11   4   6         61.27         49.57        45.70 o                         
 -10   4   6         78.57         68.68        19.67 o                         
  -9   4   6        135.28        130.20        32.24 o                         
  -8   4   6        220.43        228.50        18.19 o                         
  -7   4   6         46.76         54.91        13.37 o                         
  -6   4   6        367.63        384.37        19.77 o                         
  -5   4   6        353.64        405.89        23.95 o                         
  -4   4   6        356.22        397.42        16.36 o                         
  -3   4   6         37.74         40.95         8.56 o                         
  -2   4   6         81.75         64.50         8.67 o                         
  -1   4   6        545.66        594.55        34.42 o                         
   0   4   6        123.46         97.17        15.62 o                         
   1   4   6        617.41        651.40        25.34 o                         
   2   4   6        136.48        147.63        23.69 o                         
   3   4   6        191.06        196.92        13.87 o                         
   4   4   6        375.25        358.35        30.57 o                         
   5   4   6         85.05         76.85        13.62 o                         
   6   4   6         12.34         -2.65        19.36 o                         
 -11   5   6         15.91         25.16        18.67 o                         
 -10   5   6         14.75         -4.52        16.32 o                         
  -9   5   6        122.38        121.39        19.99 o                         
  -8   5   6        152.95        156.27        15.74 o                         
  -7   5   6        267.88        217.16        16.65 o                         
  -6   5   6        498.71        489.14        22.17 o                         
  -5   5   6        731.73        718.53        46.30 o                         
  -4   5   6        589.98        581.41        22.58 o                         
  -3   5   6        519.88        547.15        18.66 o                         
  -2   5   6         97.57         88.59        11.55 o                         
  -1   5   6         10.14         11.78         9.84 o                         
   0   5   6         21.78         18.59        10.72 o                         
   1   5   6        438.15        437.10        21.61 o                         
   2   5   6        570.87        473.98        23.20 o                         
   3   5   6        188.98        201.57        14.20 o                         
   4   5   6        536.13        522.42        30.68 o                         
   5   5   6        175.04        163.21        35.77 o                         
 -11   6   6          0.25         18.95        26.60 o                         
 -10   6   6         12.07          7.43        16.71 o                         
  -9   6   6         18.07         11.02        12.52 o                         
  -8   6   6        174.30        148.97        15.32 o                         
  -7   6   6        260.32        245.55        16.53 o                         
  -6   6   6        229.57        219.19        15.37 o                         
  -5   6   6        143.34        123.94        16.67 o                         
  -4   6   6        341.65        383.41        18.53 o                         
  -3   6   6        409.89        375.87        26.25 o                         
  -2   6   6         66.68         81.52        23.47 o                         
  -1   6   6          1.38         -2.15         9.67 o                         
   0   6   6        238.38        247.26        28.76 o                         
   1   6   6          5.33         12.06        10.87 o                         
   2   6   6         92.04         87.03        14.06 o                         
   3   6   6         52.69         40.53        14.65 o                         
   4   6   6        118.24        119.53        32.71 o                         
 -10   7   6          8.27         45.55        26.29 o                         
  -9   7   6          1.24         -6.73        22.32 o                         
  -8   7   6          0.54          0.31        10.98 o                         
  -7   7   6          9.87         16.97        11.06 o                         
  -6   7   6          7.03         11.94         9.91 o                         
  -5   7   6         70.18         81.67        11.47 o                         
  -4   7   6          1.76         -4.91        21.09 o                         
  -3   7   6        147.96        164.11        16.93 o                         
  -2   7   6         44.82         59.87        10.79 o                         
  -1   7   6         38.41         37.49        10.56 o                         
   0   7   6        179.71        162.44        14.59 o                         
   1   7   6          0.03          3.36        22.32 o                         
   2   7   6          3.86         13.76        24.15 o                         
   3   7   6          0.62         35.16        28.12 o                         
 -10   8   6         26.44         77.95        29.96 o                         
  -9   8   6         49.89         38.82        25.37 o                         
  -8   8   6         32.54         50.75        24.76 o                         
  -7   8   6          3.02         -3.36        21.09 o                         
  -6   8   6         11.73         26.10        13.75 o                         
  -5   8   6         17.03          9.09        12.97 o                         
  -4   8   6         43.83         43.41        16.36 o                         
  -3   8   6         82.23         63.38        14.34 o                         
  -2   8   6        188.11        165.97        18.02 o                         
  -1   8   6        303.54        327.99        34.54 o                         
   0   8   6         46.09         20.18        23.23 o                         
   1   8   6         24.25         24.76        25.07 o                         
  -9   9   6         65.99         45.86        26.60 o                         
  -8   9   6         10.01         62.06        25.68 o                         
  -7   9   6          0.18          2.75        22.93 o                         
  -6   9   6          2.56         14.37        20.48 o                         
  -5   9   6          1.28          4.59        20.79 o                         
  -4   9   6         40.53         97.21        24.46 o                         
  -3   9   6         93.22         76.12        23.84 o                         
  -2   9   6        226.63        244.84        32.10 o                         
  -1   9   6         86.88         99.35        26.29 o                         
   0   9   6         78.38         56.55        26.60 o                         
  -7  10   6          5.86         12.53        21.70 o                         
  -6  10   6         22.96         51.66        23.84 o                         
  -5  10   6         13.66         -8.56        19.87 o                         
  -4  10   6          6.00         -3.36        19.87 o                         
  -3  10   6          4.30        -19.26        20.48 o                         
   3 -12   7          7.67         -2.75        22.32 o                         
  -1 -11   7         20.46         16.20        17.43 o                         
   0 -11   7         19.16         11.31        14.37 o                         
   1 -11   7          5.43          2.22        10.63 o                         
   2 -11   7          1.41        -19.56        19.56 o                         
   3 -11   7         15.15         19.31        13.91 o                         
   4 -11   7         57.34         62.11        18.49 o                         
   5 -11   7         27.09         42.72        14.98 o                         
   6 -11   7         16.78         13.57        15.20 o                         
  -3 -10   7        106.24        118.92        25.37 o                         
  -2 -10   7        101.92        107.91        22.32 o                         
  -1 -10   7        159.68        161.38        22.32 o                         
   0 -10   7          2.06          7.95        10.38 o                         
   1 -10   7         53.04         45.42        11.99 o                         
   2 -10   7         25.27         26.47         8.95 o                         
   3 -10   7          5.90         -8.13         8.13 o                         
   4 -10   7         71.60         86.24        11.67 o                         
   5 -10   7         46.67         65.23        15.85 o                         
   6 -10   7         36.14         37.44        15.64 o                         
   7 -10   7         47.54         20.06        39.89 o                         
  -4  -9   7        153.01        173.00        29.65 o                         
  -3  -9   7        168.26        163.52        26.29 o                         
  -2  -9   7        245.51        256.15        27.51 o                         
  -1  -9   7        182.92        187.62        16.08 o                         
   0  -9   7         93.65         90.18        18.34 o                         
   1  -9   7        117.51        141.71        11.57 o                         
   2  -9   7         58.90         77.43        12.95 o                         
   3  -9   7         82.45         80.21        11.04 o                         
   4  -9   7         26.87         19.52        10.47 o                         
   5  -9   7         69.76         54.52        12.85 o                         
   6  -9   7         47.88         63.51        39.13 o                         
   7  -9   7         97.18        125.02        25.98 o                         
   8  -9   7         37.91         36.23        17.94 o                         
  -5  -8   7         51.00         49.22        26.29 o                         
  -4  -8   7         41.98         71.53        23.54 o                         
  -3  -8   7         77.06         73.75        14.80 o                         
  -2  -8   7         56.00         55.82         9.70 o                         
  -1  -8   7         21.91         29.17         6.61 o                         
   0  -8   7         63.64         67.44         6.12 o                         
   1  -8   7        166.36        181.62        10.93 o                         
   2  -8   7        455.35        464.48        12.03 o                         
   3  -8   7          9.16          4.93         5.67 o                         
   4  -8   7          0.43          3.17         7.92 o                         
   5  -8   7          6.36          8.27         8.42 o                         
   6  -8   7          4.60          0.92        11.68 o                         
   7  -8   7          0.34          6.68        14.97 o                         
   8  -8   7          8.23         -6.95        14.84 o                         
  -6  -7   7        110.55        113.11        29.04 o                         
  -5  -7   7        261.61        228.02        31.79 o                         
  -4  -7   7         36.80         42.66        11.67 o                         
  -3  -7   7         51.43         54.64         8.40 o                         
  -2  -7   7          8.65          8.63         7.61 o                         
  -1  -7   7        169.18        193.21        11.00 o                         
   0  -7   7         72.15         81.24         7.26 o                         
   1  -7   7        356.55        350.75        11.24 o                         
   2  -7   7        205.84        213.54        10.32 o                         
   3  -7   7        598.25        609.01        21.44 o                         
   4  -7   7         86.17         54.00         9.03 o                         
   5  -7   7        162.64        155.36        12.79 o                         
   6  -7   7        188.74        195.88        14.43 o                         
   7  -7   7          9.09          7.41        10.72 o                         
   8  -7   7          4.30         21.87        17.61 o                         
   9  -7   7         30.24         -5.71        16.66 o                         
  -7  -6   7         77.81         44.02        26.90 o                         
  -6  -6   7         71.19         84.18        14.82 o                         
  -5  -6   7        900.05        946.29        24.27 o                         
  -4  -6   7        265.15        279.38        13.74 o                         
  -3  -6   7         33.31         31.93        11.87 o                         
  -2  -6   7        140.86        141.56        12.87 o                         
  -1  -6   7         84.18         77.57         7.50 o                         
   0  -6   7        134.23        162.03         9.84 o                         
   1  -6   7        643.36        692.54        15.83 o                         
   2  -6   7        358.87        362.16        12.22 o                         
   3  -6   7        514.15        510.41        14.92 o                         
   4  -6   7        503.93        560.16        25.91 o                         
   5  -6   7        233.89        199.57        15.19 o                         
   6  -6   7        162.33        147.44        14.51 o                         
   7  -6   7         11.64          4.75        10.80 o                         
   8  -6   7          1.93         -9.13        13.40 o                         
   9  -6   7          8.03          1.30        17.63 o                         
  -8  -5   7         35.18         62.81        19.95 o                         
  -7  -5   7         12.26          8.52        16.54 o                         
  -6  -5   7        411.15        458.00        22.77 o                         
  -5  -5   7       1259.48       1213.54        29.16 o                         
  -4  -5   7       1081.06       1033.84        26.16 o                         
  -3  -5   7        457.06        483.17        19.93 o                         
  -2  -5   7        271.26        285.36        11.60 o                         
  -1  -5   7          7.85         10.30         6.55 o                         
   0  -5   7          9.89         13.74         6.70 o                         
   1  -5   7        314.70        342.73        13.95 o                         
   2  -5   7        431.30        424.40        13.67 o                         
   3  -5   7        506.63        471.96        14.72 o                         
   4  -5   7        524.45        507.45        20.03 o                         
   5  -5   7        490.10        456.61        21.43 o                         
   6  -5   7        457.48        453.29        20.29 o                         
   7  -5   7        111.62        129.49        22.01 o                         
   8  -5   7         44.17         52.69        16.24 o                         
   9  -5   7         25.00         17.35        15.42 o                         
  -9  -4   7          1.45          1.31        19.99 o                         
  -8  -4   7          0.50        -25.68        25.68 o                         
  -7  -4   7        104.90         99.40        19.76 o                         
  -6  -4   7         51.01         42.05        13.75 o                         
  -5  -4   7        718.79        698.40        28.31 o                         
  -4  -4   7        315.61        304.91        14.39 o                         
  -3  -4   7        238.88        260.46        18.22 o                         
  -2  -4   7       1280.46       1289.74        25.53 o                         
  -1  -4   7        161.91        174.71         9.65 o                         
   0  -4   7          1.04         -0.01         6.17 o                         
   1  -4   7        144.24        175.78        11.15 o                         
   2  -4   7         10.58         13.09         6.84 o                         
   3  -4   7        326.47        341.21        14.95 o                         
   4  -4   7        101.67        107.83        14.12 o                         
   5  -4   7        188.12        212.98        13.39 o                         
   6  -4   7        548.26        495.15        33.18 o                         
   7  -4   7         51.09         41.02        17.78 o                         
   8  -4   7          1.17         -9.83        14.28 o                         
   9  -4   7         27.55         35.36        17.92 o                         
  -9  -3   7         19.51         22.90        20.53 o                         
  -8  -3   7         15.80         10.76        20.94 o                         
  -7  -3   7        132.07        153.67        22.45 o                         
  -6  -3   7        125.73        133.11        18.33 o                         
  -5  -3   7        188.89        249.18        19.44 o                         
  -4  -3   7          9.88          4.24        12.85 o                         
  -3  -3   7       1022.01        995.51        30.31 o                         
  -2  -3   7       1662.50       1603.16        33.73 o                         
  -1  -3   7       1286.34       1256.57        24.85 o                         
   0  -3   7        683.32        666.08        17.32 o                         
   1  -3   7        147.45        143.52         9.13 o                         
   2  -3   7         16.89         22.19         7.21 o                         
   3  -3   7          8.27         16.83         7.71 o                         
   4  -3   7          3.98          6.93         8.40 o                         
   5  -3   7          8.41          0.01         9.24 o                         
   6  -3   7         39.19         40.31        11.89 o                         
   7  -3   7         46.84         41.81        14.95 o                         
   8  -3   7         81.30         91.98        22.77 o                         
   9  -3   7         71.63         47.57        22.80 o                         
 -10  -2   7         78.54        117.58        25.18 o                         
  -9  -2   7         53.19         25.57        20.63 o                         
  -8  -2   7        144.67        172.86        41.10 o                         
  -7  -2   7        146.95        151.01        21.28 o                         
  -6  -2   7        156.07        176.91        17.44 o                         
  -5  -2   7          5.56         10.21        11.74 o                         
  -4  -2   7         65.44         85.97        10.87 o                         
  -3  -2   7        312.35        260.91        13.27 o                         
  -2  -2   7       3154.36       3373.50        61.82 o                         
  -1  -2   7       2352.19       2430.35        46.57 o                         
   0  -2   7       1331.42       1417.89        33.24 o                         
   1  -2   7         12.71         21.46         6.97 o                         
   2  -2   7        395.36        354.31        22.08 o                         
   3  -2   7        420.09        463.96        16.64 o                         
   4  -2   7          5.37         -9.69         9.69 o                         
   5  -2   7        221.29        200.61        33.47 o                         
   6  -2   7        629.32        623.68        28.33 o                         
   7  -2   7         28.25         48.77        29.35 o                         
   8  -2   7         63.63         78.66        23.85 o                         
 -10  -1   7        100.77        102.69        23.56 o                         
  -9  -1   7         56.81         23.48        33.63 o                         
  -8  -1   7        157.81        177.65        31.01 o                         
  -7  -1   7        226.08        244.89        55.48 o                         
  -6  -1   7        117.78        125.59        29.60 o                         
  -5  -1   7        306.66        282.26        15.02 o                         
  -4  -1   7        118.81        112.95        10.87 o                         
  -3  -1   7        306.87        305.37        19.33 o                         
  -2  -1   7       1886.75       1899.17        38.66 o                         
  -1  -1   7       1999.30       1958.62        39.42 o                         
   0  -1   7       1926.00       1850.67        37.78 o                         
   1  -1   7       1074.34       1048.05        23.08 o                         
   2  -1   7        359.94        361.99        15.14 o                         
   3  -1   7        504.34        461.27        22.70 o                         
   4  -1   7         49.40         67.30        13.35 o                         
   5  -1   7         40.58         57.07        14.21 o                         
   6  -1   7         81.42         73.42        15.18 o                         
   7  -1   7         31.78         26.07        19.98 o                         
   8  -1   7          2.74        -19.45        19.45 o                         
 -10   0   7        126.45        136.54        39.42 o                         
  -9   0   7        131.91        154.19        24.10 o                         
  -8   0   7         98.68         70.21        19.67 o                         
  -7   0   7        812.85        876.08        41.06 o                         
  -6   0   7        414.60        368.12        27.21 o                         
  -5   0   7        803.22        773.44        32.10 o                         
  -4   0   7       1218.27       1233.80        30.55 o                         
  -3   0   7         25.54         32.18         9.23 o                         
  -2   0   7         27.82         40.60         9.21 o                         
  -1   0   7        636.42        621.85        19.19 o                         
   0   0   7        920.66       1021.49        27.26 o                         
   1   0   7          3.77          4.33         8.29 o                         
   2   0   7        899.79        876.38        21.95 o                         
   3   0   7        495.37        491.01        20.02 o                         
   4   0   7          6.23          4.44        11.76 o                         
   5   0   7         86.79         72.75        14.08 o                         
   6   0   7          3.28         10.11        17.59 o                         
   7   0   7         11.97          8.19        21.42 o                         
   8   0   7         11.87          2.48        20.42 o                         
 -11   1   7          4.57        -19.95        29.81 o                         
 -10   1   7         59.24         47.95        21.07 o                         
  -9   1   7         71.59         33.03        18.65 o                         
  -8   1   7        501.34        560.61        90.64 o                         
  -7   1   7        344.61        376.75        28.32 o                         
  -6   1   7        151.58        153.18        15.83 o                         
  -5   1   7       1158.63       1230.05        31.59 o                         
  -4   1   7        322.63        415.22        17.66 o                         
  -3   1   7       2116.64       2140.83        43.05 o                         
  -2   1   7        416.63        413.73        27.27 o                         
  -1   1   7         94.17        116.03        14.47 o                         
   0   1   7       2329.66       2455.89        48.03 o                         
   1   1   7        527.41        465.17        24.15 o                         
   2   1   7       1289.02       1338.66        38.20 o                         
   3   1   7        464.43        478.88        25.23 o                         
   4   1   7        184.06        181.35        16.93 o                         
   5   1   7        478.68        553.73        26.81 o                         
   6   1   7         26.10         30.19        13.99 o                         
   7   1   7          2.50          1.89        18.89 o                         
 -11   2   7         41.89         36.90        21.60 o                         
 -10   2   7          7.42          4.62        19.11 o                         
  -9   2   7          1.51         26.98        19.11 o                         
  -8   2   7         16.74          9.00        16.21 o                         
  -7   2   7         27.65         28.92        16.92 o                         
  -6   2   7          3.53         -1.13        11.65 o                         
  -5   2   7        182.63        203.38        25.89 o                         
  -4   2   7       1807.23       1881.07        39.69 o                         
  -3   2   7        455.72        408.04        16.37 o                         
  -2   2   7        176.66        149.46        12.00 o                         
  -1   2   7         49.51         50.48         8.81 o                         
   0   2   7        844.80        813.78        23.18 o                         
   1   2   7        182.74        191.87        14.98 o                         
   2   2   7        486.08        486.02        23.60 o                         
   3   2   7        418.91        414.26        18.80 o                         
   4   2   7         13.60         15.46        12.09 o                         
   5   2   7        134.01        132.15        15.98 o                         
   6   2   7         43.24         54.70        14.79 o                         
   7   2   7          3.95          2.78        21.17 o                         
 -11   3   7         41.92         19.15        20.39 o                         
 -10   3   7         12.79         27.41        19.92 o                         
  -9   3   7         16.28          9.91        17.40 o                         
  -8   3   7          0.87         17.24        15.98 o                         
  -7   3   7         12.39          6.63        19.19 o                         
  -6   3   7         52.32         54.66        12.68 o                         
  -5   3   7        590.03        603.76        25.35 o                         
  -4   3   7        428.97        485.93        18.96 o                         
  -3   3   7       1195.96       1239.80        29.30 o                         
  -2   3   7       2063.03       2080.24        42.14 o                         
  -1   3   7         19.88         17.28         8.76 o                         
   0   3   7        371.90        320.04        17.87 o                         
   1   3   7         68.76         75.12        15.08 o                         
   2   3   7          2.91         14.01        12.25 o                         
   3   3   7        232.87        217.81        15.19 o                         
   4   3   7          7.20         -9.48        11.38 o                         
   5   3   7        282.96        282.48        19.95 o                         
   6   3   7        109.89        167.74        51.19 o                         
 -11   4   7         40.19         27.35        40.51 o                         
 -10   4   7         85.79         76.78        24.00 o                         
  -9   4   7         20.86        -10.02        31.18 o                         
  -8   4   7         29.48         39.82        13.46 o                         
  -7   4   7          4.32          3.26        11.69 o                         
  -6   4   7         27.06         15.33        11.32 o                         
  -5   4   7         18.55         20.77        11.30 o                         
  -4   4   7        190.54        198.45        15.16 o                         
  -3   4   7        377.23        383.75        20.94 o                         
  -2   4   7       1442.46       1372.86        39.42 o                         
  -1   4   7       1186.00       1183.27        40.64 o                         
   0   4   7        708.92        707.71        26.32 o                         
   1   4   7        101.34         79.77        13.79 o                         
   2   4   7          4.96         -2.45        11.63 o                         
   3   4   7         15.79         16.42        11.74 o                         
   4   4   7         16.14         12.82        12.01 o                         
   5   4   7         59.96         75.15        21.88 o                         
 -11   5   7         84.91        102.61        22.26 o                         
 -10   5   7        189.19        189.33        39.42 o                         
  -9   5   7        183.01        244.11        24.96 o                         
  -8   5   7        116.21        115.47        17.63 o                         
  -7   5   7        135.17        155.62        19.68 o                         
  -6   5   7         45.13         40.81        11.82 o                         
  -5   5   7        117.47        126.74        14.30 o                         
  -4   5   7          4.01         -3.40        10.82 o                         
  -3   5   7        591.22        585.24        23.84 o                         
  -2   5   7        640.69        653.87        25.09 o                         
  -1   5   7        619.70        603.65        24.71 o                         
   0   5   7        708.05        641.54        25.84 o                         
   1   5   7        615.97        591.54        56.15 o                         
   2   5   7         87.46        105.23        19.65 o                         
   3   5   7         21.01         20.27        12.02 o                         
   4   5   7         29.05         19.54        28.12 o                         
 -10   6   7        111.42        105.47        31.18 o                         
  -9   6   7         33.69          9.06        15.97 o                         
  -8   6   7        172.02        169.66        16.10 o                         
  -7   6   7         68.63         53.60        12.34 o                         
  -6   6   7          6.83          3.59        10.41 o                         
  -5   6   7          9.91         25.89        14.58 o                         
  -4   6   7         77.51         90.20        14.49 o                         
  -3   6   7         87.28         69.39        11.98 o                         
  -2   6   7        245.28        236.46        16.07 o                         
  -1   6   7        404.30        412.80        20.73 o                         
   0   6   7        630.18        624.69        25.58 o                         
   1   6   7        213.23        211.82        18.16 o                         
   2   6   7         77.63         87.95        18.88 o                         
   3   6   7         20.59         -4.89        26.90 o                         
 -10   7   7         16.52         39.13        28.43 o                         
  -9   7   7         19.95          7.03        23.84 o                         
  -8   7   7         53.38         84.99        26.60 o                         
  -7   7   7         58.82         61.34        12.22 o                         
  -6   7   7          4.76          1.71        10.06 o                         
  -5   7   7        227.17        253.63        16.34 o                         
  -4   7   7         30.27         31.29        10.75 o                         
  -3   7   7          0.57          0.69        10.03 o                         
  -2   7   7         12.45          4.28        15.64 o                         
  -1   7   7         52.87         40.15        11.58 o                         
   0   7   7         70.13         48.00        25.37 o                         
   1   7   7         45.90         33.93        26.29 o                         
   2   7   7         28.67         35.77        27.51 o                         
  -9   8   7         17.32         11.62        24.46 o                         
  -8   8   7         22.72         -4.59        23.54 o                         
  -7   8   7        131.00        180.33        32.10 o                         
  -6   8   7         18.85          2.75        22.62 o                         
  -5   8   7        185.89        192.56        30.26 o                         
  -4   8   7        175.95        229.25        31.18 o                         
  -3   8   7        118.44        103.94        25.07 o                         
  -2   8   7         29.91         48.61        24.15 o                         
  -1   8   7         99.93         81.62        26.90 o                         
   0   8   7          0.90         46.16        25.98 o                         
   1   8   7         14.29         -2.45        24.46 o                         
  -8   9   7         10.06        -22.01        22.01 o                         
  -7   9   7         91.68         83.46        27.21 o                         
  -6   9   7         11.87          1.22        21.70 o                         
  -5   9   7        111.17        117.70        27.21 o                         
  -4   9   7         82.91        124.42        27.82 o                         
  -3   9   7         73.86         77.04        26.29 o                         
  -2   9   7        186.71        146.43        29.96 o                         
  -1   9   7         16.55        -13.15        22.62 o                         
  -1 -11   8          1.71        -17.43        17.43 o                         
   0 -11   8          3.13         -2.14        15.90 o                         
   1 -11   8         58.62         73.37        17.12 o                         
   2 -11   8         41.68         62.13        17.73 o                         
   3 -11   8         42.41         78.78        14.39 o                         
   4 -11   8         15.60         31.63        13.89 o                         
   5 -11   8         19.65         39.61        16.05 o                         
  -3 -10   8         12.88         13.15        21.09 o                         
  -2 -10   8          1.44        -11.31        18.65 o                         
  -1 -10   8          6.20         22.62        18.04 o                         
   0 -10   8          7.24         12.84        16.51 o                         
   1 -10   8         29.06         38.46        13.00 o                         
   2 -10   8        110.58        127.76        15.95 o                         
   3 -10   8        120.95        114.42        15.46 o                         
   4 -10   8         77.33        120.52        17.29 o                         
   5 -10   8         11.05         10.54        17.12 o                         
   6 -10   8         19.26         19.50        16.23 o                         
   7 -10   8         14.78         11.94        17.32 o                         
  -4  -9   8        153.70        160.16        28.74 o                         
  -3  -9   8         10.02         43.41        21.40 o                         
  -2  -9   8         41.77         53.19        20.48 o                         
  -1  -9   8         44.92         61.75        14.05 o                         
   0  -9   8         63.66         68.68        11.06 o                         
   1  -9   8         72.89         77.92         9.74 o                         
   2  -9   8        264.47        245.60        16.19 o                         
   3  -9   8         13.47         17.42         8.30 o                         
   4  -9   8        102.82        103.66        13.70 o                         
   5  -9   8         82.01         62.24        18.49 o                         
   6  -9   8         50.48         44.51        16.84 o                         
   7  -9   8         63.03         61.36        18.22 o                         
  -5  -8   8         27.07         -5.50        22.32 o                         
  -4  -8   8        173.58        158.32        28.74 o                         
  -3  -8   8         58.82         31.32        14.01 o                         
  -2  -8   8          2.06         -2.04         5.69 o                         
  -1  -8   8         71.48         85.00        14.34 o                         
   0  -8   8          0.52         -7.09         7.09 o                         
   1  -8   8         35.28         31.82         6.03 o                         
   2  -8   8          0.05          5.53         7.03 o                         
   3  -8   8         46.58         39.30         7.83 o                         
   4  -8   8         83.00         87.52        17.12 o                         
   5  -8   8         53.14         66.78        11.78 o                         
   6  -8   8         70.16         58.47        17.47 o                         
   7  -8   8         24.11         28.61        17.06 o                         
   8  -8   8          2.47        -11.81        15.72 o                         
  -6  -7   8          0.50        -11.01        21.70 o                         
  -5  -7   8         53.41         45.55        24.15 o                         
  -4  -7   8        253.64        246.74        13.28 o                         
  -3  -7   8         64.31         61.95         9.39 o                         
  -2  -7   8        418.44        383.96        28.28 o                         
  -1  -7   8        626.48        544.64        20.12 o                         
   0  -7   8        225.18        218.98        12.27 o                         
   1  -7   8        315.44        333.62        14.35 o                         
   2  -7   8         24.49         23.71         8.20 o                         
   3  -7   8         51.65         38.05         8.79 o                         
   4  -7   8          0.33          6.91         9.10 o                         
   5  -7   8         42.72         42.97        10.62 o                         
   6  -7   8         48.32         49.74        11.52 o                         
   7  -7   8        109.54         99.51        15.91 o                         
   8  -7   8         18.87         22.38        17.97 o                         
  -7  -6   8         66.09         90.18        29.65 o                         
  -6  -6   8          3.08          1.78        15.74 o                         
  -5  -6   8          1.54          0.40         7.96 o                         
  -4  -6   8        212.49        207.77        12.81 o                         
  -3  -6   8         12.17         19.77         9.61 o                         
  -2  -6   8        349.09        333.16        14.85 o                         
  -1  -6   8       1319.30       1280.79        41.60 o                         
   0  -6   8        781.37        758.64        18.98 o                         
   1  -6   8        140.31        129.34         9.30 o                         
   2  -6   8        153.11        164.28        10.87 o                         
   3  -6   8        152.46        162.84        11.92 o                         
   4  -6   8          6.49         -0.94         8.72 o                         
   5  -6   8          0.21          9.90        10.30 o                         
   6  -6   8         37.15         32.04        11.35 o                         
   7  -6   8        142.90        144.52        18.20 o                         
   8  -6   8         61.74         80.41        17.05 o                         
  -8  -5   8        165.85        180.54        25.94 o                         
  -7  -5   8         67.27         45.98        31.79 o                         
  -6  -5   8        201.44        197.83        13.68 o                         
  -5  -5   8        133.04        152.26        20.64 o                         
  -4  -5   8         14.82         18.77         8.95 o                         
  -3  -5   8          1.38         -2.13         8.52 o                         
  -2  -5   8        538.90        547.24        20.43 o                         
  -1  -5   8       1364.86       1359.90        27.21 o                         
   0  -5   8        577.13        577.29        16.88 o                         
   1  -5   8        819.79        838.86        20.99 o                         
   2  -5   8        279.05        287.15        14.77 o                         
   3  -5   8        604.38        647.36        19.53 o                         
   4  -5   8        403.09        399.07        21.23 o                         
   5  -5   8         14.78          0.32        10.39 o                         
   6  -5   8          0.13        -10.38        10.38 o                         
   7  -5   8        107.49        117.70        29.82 o                         
   8  -5   8          0.65          2.01        14.38 o                         
  -8  -4   8         74.60         80.23        20.50 o                         
  -7  -4   8        352.36        351.53        28.32 o                         
  -6  -4   8        228.74        251.19        19.43 o                         
  -5  -4   8         25.37         33.33        12.92 o                         
  -4  -4   8        128.42        125.69        18.15 o                         
  -3  -4   8          4.87         -1.69         8.19 o                         
  -2  -4   8        250.04        251.48        18.61 o                         
  -1  -4   8       1403.24       1432.17        28.30 o                         
   0  -4   8        447.18        504.98        16.03 o                         
   1  -4   8        542.51        524.05        21.17 o                         
   2  -4   8         58.73         33.65         9.48 o                         
   3  -4   8        213.67        229.39        14.25 o                         
   4  -4   8        323.67        298.72        16.48 o                         
   5  -4   8         25.77         22.90        10.03 o                         
   6  -4   8         95.50        135.06        29.81 o                         
   7  -4   8         40.37         26.89        15.09 o                         
   8  -4   8         24.39         44.90        20.62 o                         
  -9  -3   8         14.56         27.77        20.31 o                         
  -8  -3   8        132.17        114.48        22.37 o                         
  -7  -3   8        130.02        147.31        22.40 o                         
  -6  -3   8        291.08        288.87        24.72 o                         
  -5  -3   8        245.61        217.70        17.76 o                         
  -4  -3   8        499.61        542.89        24.06 o                         
  -3  -3   8        660.76        701.14        22.21 o                         
  -2  -3   8         94.44         96.71        10.34 o                         
  -1  -3   8         26.17         27.14         7.73 o                         
   0  -3   8         42.37         42.55         7.82 o                         
   1  -3   8          3.55          1.88         7.08 o                         
   2  -3   8         15.12         14.13         7.71 o                         
   3  -3   8       1161.28       1121.20        29.48 o                         
   4  -3   8        471.99        519.30        21.48 o                         
   5  -3   8        201.09        226.22        18.78 o                         
   6  -3   8        137.60        153.47        33.15 o                         
   7  -3   8         76.50         36.11        25.07 o                         
   8  -3   8         13.15         -7.34        29.35 o                         
  -9  -2   8         16.84         13.30        19.45 o                         
  -8  -2   8         28.86         15.16        25.53 o                         
  -7  -2   8        176.60        209.04        61.43 o                         
  -6  -2   8        328.60        274.32        23.87 o                         
  -5  -2   8        364.09        415.67        27.99 o                         
  -4  -2   8       2025.30       2061.53        69.26 o                         
  -3  -2   8       2061.32       2286.94        60.57 o                         
  -2  -2   8        955.69        895.75        24.25 o                         
  -1  -2   8        164.68        162.19        11.95 o                         
   0  -2   8         83.76        111.50         9.47 o                         
   1  -2   8        359.21        336.53        13.82 o                         
   2  -2   8         15.00         22.98         8.35 o                         
   3  -2   8        351.44        399.65        22.45 o                         
   4  -2   8        604.31        542.34        40.15 o                         
   5  -2   8         22.56         19.12        15.46 o                         
   6  -2   8        419.32        450.05        33.47 o                         
   7  -2   8        103.01         92.45        22.96 o                         
   8  -2   8         71.20         51.60        23.32 o                         
 -10  -1   8        109.73        134.24        26.06 o                         
  -9  -1   8         19.09          8.17        18.79 o                         
  -8  -1   8         23.20         34.17        18.59 o                         
  -7  -1   8         68.42         75.51        21.70 o                         
  -6  -1   8         57.44         31.67        31.64 o                         
  -5  -1   8        192.95        281.03        22.81 o                         
  -4  -1   8       1065.92       1072.05        28.44 o                         
  -3  -1   8        920.00        868.14        24.68 o                         
  -2  -1   8       1043.81       1031.80        26.61 o                         
  -1  -1   8        541.89        521.84        18.64 o                         
   0  -1   8          2.99         12.97         8.79 o                         
   1  -1   8         29.43         16.74         8.08 o                         
   2  -1   8          5.73         -3.07         8.90 o                         
   3  -1   8        175.29        151.18        16.10 o                         
   4  -1   8          4.39         13.45        18.88 o                         
   5  -1   8         14.91          7.95        12.81 o                         
   6  -1   8        501.10        443.58        40.95 o                         
   7  -1   8        205.05        231.36        30.24 o                         
 -10   0   8        179.96        208.50        28.06 o                         
  -9   0   8         98.12         98.06        27.05 o                         
  -8   0   8         18.10         30.01        17.93 o                         
  -7   0   8         69.86         74.42        19.40 o                         
  -6   0   8         10.57         -7.25        15.66 o                         
  -5   0   8          2.97         13.57        10.06 o                         
  -4   0   8        242.04        287.53        44.07 o                         
  -3   0   8       1940.97       1965.95        41.36 o                         
  -2   0   8        848.63        832.37        23.88 o                         
  -1   0   8        755.96        721.83        21.93 o                         
   0   0   8          8.21          6.65         8.97 o                         
   1   0   8        242.93        255.92        17.83 o                         
   2   0   8        190.30        224.66        21.70 o                         
   3   0   8          9.99         11.96        12.37 o                         
   4   0   8        179.46        180.02        17.86 o                         
   5   0   8         30.63         29.70        13.82 o                         
   6   0   8        140.52        130.41        37.13 o                         
   7   0   8         67.91         49.54        23.56 o                         
 -10   1   8         93.26         96.61        29.81 o                         
  -9   1   8         90.17        106.99        22.48 o                         
  -8   1   8        101.95        102.21        20.42 o                         
  -7   1   8        126.11        176.93        34.07 o                         
  -6   1   8          1.94         16.87        15.86 o                         
  -5   1   8         14.69         -0.20        11.27 o                         
  -4   1   8        921.49        992.23        27.44 o                         
  -3   1   8        754.49        806.28        23.90 o                         
  -2   1   8        931.75        970.70        26.05 o                         
  -1   1   8       1488.20       1541.72        39.20 o                         
   0   1   8        731.29        825.80        24.34 o                         
   1   1   8       1007.50       1118.03        36.91 o                         
   2   1   8        114.08         85.22        11.72 o                         
   3   1   8         29.94          0.01        12.34 o                         
   4   1   8         87.56        125.26        15.55 o                         
   5   1   8         62.85         17.90        13.46 o                         
   6   1   8         17.19         -1.47        20.41 o                         
   7   1   8         17.92          6.87        22.53 o                         
 -10   2   8         32.21         48.26        21.19 o                         
  -9   2   8        200.33        182.05        24.53 o                         
  -8   2   8        102.90        129.10        21.29 o                         
  -7   2   8        146.23        143.09        33.00 o                         
  -6   2   8        111.72        112.90        14.92 o                         
  -5   2   8          2.16          7.23        11.60 o                         
  -4   2   8         89.78         91.07        13.16 o                         
  -3   2   8         24.68         14.07         9.47 o                         
  -2   2   8        403.47        411.56        17.69 o                         
  -1   2   8        151.93        159.52        14.46 o                         
   0   2   8        726.27        758.66        27.69 o                         
   1   2   8        389.46        378.79        20.99 o                         
   2   2   8        184.04        213.32        15.13 o                         
   3   2   8         26.54         24.06        12.47 o                         
   4   2   8         17.44         18.53        23.01 o                         
   5   2   8         25.55         15.64        13.85 o                         
   6   2   8          0.31          3.18        14.19 o                         
 -10   3   8         92.84         83.38        22.55 o                         
  -9   3   8        160.07        157.80        32.69 o                         
  -8   3   8        217.82        235.35        25.18 o                         
  -7   3   8        514.56        479.25        59.14 o                         
  -6   3   8        369.54        411.54        29.65 o                         
  -5   3   8        775.70        855.64        32.87 o                         
  -4   3   8        574.80        576.49        25.01 o                         
  -3   3   8        344.57        331.79        25.91 o                         
  -2   3   8         45.78         49.22        11.47 o                         
  -1   3   8        202.36        190.68        15.16 o                         
   0   3   8        218.27        206.04        16.63 o                         
   1   3   8        267.70        268.99        35.59 o                         
   2   3   8         11.42        -10.04        12.09 o                         
   3   3   8         51.26         69.73        14.06 o                         
   4   3   8         35.53         62.51        14.41 o                         
   5   3   8         89.94         81.47        15.87 o                         
 -10   4   8          0.28         -7.79        18.65 o                         
  -9   4   8         54.86         30.66        18.56 o                         
  -8   4   8         14.93         29.13        16.10 o                         
  -7   4   8        208.24        209.81        17.90 o                         
  -6   4   8        665.27        713.82        28.33 o                         
  -5   4   8        143.24        148.61        15.30 o                         
  -4   4   8        186.96        196.78        16.35 o                         
  -3   4   8         77.25        113.51        16.12 o                         
  -2   4   8         20.61         23.59        11.79 o                         
  -1   4   8          2.87          0.30        13.76 o                         
   0   4   8         66.47         68.93        13.64 o                         
   1   4   8        312.89        276.23        33.09 o                         
   2   4   8         85.88         75.98        18.53 o                         
   3   4   8         29.79         29.17        12.76 o                         
   4   4   8        128.61        122.43        16.02 o                         
 -10   5   8         43.97         63.19        19.92 o                         
  -9   5   8          8.98         33.36        17.07 o                         
  -8   5   8         28.65         45.23        16.61 o                         
  -7   5   8         76.03         69.92        13.46 o                         
  -6   5   8        305.42        360.83        21.05 o                         
  -5   5   8         69.99         81.68        17.06 o                         
  -4   5   8       1080.90       1067.24        33.75 o                         
  -3   5   8        351.96        344.06        22.08 o                         
  -2   5   8        402.87        368.31        20.23 o                         
  -1   5   8        133.03        152.20        15.14 o                         
   0   5   8          1.30          4.24        11.55 o                         
   1   5   8         61.94         44.46        13.34 o                         
   2   5   8         40.32         30.26        23.39 o                         
   3   5   8         77.56         77.69        14.42 o                         
   4   5   8         68.92         75.81        33.63 o                         
 -10   6   8         40.55         58.69        29.65 o                         
  -9   6   8          0.88         -1.49        31.33 o                         
  -8   6   8          0.33         -0.55        17.88 o                         
  -7   6   8         63.86         54.66        13.23 o                         
  -6   6   8        397.68        400.29        63.08 o                         
  -5   6   8        102.50         99.02        13.65 o                         
  -4   6   8        312.25        304.55        29.30 o                         
  -3   6   8        446.44        524.77        43.67 o                         
  -2   6   8        184.84        194.19        23.66 o                         
  -1   6   8         74.16         55.70        12.37 o                         
   0   6   8         28.31         39.89        12.67 o                         
   1   6   8         36.00         39.72        17.23 o                         
   2   6   8         53.34         26.90        27.51 o                         
  -9   7   8         11.90        -21.40        25.68 o                         
  -8   7   8         48.12         36.38        27.51 o                         
  -7   7   8         31.05         49.22        24.46 o                         
  -6   7   8         20.89         28.05        16.32 o                         
  -5   7   8          0.50         -1.65        13.54 o                         
  -4   7   8         10.49         -4.13        10.69 o                         
  -3   7   8         65.48         65.57        22.30 o                         
  -2   7   8         37.44         62.36        24.46 o                         
  -1   7   8        233.11        273.88        35.16 o                         
   0   7   8         17.39         11.92        24.15 o                         
   1   7   8          7.50         19.56        27.51 o                         
  -8   8   8         75.56         37.91        26.90 o                         
  -7   8   8         23.80         33.63        25.98 o                         
  -6   8   8         16.26        -14.98        22.01 o                         
  -5   8   8         44.21        101.80        27.82 o                         
  -4   8   8          2.38          9.78        23.23 o                         
  -3   8   8         41.22         20.18        23.23 o                         
  -2   8   8         81.61         61.45        26.90 o                         
  -1   8   8         59.39         56.86        26.90 o                         
  -6   9   8          0.93        -23.23        23.23 o                         
  -5   9   8         31.87         23.23        24.76 o                         
  -4   9   8          0.11        -21.40        21.40 o                         
  -3   9   8         24.65         18.65        25.68 o                         
   0 -11   9         49.19         44.94        18.65 o                         
   1 -11   9         10.34          7.64        16.20 o                         
   2 -11   9          0.41          7.55        13.40 o                         
   3 -11   9          1.38         -7.72        13.06 o                         
   4 -11   9          4.85          7.55        14.14 o                         
  -2 -10   9         50.84         54.11        21.40 o                         
  -1 -10   9         97.38         78.26        21.09 o                         
   0 -10   9         96.80         96.60        20.18 o                         
   1 -10   9         22.00         18.34        16.81 o                         
   2 -10   9         23.20         31.95        15.90 o                         
   3 -10   9         67.05         94.16        16.00 o                         
   4 -10   9         19.62         13.35        15.34 o                         
   5 -10   9          0.27        -12.98        15.45 o                         
   6 -10   9          3.49         15.15        16.53 o                         
  -4  -9   9          0.50          3.36        21.40 o                         
  -3  -9   9         37.63         41.58        22.32 o                         
  -2  -9   9          1.06         -2.75        19.26 o                         
  -1  -9   9        181.68        178.53        19.26 o                         
   0  -9   9        298.31        278.97        16.83 o                         
   1  -9   9         69.75         66.07        11.68 o                         
   2  -9   9         90.52        113.13        12.61 o                         
   3  -9   9         16.67         28.47        11.88 o                         
   4  -9   9         63.89         59.48        16.92 o                         
   5  -9   9          3.17          8.39        15.52 o                         
   6  -9   9          1.18         19.17        18.80 o                         
   7  -9   9          0.29          3.36        17.18 o                         
  -5  -8   9         35.43         13.45        23.54 o                         
  -4  -8   9         40.16         53.19        24.46 o                         
  -3  -8   9         28.38         49.83        22.93 o                         
  -2  -8   9          1.03          8.52        12.30 o                         
  -1  -8   9         76.02         73.53        11.88 o                         
   0  -8   9        119.67        103.52        12.55 o                         
   1  -8   9         42.30         47.30        11.61 o                         
   2  -8   9          2.58         -1.28         8.07 o                         
   3  -8   9          2.63          8.55        12.27 o                         
   4  -8   9         19.61         17.17         9.83 o                         
   5  -8   9         14.15         19.11        15.80 o                         
   6  -8   9          0.26         -3.65        16.09 o                         
   7  -8   9          7.24          3.35        16.22 o                         
  -6  -7   9         43.63         77.95        27.82 o                         
  -5  -7   9        107.67         98.74        28.74 o                         
  -4  -7   9        234.97        231.45        23.19 o                         
  -3  -7   9        337.31        332.13        15.72 o                         
  -2  -7   9         82.95        103.63        10.64 o                         
  -1  -7   9          0.04         -1.57         8.40 o                         
   0  -7   9        143.08        146.38        11.80 o                         
   1  -7   9         32.33         12.30         9.22 o                         
   2  -7   9          8.54          9.07         9.21 o                         
   3  -7   9         22.83         12.58         9.95 o                         
   4  -7   9        204.27        210.87        14.58 o                         
   5  -7   9        187.99        165.87        13.89 o                         
   6  -7   9         28.95         23.75        13.30 o                         
   7  -7   9         80.22         68.32        18.27 o                         
  -7  -6   9          9.77         19.87        25.68 o                         
  -6  -6   9         90.35        120.78        20.54 o                         
  -5  -6   9        131.08        126.56        17.95 o                         
  -4  -6   9        173.67        168.13        14.29 o                         
  -3  -6   9        336.36        333.70        15.62 o                         
  -2  -6   9        143.01        129.90        17.64 o                         
  -1  -6   9          0.58          2.77        12.80 o                         
   0  -6   9          0.14          8.48         9.05 o                         
   1  -6   9        119.30        114.93        11.21 o                         
   2  -6   9        182.84        222.52        14.31 o                         
   3  -6   9        118.53        122.55        13.90 o                         
   4  -6   9        496.17        501.60        27.09 o                         
   5  -6   9         59.03         57.42        11.85 o                         
   6  -6   9         52.60         51.81        14.55 o                         
   7  -6   9        121.22        126.60        19.95 o                         
   8  -6   9         57.69         27.81        18.29 o                         
  -8  -5   9          0.08         -1.67        37.45 o                         
  -7  -5   9         81.13         71.94        24.91 o                         
  -6  -5   9         23.69         28.35        16.79 o                         
  -5  -5   9         44.82         40.60        10.06 o                         
  -4  -5   9        470.59        479.43        22.04 o                         
  -3  -5   9        598.59        584.67        21.23 o                         
  -2  -5   9        859.27        871.84        25.00 o                         
  -1  -5   9        297.04        320.48        15.71 o                         
   0  -5   9         32.51         36.65         9.73 o                         
   1  -5   9         10.29         15.27         9.44 o                         
   2  -5   9          0.22         -9.13         9.13 o                         
   3  -5   9          7.26         -8.61        10.02 o                         
   4  -5   9        235.82        250.85        19.48 o                         
   5  -5   9        189.54        227.99        23.43 o                         
   6  -5   9         49.59         70.54        35.16 o                         
   7  -5   9        188.30        168.88        24.53 o                         
   8  -5   9         44.11         28.62        21.39 o                         
  -8  -4   9         37.25         26.27        19.45 o                         
  -7  -4   9          4.83         12.69        17.73 o                         
  -6  -4   9         38.27         19.40        22.32 o                         
  -5  -4   9         50.00         41.65        15.84 o                         
  -4  -4   9        191.94        177.51        16.77 o                         
  -3  -4   9       1178.23       1172.29        29.64 o                         
  -2  -4   9        849.89        847.51        30.89 o                         
  -1  -4   9        565.40        627.35        21.18 o                         
   0  -4   9        296.01        296.36        15.04 o                         
   1  -4   9         82.31         72.82        10.90 o                         
   2  -4   9         24.21         17.55         9.87 o                         
   3  -4   9         43.91         55.42        11.19 o                         
   4  -4   9        169.25        153.31        16.87 o                         
   5  -4   9         96.50         99.89        19.80 o                         
   6  -4   9          1.71         12.79        18.24 o                         
   7  -4   9        250.34        247.59        27.48 o                         
   8  -4   9         51.88         61.92        33.47 o                         
  -9  -3   9         55.25         80.38        23.02 o                         
  -8  -3   9         47.60         47.65        20.52 o                         
  -7  -3   9         33.73         37.59        28.28 o                         
  -6  -3   9        150.46        132.06        20.75 o                         
  -5  -3   9         24.84         28.45        16.58 o                         
  -4  -3   9         14.58         -0.94        20.47 o                         
  -3  -3   9         93.84        110.03        14.09 o                         
  -2  -3   9        535.81        493.13        25.38 o                         
  -1  -3   9        187.91        202.00        26.99 o                         
   0  -3   9        334.68        344.65        15.84 o                         
   1  -3   9        118.75        104.13        11.29 o                         
   2  -3   9        595.59        608.05        22.05 o                         
   3  -3   9         37.96         53.04        11.50 o                         
   4  -3   9         11.64         23.59        13.44 o                         
   5  -3   9         54.38         49.92        18.93 o                         
   6  -3   9         69.95         94.70        21.84 o                         
   7  -3   9         64.72         51.16        21.83 o                         
  -9  -2   9        249.43        218.14        27.61 o                         
  -8  -2   9        188.18        198.78        35.00 o                         
  -7  -2   9        104.85        106.54        20.52 o                         
  -6  -2   9        410.22        395.66        28.75 o                         
  -5  -2   9        111.18        114.56        15.50 o                         
  -4  -2   9         75.69         80.49        19.48 o                         
  -3  -2   9         19.39         19.75        12.11 o                         
  -2  -2   9        105.70        124.36        13.70 o                         
  -1  -2   9        494.63        478.72        19.19 o                         
   0  -2   9       1038.59       1076.51        24.93 o                         
   1  -2   9       1053.60       1058.89        28.47 o                         
   2  -2   9        847.60        866.53        26.57 o                         
   3  -2   9        505.88        470.04        48.03 o                         
   4  -2   9        371.22        394.87        49.98 o                         
   5  -2   9         37.29          2.63        18.53 o                         
   6  -2   9         18.03         42.25        28.74 o                         
   7  -2   9         39.22         53.09        41.42 o                         
 -10  -1   9         82.70         76.15        23.34 o                         
  -9  -1   9        131.42        125.49        32.54 o                         
  -8  -1   9        148.29        137.19        22.69 o                         
  -7  -1   9        363.88        393.58        29.07 o                         
  -6  -1   9        497.64        442.08        29.61 o                         
  -5  -1   9        292.30        236.74        22.53 o                         
  -4  -1   9        229.38        243.65        20.31 o                         
  -3  -1   9          3.47         -3.23         9.66 o                         
  -2  -1   9         13.83         23.87        10.30 o                         
  -1  -1   9          3.40          2.20         9.00 o                         
   0  -1   9        260.68        289.09        20.16 o                         
   1  -1   9       1857.58       1861.40        41.12 o                         
   2  -1   9        628.86        656.38        29.74 o                         
   3  -1   9        372.95        357.33        21.15 o                         
   4  -1   9          3.24         17.72        13.75 o                         
   5  -1   9        221.26        220.65        36.07 o                         
   6  -1   9        111.62        137.42        25.34 o                         
   7  -1   9          7.73         22.98        22.77 o                         
 -10   0   9         24.13         44.79        22.05 o                         
  -9   0   9         76.38         97.46        22.43 o                         
  -8   0   9        295.55        247.58        48.76 o                         
  -7   0   9        388.43        428.25        31.66 o                         
  -6   0   9        760.33        647.11        53.50 o                         
  -5   0   9        615.02        626.39        42.19 o                         
  -4   0   9        218.13        210.34        17.46 o                         
  -3   0   9        892.39        910.78        30.93 o                         
  -2   0   9        646.07        662.91        22.61 o                         
  -1   0   9         14.11         41.69        10.15 o                         
   0   0   9          0.14         -1.67         9.57 o                         
   1   0   9        124.36        115.41        18.10 o                         
   2   0   9        250.62        264.16        19.94 o                         
   3   0   9         14.03         -1.78        12.96 o                         
   4   0   9        220.35        267.74        20.57 o                         
   5   0   9        214.96        210.00        37.14 o                         
   6   0   9        190.46        235.36        28.76 o                         
 -10   1   9          3.72         34.43        21.06 o                         
  -9   1   9         14.27         -1.42        18.37 o                         
  -8   1   9         53.47         26.48        18.24 o                         
  -7   1   9        122.93        125.13        20.98 o                         
  -6   1   9        473.94        587.50        51.66 o                         
  -5   1   9        475.37        511.51        41.88 o                         
  -4   1   9        609.43        677.23        43.99 o                         
  -3   1   9        455.42        471.30        23.25 o                         
  -2   1   9        682.19        724.59        27.09 o                         
  -1   1   9        851.77        928.99        37.96 o                         
   0   1   9         25.26         33.15        12.69 o                         
   1   1   9         12.59         -2.85        15.58 o                         
   2   1   9         25.67         16.24        13.14 o                         
   3   1   9         37.17         31.76        13.42 o                         
   4   1   9        139.05        142.72        17.01 o                         
   5   1   9        182.60        158.11        31.78 o                         
   6   1   9        133.22        103.11        25.81 o                         
 -10   2   9         37.56         22.15        20.32 o                         
  -9   2   9        195.88        180.95        24.97 o                         
  -8   2   9         22.53         19.87        17.38 o                         
  -7   2   9          1.75        -11.59        15.62 o                         
  -6   2   9          6.21        -15.61        15.89 o                         
  -5   2   9        679.62        714.97        29.15 o                         
  -4   2   9         14.87          8.65        12.41 o                         
  -3   2   9        227.39        245.44        17.96 o                         
  -2   2   9         19.26         24.37        12.30 o                         
  -1   2   9         57.22         63.60        13.15 o                         
   0   2   9        118.41        152.66        16.09 o                         
   1   2   9          6.96        -15.40        15.40 o                         
   2   2   9         38.21         48.60        13.46 o                         
   3   2   9          3.34         20.04        12.94 o                         
   4   2   9         10.68          2.18        13.66 o                         
   5   2   9         90.83         93.05        23.85 o                         
 -10   3   9        145.61        125.33        24.42 o                         
  -9   3   9        318.50        258.03        46.16 o                         
  -8   3   9        115.73        126.94        20.75 o                         
  -7   3   9         37.41         33.68        17.06 o                         
  -6   3   9         68.44         62.47        14.24 o                         
  -5   3   9        125.43        138.63        15.94 o                         
  -4   3   9         46.37         55.36        13.56 o                         
  -3   3   9         91.29         67.56        13.55 o                         
  -2   3   9        643.75        658.16        26.91 o                         
  -1   3   9        642.29        640.84        27.02 o                         
   0   3   9        234.45        210.02        17.62 o                         
   1   3   9        210.75        261.41        24.64 o                         
   2   3   9         67.93         54.72        13.71 o                         
   3   3   9         59.87         64.24        23.55 o                         
   4   3   9          7.24          6.28        18.24 o                         
   5   3   9          0.19        -17.84        19.76 o                         
 -10   4   9         52.94         31.04        19.99 o                         
  -9   4   9        187.77        164.30        23.65 o                         
  -8   4   9         17.12         35.60        17.38 o                         
  -7   4   9         91.64         94.40        25.98 o                         
  -6   4   9         13.77          5.89        12.73 o                         
  -5   4   9        154.89        127.81        15.52 o                         
  -4   4   9         18.02         28.64        13.96 o                         
  -3   4   9         73.72         82.29        13.93 o                         
  -2   4   9        575.56        585.58        40.44 o                         
  -1   4   9        136.92        146.00        15.93 o                         
   0   4   9        279.18        256.13        19.02 o                         
   1   4   9         96.25        120.21        20.20 o                         
   2   4   9         73.98         66.36        19.49 o                         
   3   4   9         24.83         19.14        18.37 o                         
   4   4   9         23.73        -12.38        18.35 o                         
 -10   5   9         28.47         41.46        19.58 o                         
  -9   5   9        156.20        193.44        39.74 o                         
  -8   5   9        129.50        115.44        22.77 o                         
  -7   5   9        322.48        255.83        19.69 o                         
  -6   5   9        184.76        172.34        21.44 o                         
  -5   5   9          0.52          9.77        11.86 o                         
  -4   5   9        174.22        200.48        16.82 o                         
  -3   5   9          0.64          0.73        11.20 o                         
  -2   5   9         71.05         53.53        17.30 o                         
  -1   5   9          3.63         34.78        13.42 o                         
   0   5   9         94.92         88.39        14.85 o                         
   1   5   9        133.08        140.43        20.86 o                         
   2   5   9         66.31         57.34        18.62 o                         
   3   5   9         83.65         69.70        32.10 o                         
  -9   6   9         87.44         92.32        30.57 o                         
  -8   6   9        152.14        163.16        22.15 o                         
  -7   6   9        250.29        256.57        19.49 o                         
  -6   6   9        149.48        145.92        21.69 o                         
  -5   6   9          1.20         24.27        12.07 o                         
  -4   6   9        110.01        119.15        17.85 o                         
  -3   6   9          4.07          9.41        15.44 o                         
  -2   6   9         42.31         28.81        12.47 o                         
  -1   6   9         71.67         68.12        13.84 o                         
   0   6   9        111.43         71.84        28.43 o                         
   1   6   9         79.48         99.96        31.49 o                         
   2   6   9        122.37        150.10        35.46 o                         
  -9   7   9          3.75        -24.76        24.76 o                         
  -8   7   9         12.10         -6.73        26.29 o                         
  -7   7   9         36.83         20.18        24.46 o                         
  -6   7   9        194.93        117.39        30.88 o                         
  -5   7   9          1.00        -20.48        22.93 o                         
  -4   7   9         93.29        118.31        29.35 o                         
  -3   7   9          2.28         31.79        24.15 o                         
  -2   7   9         33.26         32.40        25.07 o                         
  -1   7   9         39.18         -2.75        24.15 o                         
   0   7   9          2.64         -7.95        25.37 o                         
  -7   8   9         46.91         59.00        28.12 o                         
  -6   8   9         58.54         31.79        27.21 o                         
  -5   8   9         39.26         21.70        26.29 o                         
  -4   8   9        106.96        113.72        29.96 o                         
  -3   8   9         38.06         37.91        27.21 o                         
  -2   8   9         94.03        101.19        30.26 o                         
   2 -11  10          3.14        -16.81        16.81 o                         
  -2 -10  10         81.14        125.95        25.98 o                         
   0 -10  10          1.46         21.09        18.65 o                         
   1 -10  10          0.07          0.92        17.73 o                         
   2 -10  10          0.61         -9.48        17.43 o                         
   3 -10  10          3.88         -5.22        22.47 o                         
   4 -10  10         22.19         -5.88        16.17 o                         
   5 -10  10         95.16         89.72        27.67 o                         
  -3  -9  10        119.87        157.41        28.43 o                         
  -2  -9  10         35.87         41.27        22.32 o                         
  -1  -9  10         39.11         49.18        14.58 o                         
   0  -9  10          6.60          1.11        12.95 o                         
   1  -9  10          0.58         51.66        19.56 o                         
   2  -9  10         28.19         26.29        17.43 o                         
   3  -9  10          0.91        -16.51        16.51 o                         
   4  -9  10         17.83         20.99        16.82 o                         
   5  -9  10         53.17         41.18        18.34 o                         
   6  -9  10         36.12         20.02        17.32 o                         
  -5  -8  10          0.45         20.79        24.76 o                         
  -4  -8  10         21.48          6.11        22.01 o                         
  -3  -8  10        104.05         79.18        24.76 o                         
  -2  -8  10         26.84         30.11        16.97 o                         
  -1  -8  10         31.41         42.06        11.51 o                         
   0  -8  10          5.88         14.32         8.92 o                         
   1  -8  10         79.36        118.80        12.87 o                         
   2  -8  10          5.69         16.35        10.38 o                         
   3  -8  10          5.65          5.17        31.49 o                         
   4  -8  10          0.01         -7.67        15.01 o                         
   5  -8  10         53.83         47.95        17.18 o                         
   6  -8  10          1.59          8.02        16.70 o                         
  -6  -7  10          3.05        -24.46        24.46 o                         
  -5  -7  10          9.24         18.34        24.15 o                         
  -4  -7  10          1.42         22.01        22.01 o                         
  -3  -7  10         63.81         64.70        10.47 o                         
  -2  -7  10        139.93        143.53        13.05 o                         
  -1  -7  10        142.42        181.86        21.13 o                         
   0  -7  10        218.30        233.28        14.28 o                         
   1  -7  10         39.37         27.28         9.62 o                         
   2  -7  10        208.11        226.77        17.01 o                         
   3  -7  10         73.14         47.63        12.65 o                         
   4  -7  10         96.86         87.70        14.52 o                         
   5  -7  10        151.47        123.65        16.12 o                         
   6  -7  10          7.52          5.95        16.94 o                         
   7  -7  10          2.52         17.71        18.49 o                         
  -7  -6  10          5.59         31.49        26.90 o                         
  -6  -6  10         64.02         76.54        20.54 o                         
  -5  -6  10        148.41        168.98        17.66 o                         
  -4  -6  10          3.24          5.37        10.88 o                         
  -3  -6  10         33.45         31.65        10.15 o                         
  -2  -6  10         94.03         89.81        11.35 o                         
  -1  -6  10        193.54        194.50        13.71 o                         
   0  -6  10         75.58         78.86        11.05 o                         
   1  -6  10        222.52        235.45        14.78 o                         
   2  -6  10        219.39        236.60        17.75 o                         
   3  -6  10        241.69        291.94        27.59 o                         
   4  -6  10         65.26         61.68        15.26 o                         
   5  -6  10         35.40         60.12        14.81 o                         
   6  -6  10         29.44         17.88        17.81 o                         
   7  -6  10          3.41         -2.88        18.37 o                         
  -7  -5  10        157.40        163.81        23.45 o                         
  -6  -5  10        207.75        213.14        30.57 o                         
  -5  -5  10        439.13        421.42        19.63 o                         
  -4  -5  10        127.02        125.28        12.41 o                         
  -3  -5  10         16.98         24.61        10.37 o                         
  -2  -5  10          0.44         -9.75         9.75 o                         
  -1  -5  10          6.53         10.66        10.50 o                         
   0  -5  10         33.62         31.45        10.36 o                         
   1  -5  10        179.53        211.71        14.79 o                         
   2  -5  10        133.99        126.00        13.95 o                         
   3  -5  10         53.38         43.29        13.35 o                         
   4  -5  10        115.61        141.17        16.69 o                         
   5  -5  10         79.35         46.51        29.96 o                         
   6  -5  10         43.99         62.62        20.31 o                         
   7  -5  10         29.87         45.25        21.07 o                         
  -8  -4  10        172.22        122.67        23.30 o                         
  -7  -4  10        124.56        118.05        22.55 o                         
  -6  -4  10        268.16        234.75        24.35 o                         
  -5  -4  10        358.61        335.32        38.82 o                         
  -4  -4  10         33.61         18.72        13.16 o                         
  -3  -4  10         24.37         48.06        12.06 o                         
  -2  -4  10          6.31         20.14        10.32 o                         
  -1  -4  10         10.41         21.51        10.61 o                         
   0  -4  10        136.77        111.85        12.48 o                         
   1  -4  10        225.91        251.52        17.31 o                         
   2  -4  10        647.35        650.42        23.96 o                         
   3  -4  10         27.54         29.54        13.31 o                         
   4  -4  10         62.76         54.56        30.42 o                         
   5  -4  10        121.29        125.08        35.90 o                         
   6  -4  10        139.22        115.54        22.67 o                         
   7  -4  10         26.06          0.36        19.78 o                         
  -9  -3  10         26.49          6.57        20.82 o                         
  -8  -3  10          0.77          7.49        18.37 o                         
  -7  -3  10          7.95         -5.20        17.29 o                         
  -6  -3  10        117.04        131.78        21.17 o                         
  -5  -3  10        111.95        114.91        19.80 o                         
  -4  -3  10        192.25        192.66        17.61 o                         
  -3  -3  10        105.49         78.30        14.74 o                         
  -2  -3  10        168.69        221.53        23.00 o                         
  -1  -3  10        103.01        102.66        11.74 o                         
   0  -3  10         80.43         80.45        11.37 o                         
   1  -3  10         48.44         30.89        11.60 o                         
   2  -3  10         24.46         37.31        11.49 o                         
   3  -3  10          7.10         30.05        17.11 o                         
   4  -3  10         27.76         14.59        17.15 o                         
   5  -3  10          3.99         -6.15        17.45 o                         
   6  -3  10         30.53         35.32        20.97 o                         
   7  -3  10         85.41         84.86        24.36 o                         
  -9  -2  10         39.57         10.27        20.29 o                         
  -8  -2  10         35.61          6.04        18.89 o                         
  -7  -2  10          5.43         -5.24        17.01 o                         
  -6  -2  10         66.63         51.38        18.87 o                         
  -5  -2  10        460.02        467.40        30.78 o                         
  -4  -2  10        333.89        306.38        24.81 o                         
  -3  -2  10        261.70        303.03        20.22 o                         
  -2  -2  10       1056.38       1096.67        39.14 o                         
  -1  -2  10       1244.63       1361.84        39.52 o                         
   0  -2  10        314.22        323.35        16.94 o                         
   1  -2  10         26.81         33.11        11.23 o                         
   2  -2  10          9.07         23.76        13.02 o                         
   3  -2  10          0.15        -16.06        16.63 o                         
   4  -2  10         29.47         49.03        19.52 o                         
   5  -2  10        169.32        148.14        23.30 o                         
   6  -2  10        152.91        158.88        26.62 o                         
  -9  -1  10        127.32         87.21        23.05 o                         
  -8  -1  10        200.91        180.28        25.05 o                         
  -7  -1  10         15.32          9.20        16.93 o                         
  -6  -1  10          1.30         20.79        25.68 o                         
  -5  -1  10         43.90         18.08        17.93 o                         
  -4  -1  10        394.29        409.11        28.28 o                         
  -3  -1  10         42.49         60.77        17.50 o                         
  -2  -1  10        681.08        699.25        28.39 o                         
  -1  -1  10        636.18        668.93        42.90 o                         
   0  -1  10        708.70        712.96        35.73 o                         
   1  -1  10         69.98         65.35        23.47 o                         
   2  -1  10         68.97         71.08        14.92 o                         
   3  -1  10         13.53          4.93        17.18 o                         
   4  -1  10         29.42         20.00        18.67 o                         
   5  -1  10         22.02         33.22        20.67 o                         
   6  -1  10        104.72        104.53        24.79 o                         
 -10   0  10        173.18        172.38        28.31 o                         
  -9   0  10        126.81         98.65        22.59 o                         
  -8   0  10        516.30        489.56        53.48 o                         
  -7   0  10        103.55        131.03        22.89 o                         
  -6   0  10         26.50         23.33        17.93 o                         
  -5   0  10          0.28         13.54        17.45 o                         
  -4   0  10        196.48        179.38        25.05 o                         
  -3   0  10         15.70         -9.49        16.48 o                         
  -2   0  10        388.35        396.06        35.31 o                         
  -1   0  10       1236.59       1296.82        47.82 o                         
   0   0  10        318.81        314.04        25.72 o                         
   1   0  10        277.30        252.18        21.33 o                         
   2   0  10        275.57        270.28        32.19 o                         
   3   0  10         35.51         43.68        19.06 o                         
   4   0  10         11.45         46.22        38.37 o                         
   5   0  10          1.41         -2.24        20.05 o                         
   6   0  10          3.81          6.57        21.65 o                         
 -10   1  10         21.73         19.67        20.96 o                         
  -9   1  10        144.46        149.39        26.58 o                         
  -8   1  10        312.15        321.07        53.65 o                         
  -7   1  10         50.00         54.02        18.58 o                         
  -6   1  10        138.49        139.24        21.72 o                         
  -5   1  10         71.29         60.53        19.67 o                         
  -4   1  10         36.66         15.59        23.23 o                         
  -3   1  10        167.77        170.35        21.84 o                         
  -2   1  10         56.50         44.77        16.41 o                         
  -1   1  10        934.18        975.02        49.07 o                         
   0   1  10        302.39        293.11        25.05 o                         
   1   1  10        542.87        554.85        50.59 o                         
   2   1  10        317.22        356.13        22.21 o                         
   3   1  10        194.21        214.19        25.50 o                         
   4   1  10        143.20         95.60        22.50 o                         
   5   1  10         80.98         85.30        24.08 o                         
 -10   2  10          3.67          3.27        28.74 o                         
  -9   2  10         26.86         26.29        19.13 o                         
  -8   2  10        235.33        259.16        26.79 o                         
  -7   2  10         67.46         58.58        19.42 o                         
  -6   2  10         82.70        123.73        23.39 o                         
  -5   2  10        439.06        454.43        34.53 o                         
  -4   2  10         11.69          4.02        31.64 o                         
  -3   2  10        380.70        347.65        21.21 o                         
  -2   2  10          0.58          2.65        14.96 o                         
  -1   2  10        189.42        140.95        20.54 o                         
   0   2  10          3.04         13.01        16.70 o                         
   1   2  10        112.27        126.77        21.13 o                         
   2   2  10        229.56        200.21        25.07 o                         
   3   2  10        184.73        172.88        24.10 o                         
   4   2  10         65.04         50.53        20.98 o                         
 -10   3  10         11.04         23.74        27.05 o                         
  -9   3  10          5.10         22.01        19.24 o                         
  -8   3  10        151.48        115.49        21.78 o                         
  -7   3  10        225.08        190.20        29.19 o                         
  -6   3  10        648.28        667.77        37.93 o                         
  -5   3  10        386.47        311.91        25.70 o                         
  -4   3  10         62.89         87.64        15.05 o                         
  -3   3  10       1134.92       1225.34        38.13 o                         
  -2   3  10         41.15         54.75        14.19 o                         
  -1   3  10         99.75        101.90        19.09 o                         
   0   3  10        206.38        188.54        25.07 o                         
   1   3  10          0.30        -12.30        16.63 o                         
   2   3  10         34.95         46.57        19.95 o                         
   3   3  10         37.05         69.96        20.84 o                         
   4   3  10         44.24         44.15        21.23 o                         
 -10   4  10         24.74         -4.08        18.93 o                         
  -9   4  10          1.33         26.21        23.54 o                         
  -8   4  10         32.77         12.04        17.18 o                         
  -7   4  10        114.54         88.73        30.26 o                         
  -6   4  10         98.77         90.02        19.54 o                         
  -5   4  10        313.63        351.41        22.12 o                         
  -4   4  10          9.65         -6.35        12.49 o                         
  -3   4  10        286.42        282.97        45.49 o                         
  -2   4  10        137.29        141.99        16.53 o                         
  -1   4  10         33.99         45.33        17.14 o                         
   0   4  10        152.22        180.27        37.59 o                         
   1   4  10          0.04         15.69        16.84 o                         
   2   4  10          7.81         -2.06        17.43 o                         
   3   4  10        100.76         71.71        22.12 o                         
  -9   5  10         35.04         41.56        24.61 o                         
  -8   5  10          2.15         39.53        17.45 o                         
  -7   5  10          4.57         -8.69        15.98 o                         
  -6   5  10          0.58          4.80        15.97 o                         
  -5   5  10         52.28         38.55        13.97 o                         
  -4   5  10         44.94         32.26        13.40 o                         
  -3   5  10        212.14        218.02        18.52 o                         
  -2   5  10         39.67         34.56        13.78 o                         
  -1   5  10         49.89         32.10        16.31 o                         
   0   5  10        184.18        202.27        23.08 o                         
   1   5  10         41.81         63.01        19.02 o                         
   2   5  10          7.57         -5.20        27.82 o                         
  -9   6  10         65.57        112.19        33.93 o                         
  -8   6  10         26.46          3.06        25.98 o                         
  -7   6  10         22.68         13.76        25.07 o                         
  -6   6  10         49.00         45.20        17.54 o                         
  -5   6  10         74.41         87.54        18.65 o                         
  -4   6  10         52.16         37.41        17.01 o                         
  -3   6  10        120.19        146.89        21.54 o                         
  -2   6  10         51.05         88.29        42.34 o                         
  -1   6  10         77.92        103.33        30.26 o                         
   0   6  10        156.02        107.30        31.49 o                         
  -7   7  10         19.55          3.06        25.07 o                         
  -6   7  10         34.69         47.38        28.74 o                         
  -5   7  10          5.22         16.20        26.29 o                         
  -4   7  10          2.22          9.78        25.98 o                         
  -3   7  10          1.68         59.00        27.21 o                         
  -2   7  10         23.84          3.67        25.98 o                         
  -1   7  10          1.50         25.98        27.82 o                         
  -1 -10  11         15.09         33.93        20.48 o                         
   0 -10  11         35.11         53.50        21.09 o                         
   1 -10  11         70.44         84.99        22.01 o                         
   2 -10  11         70.38         82.85        23.54 o                         
   3 -10  11         89.58         87.74        22.93 o                         
  -3  -9  11          1.96         18.65        22.93 o                         
  -2  -9  11          0.16          4.59        21.09 o                         
  -1  -9  11          1.41         12.11        15.59 o                         
   0  -9  11         17.78        -13.15        18.65 o                         
   1  -9  11        102.29        119.22        24.46 o                         
   2  -9  11         80.12         63.89        20.18 o                         
   3  -9  11         76.82         29.96        19.87 o                         
   4  -9  11         51.29         77.95        25.37 o                         
   5  -9  11         28.24         52.58        27.51 o                         
  -4  -8  11        134.46        153.43        30.26 o                         
  -2  -8  11         15.07         27.62        14.10 o                         
  -1  -8  11         52.92         36.99        14.46 o                         
   0  -8  11          0.16        -18.95        18.95 o                         
   1  -8  11         14.05         28.12        18.95 o                         
   2  -8  11         21.70          6.11        18.65 o                         
   3  -8  11         61.46         76.73        24.46 o                         
   4  -8  11         42.28         74.29        25.37 o                         
   5  -8  11         99.12        117.39        29.04 o                         
   6  -8  11         14.31          2.75        25.37 o                         
  -5  -7  11        110.26         93.24        29.04 o                         
  -4  -7  11         63.04         -0.92        23.23 o                         
  -3  -7  11         74.32         89.45        13.53 o                         
  -2  -7  11        100.28         75.49        11.39 o                         
  -1  -7  11        192.41        186.32        13.86 o                         
   0  -7  11        329.87        312.76        22.25 o                         
   1  -7  11         15.56         -1.17        10.75 o                         
   2  -7  11          0.08          2.13        11.53 o                         
   3  -7  11          6.82         -2.52        12.53 o                         
   4  -7  11          1.99         15.74        16.64 o                         
   5  -7  11         54.77         31.49        24.46 o                         
   6  -7  11         71.53         88.35        29.65 o                         
  -6  -6  11         11.60         19.26        25.37 o                         
  -5  -6  11         48.57         45.77        20.02 o                         
  -4  -6  11         41.68         59.75        15.49 o                         
  -3  -6  11         23.72          3.67        11.56 o                         
  -2  -6  11         58.52         58.81        11.41 o                         
  -1  -6  11        310.88        320.86        17.14 o                         
   0  -6  11        109.54        135.60        19.54 o                         
   1  -6  11         89.82         85.60        13.72 o                         
   2  -6  11          2.38         10.60        12.20 o                         
   3  -6  11          7.88          8.17        12.80 o                         
   4  -6  11          4.23        -13.14        13.14 o                         
   5  -6  11         72.44         65.11        25.22 o                         
   6  -6  11         89.54         99.57        21.80 o                         
  -7  -5  11         42.89         59.12        23.23 o                         
  -6  -5  11          0.05          6.90        16.97 o                         
  -5  -5  11          4.58        -13.15        13.15 o                         
  -4  -5  11         18.90          5.53        10.02 o                         
  -3  -5  11         38.19         22.75        13.29 o                         
  -2  -5  11         40.97         28.76        10.39 o                         
  -1  -5  11        323.78        318.28        26.43 o                         
   0  -5  11        362.32        374.24        36.14 o                         
   1  -5  11        130.30        151.24        16.30 o                         
   2  -5  11         34.72         30.79        13.27 o                         
   3  -5  11        279.49        286.48        21.18 o                         
   4  -5  11          6.17         -7.86        16.52 o                         
   5  -5  11          4.88         15.96        20.18 o                         
   6  -5  11         66.55         79.67        22.05 o                         
  -8  -4  11        112.68        119.53        23.66 o                         
  -7  -4  11         99.66         87.67        25.07 o                         
  -6  -4  11         11.36          2.65        17.83 o                         
  -5  -4  11         21.33         23.24        17.16 o                         
  -4  -4  11        139.91        119.04        40.66 o                         
  -3  -4  11        131.78        155.96        14.05 o                         
  -2  -4  11         12.13         16.27        11.01 o                         
  -1  -4  11        376.08        386.06        27.88 o                         
   0  -4  11        492.47        477.80        20.87 o                         
   1  -4  11        297.33        233.82        18.66 o                         
   2  -4  11         69.80        100.46        20.63 o                         
   3  -4  11         94.06        100.19        20.14 o                         
   4  -4  11         36.81         64.41        19.66 o                         
   5  -4  11          5.95         10.10        18.10 o                         
   6  -4  11          2.76        -27.05        27.05 o                         
  -8  -3  11         80.71         28.23        35.92 o                         
  -7  -3  11        143.30        165.87        24.38 o                         
  -6  -3  11          5.13          4.89        17.91 o                         
  -5  -3  11          2.40         -3.13        16.52 o                         
  -4  -3  11          6.36         16.58        16.45 o                         
  -3  -3  11          0.54         -9.99        15.45 o                         
  -2  -3  11        156.09        168.31        17.95 o                         
  -1  -3  11         70.22         58.18        11.77 o                         
   0  -3  11         16.77          4.54        10.53 o                         
   1  -3  11         46.19         16.55        14.40 o                         
   2  -3  11        118.32        112.74        34.39 o                         
   3  -3  11        141.80        110.45        35.00 o                         
   4  -3  11        135.35        191.04        25.83 o                         
   5  -3  11          7.30          1.49        19.36 o                         
   6  -3  11         14.04         12.42        20.93 o                         
  -9  -2  11         28.19         48.28        22.15 o                         
  -8  -2  11        118.68        118.91        46.76 o                         
  -7  -2  11        334.50        270.93        27.53 o                         
  -6  -2  11         61.09         98.74        31.18 o                         
  -5  -2  11        183.88        190.76        23.23 o                         
  -4  -2  11         72.70         85.18        19.52 o                         
  -3  -2  11         67.78         56.87        18.32 o                         
  -2  -2  11        295.59        284.62        24.86 o                         
  -1  -2  11          8.67          7.24        18.19 o                         
   0  -2  11        335.75        308.64        21.85 o                         
   1  -2  11         13.16          9.41        16.63 o                         
   2  -2  11        169.30        186.60        26.14 o                         
   3  -2  11        447.88        455.72        31.90 o                         
   4  -2  11        141.54        134.58        23.58 o                         
   5  -2  11        139.87        147.83        25.59 o                         
   6  -2  11         84.70         63.59        23.76 o                         
  -9  -1  11          0.32        -19.12        19.12 o                         
  -8  -1  11        104.25         99.06        22.26 o                         
  -7  -1  11        303.63        287.59        27.20 o                         
  -6  -1  11        160.35        192.84        29.50 o                         
  -5  -1  11        243.34        295.95        36.68 o                         
  -4  -1  11        215.09        172.32        21.93 o                         
  -3  -1  11         29.90         12.08        17.37 o                         
  -2  -1  11        354.25        349.33        26.74 o                         
  -1  -1  11         49.37         60.61        20.63 o                         
   0  -1  11          2.15          6.75        16.61 o                         
   1  -1  11          1.43        -15.54        15.54 o                         
   2  -1  11        185.76        160.96        22.45 o                         
   3  -1  11         67.50         76.29        20.93 o                         
   4  -1  11        135.60        113.80        32.56 o                         
   5  -1  11         82.24         84.48        24.28 o                         
  -9   0  11          0.54         25.95        20.85 o                         
  -8   0  11         36.69         27.70        20.23 o                         
  -7   0  11        333.41        325.71        30.04 o                         
  -6   0  11        226.21        207.84        24.64 o                         
  -5   0  11        215.98        215.04        24.85 o                         
  -4   0  11        816.07        868.40        42.04 o                         
  -3   0  11        150.75        135.44        25.36 o                         
  -2   0  11        800.61        837.81        40.68 o                         
  -1   0  11          6.14         11.06        17.18 o                         
   0   0  11         15.00         -0.58        16.70 o                         
   1   0  11        146.34        175.02        39.11 o                         
   2   0  11          4.97         -2.16        18.62 o                         
   3   0  11        148.14        151.68        23.63 o                         
   4   0  11         87.73        101.23        24.40 o                         
   5   0  11         61.13         57.00        22.98 o                         
  -9   1  11         31.93         97.79        23.56 o                         
  -8   1  11          1.46        -18.22        18.22 o                         
  -7   1  11         53.12         46.29        19.66 o                         
  -6   1  11         37.46         35.24        18.26 o                         
  -5   1  11        329.85        269.85        25.05 o                         
  -4   1  11        466.82        489.29        31.70 o                         
  -3   1  11         22.53         14.76        21.40 o                         
  -2   1  11        321.27        280.83        25.50 o                         
  -1   1  11         64.19         43.56        20.02 o                         
   0   1  11        137.44        154.62        21.72 o                         
   1   1  11        230.17        259.87        31.79 o                         
   2   1  11          4.84         22.12        20.48 o                         
   3   1  11          9.89         -4.09        18.93 o                         
   4   1  11         34.78         19.19        20.42 o                         
  -9   2  11        141.77        138.25        23.92 o                         
  -8   2  11         85.43        115.01        27.51 o                         
  -7   2  11         19.82         -8.87        25.37 o                         
  -6   2  11          9.89         21.76        23.08 o                         
  -5   2  11         17.80         36.30        17.59 o                         
  -4   2  11         73.08         78.16        19.80 o                         
  -3   2  11         10.17         28.82        17.69 o                         
  -2   2  11         61.52         72.55        18.91 o                         
  -1   2  11         95.28        112.05        31.79 o                         
   0   2  11         57.39         63.75        18.99 o                         
   1   2  11        257.67        273.50        27.73 o                         
   2   2  11         26.50         39.69        21.55 o                         
   3   2  11          4.81         -3.26        19.72 o                         
   4   2  11          4.38          5.85        35.61 o                         
  -9   3  11        124.73        132.57        30.86 o                         
  -8   3  11        202.00        199.15        25.51 o                         
  -7   3  11         45.27         55.94        29.04 o                         
  -6   3  11        285.50        308.42        47.69 o                         
  -5   3  11         30.46         26.51        20.02 o                         
  -4   3  11         15.36         -3.56        16.97 o                         
  -3   3  11          1.21          3.82        30.88 o                         
  -2   3  11        115.04         84.04        24.46 o                         
  -1   3  11         75.92         55.06        19.11 o                         
   0   3  11        122.87        133.76        30.25 o                         
   1   3  11        291.49        277.66        27.28 o                         
   2   3  11        127.84        128.00        24.37 o                         
   3   3  11         38.09         22.33        25.37 o                         
  -9   4  11         43.74         44.07        20.10 o                         
  -8   4  11         40.82         53.76        19.71 o                         
  -7   4  11        196.19        158.02        34.54 o                         
  -6   4  11        163.48        176.93        25.97 o                         
  -5   4  11         24.04         27.59        17.63 o                         
  -4   4  11         54.83         44.30        18.59 o                         
  -3   4  11          9.41          4.45        16.76 o                         
  -2   4  11         16.51         33.03        17.14 o                         
  -1   4  11         38.71         32.65        17.84 o                         
   0   4  11         36.15         22.70        17.75 o                         
   1   4  11        304.30        236.17        26.51 o                         
   2   4  11         91.51         81.10        21.57 o                         
  -8   5  11         33.91         53.42        19.71 o                         
  -7   5  11         88.78         90.28        20.37 o                         
  -6   5  11         88.18         96.70        20.53 o                         
  -5   5  11        155.58        165.46        22.80 o                         
  -4   5  11          6.00        -15.49        16.19 o                         
  -3   5  11         89.81         90.10        19.54 o                         
  -2   5  11         52.63         27.22        17.57 o                         
  -1   5  11          1.98         11.70        17.28 o                         
   0   5  11          0.50          1.13        17.58 o                         
   1   5  11         35.93         -6.42        28.43 o                         
  -7   6  11         74.14         49.83        29.96 o                         
  -6   6  11        157.26        191.03        37.91 o                         
  -5   6  11         98.16         90.79        32.10 o                         
  -4   6  11         74.00         79.18        38.52 o                         
  -3   6  11         51.98         87.74        30.26 o                         
  -2   6  11         10.02         17.43        27.51 o                         
  -1   6  11         36.99        -21.09        27.21 o                         
  -5   7  11         14.91         23.54        29.35 o                         
  -4   7  11          6.40          6.11        27.21 o                         
  -2  -9  12         22.81         44.33        24.15 o                         
  -1  -9  12         37.73         32.40        22.01 o                         
   0  -9  12         89.85         74.59        24.15 o                         
   1  -9  12         70.31         92.93        25.37 o                         
   2  -9  12          1.81         18.34        19.56 o                         
   3  -9  12          0.43        -17.12        19.87 o                         
   4  -9  12          4.66         14.98        24.15 o                         
  -3  -8  12          0.99         20.18        22.62 o                         
  -2  -8  12         14.94         29.65        22.62 o                         
  -1  -8  12         27.35        -18.95        20.79 o                         
   0  -8  12        227.48        199.59        30.26 o                         
   1  -8  12         51.36         70.92        22.01 o                         
   2  -8  12         30.94         28.12        20.79 o                         
   3  -8  12         15.70         13.45        23.23 o                         
   4  -8  12         19.97         23.54        25.37 o                         
  -5  -7  12          9.92          9.78        26.29 o                         
  -3  -7  12          2.85         -0.62        14.06 o                         
  -2  -7  12          0.58        -11.62        19.56 o                         
  -1  -7  12         19.83         22.93        15.45 o                         
   0  -7  12        145.45        165.94        26.71 o                         
   1  -7  12        184.22        184.96        17.33 o                         
   2  -7  12        109.44         74.58        17.71 o                         
   3  -7  12         94.42         84.37        27.51 o                         
   4  -7  12        110.25         84.99        28.12 o                         
   5  -7  12         35.78         14.67        25.68 o                         
  -6  -6  12         79.31         88.65        29.65 o                         
  -5  -6  12         16.35         37.60        19.71 o                         
  -4  -6  12         57.54         90.89        17.34 o                         
  -3  -6  12         63.09         74.78        12.13 o                         
  -2  -6  12          9.63          3.44        10.81 o                         
  -1  -6  12         65.05         61.57        14.79 o                         
   0  -6  12         90.11         45.25        39.28 o                         
   1  -6  12        141.33        140.29        32.12 o                         
   2  -6  12        124.88        104.89        16.18 o                         
   3  -6  12        442.29        439.11        30.79 o                         
   4  -6  12        111.22        107.03        20.82 o                         
   5  -6  12         61.93         60.02        20.48 o                         
  -6  -5  12         90.92        118.46        22.48 o                         
  -5  -5  12         65.07         82.72        15.16 o                         
  -4  -5  12        120.88         89.76        28.58 o                         
  -3  -5  12        266.26        234.48        22.20 o                         
  -2  -5  12        430.12        381.22        36.23 o                         
  -1  -5  12        238.54        262.52        19.81 o                         
   0  -5  12          3.50         -3.15        11.98 o                         
   1  -5  12          6.84          2.20        17.43 o                         
   2  -5  12          0.91         18.34        26.29 o                         
   3  -5  12         78.46         55.11        27.67 o                         
   4  -5  12        137.49        144.22        22.86 o                         
   5  -5  12         68.39         57.14        21.33 o                         
  -7  -4  12         53.31         50.33        21.15 o                         
  -6  -4  12        123.38        105.92        22.69 o                         
  -5  -4  12         27.36         20.47        18.15 o                         
  -4  -4  12        217.83        197.13        18.80 o                         
  -3  -4  12        293.97        322.56        22.10 o                         
  -2  -4  12        101.31        101.40        15.65 o                         
  -1  -4  12        404.43        436.03        29.79 o                         
   0  -4  12         86.41         64.48        18.37 o                         
   1  -4  12         17.30         15.59        16.71 o                         
   2  -4  12          8.52          9.64        17.01 o                         
   3  -4  12        157.09        140.03        21.90 o                         
   4  -4  12        177.96        130.87        24.01 o                         
   5  -4  12         80.13         56.49        22.02 o                         
  -8  -3  12          2.10         16.51        20.10 o                         
  -7  -3  12          0.08         -4.54        17.94 o                         
  -6  -3  12         13.02         60.83        30.26 o                         
  -5  -3  12          0.45          9.40        17.71 o                         
  -4  -3  12          3.02          5.10        17.43 o                         
  -3  -3  12        155.85        134.59        26.58 o                         
  -2  -3  12          2.01         20.48        17.75 o                         
  -1  -3  12        231.41        243.59        24.88 o                         
   0  -3  12          7.39          5.43        18.04 o                         
   1  -3  12        173.54        134.05        21.33 o                         
   2  -3  12         75.51         85.15        20.32 o                         
   3  -3  12          4.43          2.48        22.77 o                         
   4  -3  12         13.09          8.60        19.49 o                         
   5  -3  12         12.76        -17.50        18.88 o                         
  -8  -2  12         45.46         40.00        21.07 o                         
  -7  -2  12         47.95         29.01        20.62 o                         
  -6  -2  12          0.09        -17.41        17.59 o                         
  -5  -2  12         33.09         20.02        18.37 o                         
  -4  -2  12          0.41         -5.87        16.66 o                         
  -3  -2  12         67.82         52.95        19.33 o                         
  -2  -2  12          2.49         -9.93        23.23 o                         
  -1  -2  12        313.67        264.59        41.12 o                         
   0  -2  12        434.82        443.65        53.48 o                         
   1  -2  12        397.92        436.97        31.54 o                         
   2  -2  12        476.66        481.60        49.51 o                         
   3  -2  12        144.61        163.10        23.76 o                         
   4  -2  12          3.04          4.68        20.49 o                         
   5  -2  12          1.22         -9.86        20.20 o                         
  -8  -1  12        130.90        167.61        25.58 o                         
  -7  -1  12         84.55         83.79        22.53 o                         
  -6  -1  12         44.85         77.31        29.19 o                         
  -5  -1  12        166.04        199.81        24.60 o                         
  -4  -1  12          0.07          1.62        17.01 o                         
  -3  -1  12        130.05        138.95        22.11 o                         
  -2  -1  12         41.65         19.24        37.30 o                         
  -1  -1  12         24.17         25.05        27.36 o                         
   0  -1  12        313.77        305.66        27.14 o                         
   1  -1  12        218.15        180.73        24.30 o                         
   2  -1  12        566.10        641.02        62.82 o                         
   3  -1  12         15.43         69.63        21.71 o                         
   4  -1  12          2.31         -0.17        20.67 o                         
  -9   0  12        111.01         81.94        23.55 o                         
  -8   0  12        135.56        137.84        24.63 o                         
  -7   0  12        175.02        116.47        33.63 o                         
  -6   0  12         77.26         91.94        21.66 o                         
  -5   0  12         91.31         98.84        21.47 o                         
  -4   0  12         15.77         -1.48        17.06 o                         
  -3   0  12          4.78         16.33        19.72 o                         
  -2   0  12         11.72         11.67        17.93 o                         
  -1   0  12         24.05         19.68        18.62 o                         
   0   0  12         84.69         62.29        19.74 o                         
   1   0  12        174.73        209.65        25.60 o                         
   2   0  12        213.81        232.29        27.20 o                         
   3   0  12        106.22         83.13        22.96 o                         
   4   0  12         60.05         78.27        23.20 o                         
  -9   1  12         20.39         -6.95        19.54 o                         
  -8   1  12         26.39         15.06        19.16 o                         
  -7   1  12         31.81          2.45        29.35 o                         
  -6   1  12         43.80         48.38        20.53 o                         
  -5   1  12        170.38        188.31        24.63 o                         
  -4   1  12          1.13         -6.70        17.75 o                         
  -3   1  12        110.87         68.53        19.83 o                         
  -2   1  12         92.54         73.15        20.63 o                         
  -1   1  12          8.09          6.75        17.77 o                         
   0   1  12         23.33          6.88        28.89 o                         
   1   1  12          4.10         14.92        18.76 o                         
   2   1  12        324.63        355.03        32.41 o                         
   3   1  12         93.61        131.29        26.05 o                         
  -9   2  12          0.04        -13.69        18.89 o                         
  -8   2  12         10.65         15.17        24.61 o                         
  -7   2  12          1.60        -28.43        28.43 o                         
  -6   2  12        246.83        200.44        27.21 o                         
  -5   2  12        125.14        136.73        22.14 o                         
  -4   2  12         87.79        110.93        21.70 o                         
  -3   2  12          1.48         19.26        17.51 o                         
  -2   2  12         77.47         96.33        20.48 o                         
  -1   2  12        100.47         86.12        21.28 o                         
   0   2  12         26.47          3.92        17.91 o                         
   1   2  12          0.68        -18.19        18.19 o                         
   2   2  12         54.69         73.86        22.42 o                         
   3   2  12         14.33         44.84        22.42 o                         
  -8   3  12          2.46         -9.53        17.97 o                         
  -7   3  12         29.38          7.64        19.67 o                         
  -6   3  12        131.54        159.96        23.87 o                         
  -5   3  12        184.61        160.57        23.07 o                         
  -4   3  12         73.85         65.53        20.54 o                         
  -3   3  12         95.74        102.26        20.70 o                         
  -2   3  12        317.23        355.49        30.13 o                         
  -1   3  12        162.58        187.88        24.68 o                         
   0   3  12        142.36        133.50        22.70 o                         
   1   3  12         30.45         -5.04        18.93 o                         
   2   3  12          0.03         -1.68        19.77 o                         
  -8   4  12          8.19         14.78        18.45 o                         
  -7   4  12         22.37         -7.95        26.60 o                         
  -6   4  12         27.59         37.03        19.23 o                         
  -5   4  12        121.73         72.70        20.54 o                         
  -4   4  12         49.06         -1.21        18.03 o                         
  -3   4  12        149.56        159.67        24.75 o                         
  -2   4  12        104.16         78.40        26.75 o                         
  -1   4  12         92.72        100.84        21.72 o                         
   0   4  12         59.44         53.41        20.63 o                         
  -7   5  12         50.27         78.26        31.49 o                         
  -6   5  12          0.29         12.12        18.45 o                         
  -5   5  12          1.42          1.87        17.75 o                         
  -4   5  12          0.90         -9.73        17.80 o                         
  -3   5  12          9.33         23.99        17.67 o                         
  -2   5  12         10.85         -9.34        16.84 o                         
  -1   5  12         51.52         67.56        32.10 o                         
  -5   6  12          4.29         -1.22        27.82 o                         
  -4   6  12          3.97        -24.76        24.76 o                         
   0  -9  13          0.09         -0.92        21.40 o                         
   1  -9  13          4.78         22.93        24.15 o                         
  -2  -8  13         68.34         56.86        24.76 o                         
  -1  -8  13         27.55         12.23        22.01 o                         
   0  -8  13         63.31         74.90        26.90 o                         
   1  -8  13          0.11         25.98        23.84 o                         
   2  -8  13          0.03         -7.34        20.79 o                         
   3  -8  13          0.07        -14.98        23.54 o                         
  -4  -7  13         18.42         30.26        25.98 o                         
  -3  -7  13         87.75         92.93        28.43 o                         
  -2  -7  13        105.11        137.26        28.43 o                         
  -1  -7  13        112.72        109.14        27.82 o                         
   0  -7  13         97.29         70.62        25.68 o                         
   1  -7  13         25.83         17.43        21.09 o                         
   2  -7  13          0.89        -14.37        20.48 o                         
   3  -7  13          5.26         35.46        25.68 o                         
   4  -7  13          0.65         21.40        26.60 o                         
  -4  -6  13          0.17         -5.25        19.41 o                         
  -3  -6  13         40.40         51.42        17.61 o                         
  -2  -6  13        242.13        222.84        25.98 o                         
  -1  -6  13          6.40         -3.89        19.87 o                         
   0  -6  13        164.53        147.76        22.30 o                         
   1  -6  13         53.52         49.60        17.58 o                         
   2  -6  13         78.64         76.85        19.66 o                         
   3  -6  13         18.59         36.40        22.77 o                         
   4  -6  13          8.33         12.85        18.50 o                         
  -6  -5  13         63.72         59.50        21.50 o                         
  -5  -5  13         21.77         31.55        19.74 o                         
  -4  -5  13         19.65         -1.99        21.09 o                         
  -3  -5  13          5.88         21.28        16.89 o                         
  -2  -5  13         56.34         55.86        18.84 o                         
  -1  -5  13         23.36         21.44        17.63 o                         
   0  -5  13        290.80        274.19        25.94 o                         
   1  -5  13        202.64        180.52        22.98 o                         
   2  -5  13         56.50         49.76        19.40 o                         
   3  -5  13         72.54         84.09        21.25 o                         
   4  -5  13          6.92         15.59        19.45 o                         
  -6  -4  13        106.50         87.43        32.10 o                         
  -5  -4  13         39.90         57.91        21.13 o                         
  -4  -4  13         80.63         87.22        20.48 o                         
  -3  -4  13          6.72          9.75        17.88 o                         
  -2  -4  13         77.15         97.11        20.94 o                         
  -1  -4  13         10.82         -3.14        28.28 o                         
   0  -4  13        189.16        178.92        49.36 o                         
   1  -4  13        546.94        597.76        36.34 o                         
   2  -4  13        171.12        185.35        24.36 o                         
   3  -4  13        206.17        235.68        27.45 o                         
   4  -4  13         34.76         24.62        20.97 o                         
  -7  -3  13         30.66         34.34        21.07 o                         
  -6  -3  13         38.30         62.29        21.60 o                         
  -5  -3  13         87.79        103.61        22.45 o                         
  -4  -3  13        190.77        181.75        24.20 o                         
  -3  -3  13         27.72         73.06        19.80 o                         
  -2  -3  13          0.44          9.16        18.00 o                         
  -1  -3  13         88.02         33.29        18.44 o                         
   0  -3  13         37.61         34.37        36.68 o                         
   1  -3  13         42.44         14.27        19.33 o                         
   2  -3  13         33.04         40.41        20.07 o                         
   3  -3  13        145.84        177.31        29.64 o                         
   4  -3  13          7.78         27.19        20.72 o                         
  -7  -2  13          1.36        -12.09        39.74 o                         
  -6  -2  13         92.57         93.35        23.13 o                         
  -5  -2  13        196.11        196.69        26.25 o                         
  -4  -2  13        239.33        207.21        30.26 o                         
  -3  -2  13        178.67        150.56        23.51 o                         
  -2  -2  13        197.42        176.53        27.19 o                         
  -1  -2  13        542.60        548.11        68.63 o                         
   0  -2  13         24.34         13.52        18.65 o                         
   1  -2  13          0.11         -0.73        18.41 o                         
   2  -2  13         13.77         -7.46        41.12 o                         
   3  -2  13         48.49         39.78        21.66 o                         
   4  -2  13         27.61         41.65        39.89 o                         
  -8  -1  13          9.96          3.06        19.86 o                         
  -7  -1  13          0.12        -17.73        27.21 o                         
  -6  -1  13          0.97        -15.59        18.81 o                         
  -5  -1  13        190.58        231.78        35.92 o                         
  -4  -1  13        212.73        222.44        26.47 o                         
  -3  -1  13        223.69        260.03        30.42 o                         
  -2  -1  13         92.07        107.81        23.00 o                         
  -1  -1  13        404.56        406.13        31.47 o                         
   0  -1  13         92.57        117.13        26.29 o                         
   1  -1  13         12.10          1.29        18.76 o                         
   2  -1  13         10.31         -3.59        19.86 o                         
   3  -1  13        111.33        134.60        25.84 o                         
  -8   0  13         22.51         35.29        21.50 o                         
  -7   0  13          9.99          7.11        24.76 o                         
  -6   0  13          0.28        -18.26        18.26 o                         
  -5   0  13        123.40        109.73        23.10 o                         
  -4   0  13        127.24        108.44        21.83 o                         
  -3   0  13         80.15        106.80        22.03 o                         
  -2   0  13        276.02        304.94        67.25 o                         
  -1   0  13        379.94        394.48        44.33 o                         
   0   0  13        236.43        274.91        28.94 o                         
   1   0  13        138.16        149.88        42.63 o                         
   2   0  13          2.45         -5.90        22.01 o                         
   3   0  13          0.54         -4.22        20.37 o                         
  -8   1  13         12.32         26.55        31.03 o                         
  -7   1  13         77.79         87.15        23.56 o                         
  -6   1  13          0.20          3.09        19.76 o                         
  -5   1  13         11.59         13.57        18.22 o                         
  -4   1  13         10.29         -0.82        18.46 o                         
  -3   1  13          1.36         42.11        20.14 o                         
  -2   1  13         81.60         96.17        25.68 o                         
  -1   1  13        112.26        110.79        23.11 o                         
   0   1  13        129.31        114.41        39.74 o                         
   1   1  13         46.49         29.16        20.23 o                         
   2   1  13         30.44         34.35        21.83 o                         
  -8   2  13         31.51          8.32        20.21 o                         
  -7   2  13         33.53         24.13        21.18 o                         
  -6   2  13        171.82        137.94        24.40 o                         
  -5   2  13         50.17         53.01        20.20 o                         
  -4   2  13         43.60         38.43        36.53 o                         
  -3   2  13         43.37         21.17        18.99 o                         
  -2   2  13          7.33          1.22        18.62 o                         
  -1   2  13         14.81         31.61        23.84 o                         
   0   2  13         39.84         48.19        21.54 o                         
   1   2  13         24.83         59.58        22.59 o                         
  -7   3  13        137.29        175.56        53.48 o                         
  -6   3  13        116.73        117.25        23.65 o                         
  -5   3  13         33.39         49.79        20.84 o                         
  -4   3  13         83.19         80.17        21.68 o                         
  -3   3  13         21.76         19.29        19.41 o                         
  -2   3  13          0.42          7.35        23.23 o                         
  -1   3  13          0.55         -8.79        18.21 o                         
   0   3  13         48.25         11.93        20.07 o                         
  -7   4  13         23.66         21.81        20.76 o                         
  -6   4  13         75.88         72.08        21.39 o                         
  -5   4  13         43.54         69.21        21.41 o                         
  -4   4  13         37.80         94.10        26.60 o                         
  -3   4  13         97.10         91.36        28.89 o                         
  -2   4  13          0.32         -0.72        18.71 o                         
  -1   4  13          6.13         14.40        19.41 o                         
  -4   5  13         66.22         17.12        30.57 o                         
  -3  -7  14         19.74         37.30        26.90 o                         
  -2  -7  14          2.08          2.45        22.93 o                         
  -1  -7  14         14.51          7.34        24.76 o                         
   0  -7  14          0.65         24.15        24.76 o                         
   1  -7  14         51.18         76.43        25.98 o                         
   2  -7  14         61.93         71.84        26.60 o                         
  -4  -6  14         46.38         39.44        27.21 o                         
  -3  -6  14         61.07         74.29        26.60 o                         
  -2  -6  14         36.59         45.49        19.44 o                         
  -1  -6  14          0.30          9.59        17.14 o                         
   0  -6  14         29.82         22.93        18.53 o                         
   1  -6  14          5.97          1.98        17.32 o                         
   2  -6  14         13.46          9.11        17.85 o                         
   3  -6  14          9.02         -2.14        24.76 o                         
  -5  -5  14         73.92         69.39        21.83 o                         
  -4  -5  14        115.30        123.46        22.62 o                         
  -3  -5  14        107.15         87.93        32.86 o                         
  -2  -5  14         76.15        106.22        21.83 o                         
  -1  -5  14         61.99         71.72        20.32 o                         
   0  -5  14        109.91        117.73        26.90 o                         
   1  -5  14          2.21        -11.94        17.57 o                         
   2  -5  14         10.58         23.79        18.71 o                         
   3  -5  14          0.35        -17.51        17.51 o                         
  -6  -4  14          0.06          5.13        20.70 o                         
  -5  -4  14         56.36         35.92        22.16 o                         
  -4  -4  14        192.28        224.82        32.71 o                         
  -3  -4  14        111.87         94.11        22.14 o                         
  -2  -4  14        115.97        138.42        23.76 o                         
  -1  -4  14         76.04         73.05        26.60 o                         
   0  -4  14        186.39        141.45        22.89 o                         
   1  -4  14         44.12         46.16        20.42 o                         
   2  -4  14          2.46          8.87        19.54 o                         
   3  -4  14          0.92         33.72        20.37 o                         
  -6  -3  14          6.35         14.40        20.85 o                         
  -5  -3  14          0.19        -18.47        18.47 o                         
  -4  -3  14         13.40         13.12        19.83 o                         
  -3  -3  14         30.77         26.31        19.71 o                         
  -2  -3  14         77.19         57.59        21.41 o                         
  -1  -3  14         49.35         55.42        22.77 o                         
   0  -3  14         23.16         43.56        20.75 o                         
   1  -3  14         16.90         28.88        20.18 o                         
   2  -3  14          2.63         -6.01        19.41 o                         
   3  -3  14          7.89         21.37        21.15 o                         
  -7  -2  14         93.37         66.64        33.02 o                         
  -6  -2  14        192.42        204.51        27.34 o                         
  -5  -2  14         50.01         54.10        22.02 o                         
  -4  -2  14         14.00         -7.22        18.41 o                         
  -3  -2  14          0.70         18.99        19.92 o                         
  -2  -2  14          1.61         -4.27        18.53 o                         
  -1  -2  14         69.97         76.59        29.04 o                         
   0  -2  14         95.59        120.78        24.45 o                         
   1  -2  14         90.46         75.08        23.07 o                         
   2  -2  14        122.52         73.38        22.47 o                         
   3  -2  14         61.64         98.92        44.02 o                         
  -7  -1  14        131.10        129.90        25.66 o                         
  -6  -1  14        183.16        165.13        40.18 o                         
  -5  -1  14        196.42        217.97        37.60 o                         
  -4  -1  14         82.07         96.90        23.00 o                         
  -3  -1  14         36.18         63.60        21.35 o                         
  -2  -1  14          9.11         53.18        20.45 o                         
  -1  -1  14         34.14         15.34        22.47 o                         
   0  -1  14         69.41         66.94        22.47 o                         
   1  -1  14        143.86        143.62        25.05 o                         
   2  -1  14         19.58         -5.54        22.32 o                         
  -7   0  14         80.52         56.57        32.56 o                         
  -6   0  14         77.41         49.69        22.58 o                         
  -5   0  14        251.39        216.29        27.21 o                         
  -4   0  14        152.06        136.52        26.58 o                         
  -3   0  14         98.29        103.49        27.97 o                         
  -2   0  14         28.60         33.71        25.68 o                         
  -1   0  14          6.42        -15.85        39.13 o                         
   0   0  14         15.83         26.47        21.33 o                         
   1   0  14          9.67         18.72        30.26 o                         
  -7   1  14          0.27          0.28        20.50 o                         
  -6   1  14         38.03         38.38        22.04 o                         
  -5   1  14        125.96        149.15        24.93 o                         
  -4   1  14         80.46         95.62        30.72 o                         
  -3   1  14         51.66         55.20        22.06 o                         
  -2   1  14         37.10         41.76        24.46 o                         
  -1   1  14          0.53         -2.40        20.41 o                         
   0   1  14          0.10         -5.53        20.36 o                         
   1   1  14          4.82          7.40        21.01 o                         
  -6   2  14          3.80        -10.24        44.79 o                         
  -5   2  14         14.49         16.25        25.53 o                         
  -4   2  14         72.09         61.53        22.57 o                         
  -3   2  14         67.04         35.64        21.37 o                         
  -2   2  14        163.97        181.24        27.14 o                         
  -1   2  14         43.03         73.44        22.74 o                         
   0   2  14          3.33        -19.78        20.19 o                         
  -6   3  14         17.52         -1.81        20.52 o                         
  -5   3  14          0.91         25.37        20.31 o                         
  -4   3  14         42.91         47.28        21.84 o                         
  -3   3  14        110.45        120.34        24.85 o                         
  -2   3  14        135.91         82.93        24.57 o                         
  -2  -6  15          1.01         44.33        26.90 o                         
  -1  -6  15         12.72         11.01        25.07 o                         
   0  -6  15          7.94         -5.20        25.37 o                         
  -3  -5  15         38.88         27.84        32.86 o                         
  -2  -5  15          0.40          6.55        19.52 o                         
  -1  -5  15          1.36          9.03        19.24 o                         
   0  -5  15         10.94         34.57        20.41 o                         
   1  -5  15         45.63         46.73        21.54 o                         
  -4  -4  15         89.55         99.66        24.15 o                         
  -3  -4  15         11.13        -14.62        18.84 o                         
  -2  -4  15          0.40        -19.27        19.27 o                         
  -1  -4  15          0.10          6.40        31.49 o                         
   0  -4  15          0.04         -2.93        19.14 o                         
   1  -4  15         18.57         21.29        20.39 o                         
  -5  -3  15         18.79         13.90        20.75 o                         
  -4  -3  15         89.70        148.59        43.24 o                         
  -3  -3  15         29.84         52.66        26.29 o                         
  -2  -3  15         13.81          8.38        31.33 o                         
  -1  -3  15          1.21         -4.22        19.45 o                         
   0  -3  15          0.36          2.28        20.32 o                         
   1  -3  15          6.26          0.28        22.16 o                         
  -5  -2  15         18.77          0.60        34.70 o                         
  -4  -2  15         92.56        120.19        24.29 o                         
  -3  -2  15         82.71         65.61        24.00 o                         
  -2  -2  15         34.19         33.15        27.82 o                         
  -1  -2  15        102.31         84.48        23.73 o                         
   0  -2  15         34.94         35.48        22.77 o                         
   1  -2  15         33.17         33.11        21.84 o                         
  -5  -1  15          5.18         23.66        26.90 o                         
  -4  -1  15        126.78        197.92        28.42 o                         
  -3  -1  15        108.92        131.49        25.28 o                         
  -2  -1  15         73.39         88.06        23.24 o                         
  -1  -1  15        162.05        191.98        29.96 o                         
   0  -1  15         34.71         37.92        22.77 o                         
  -5   0  15          0.95         -6.02        19.63 o                         
  -4   0  15         11.49         11.44        20.96 o                         
  -3   0  15         70.52         95.48        24.38 o                         
  -2   0  15         63.58         72.39        57.62 o                         
  -1   0  15        101.92         81.99        24.76 o                         
  -5   1  15         43.80         24.87        21.94 o                         
  -4   1  15          0.32         38.59        36.07 o                         
  -3   1  15          9.60          5.47        20.62 o                         
  -2   1  15         31.66         39.81        23.39 o                         
                                                                                
